# Supplementary material for: Preparation of cyanobacteria-enhanced poly(vinyl)alcohol-based films with resistance to blue-violet light / red light and water
Source: PLoS One. 2020 Feb 13;15(2):e0228814. doi: 10.1371/journal.pone.0228814 (PMC7018049; doi:10.1371/journal.pone.0228814)
Supplement: S1 Data — (ZIP) [file pone.0228814.s001.zip]

Archive with 5 entries (4 files):
- data/
- data/Fig.2.xls
- data/Fig.3.xls
- data/Fig.4.xlsx
- data/Table 6.xlsx
