# Supplementary material for: Preparation of cyanobacteria-enhanced poly(vinyl)alcohol-based films with resistance to blue-violet light / red light and water
Source: PLoS One. 2020 Feb 13;15(2):e0228814. doi: 10.1371/journal.pone.0228814 (PMC7018049; doi:10.1371/journal.pone.0228814)
Supplement: S1 Data — (ZIP) [file pone.0228814.s001.zip › data/Fig.2.xls]

## Sheet: CY
649.89	73.38
650.38	73.43
650.86	73.46
651.34	73.48
651.82	73.47
652.3	73.47
652.79	73.48
653.27	73.5
653.75	73.54
654.23	73.58
654.71	73.62
655.2	73.64
655.68	73.66
656.16	73.67
656.64	73.7
657.13	73.74
657.61	73.79
658.09	73.83
658.57	73.87
659.05	73.9
659.54	73.91
660.02	73.92
660.5	73.93
660.98	73.96
661.46	73.99
661.95	74.03
662.43	74.06
662.91	74.09
663.39	74.11
663.87	74.13
664.36	74.15
664.84	74.18
665.32	74.21
665.8	74.23
666.29	74.24
666.77	74.23
667.25	74.22
667.73	74.22
668.21	74.26
668.7	74.34
669.18	74.43
669.66	74.52
670.14	74.58
670.62	74.62
671.11	74.64
671.59	74.66
672.07	74.69
672.55	74.73
673.03	74.78
673.52	74.83
674	74.87
674.48	74.9
674.96	74.93
675.45	74.95
675.93	74.98
676.41	75.01
676.89	75.06
677.37	75.11
677.86	75.15
678.34	75.19
678.82	75.22
679.3	75.25
679.78	75.29
680.27	75.33
680.75	75.37
681.23	75.42
681.71	75.45
682.2	75.47
682.68	75.49
683.16	75.51
683.64	75.54
684.12	75.58
684.61	75.62
685.09	75.67
685.57	75.71
686.05	75.75
686.53	75.77
687.02	75.8
687.5	75.82
687.98	75.85
688.46	75.88
688.94	75.91
689.43	75.93
689.91	75.94
690.39	75.95
690.87	75.96
691.36	75.97
691.84	75.99
692.32	76.01
692.8	76.03
693.28	76.05
693.77	76.06
694.25	76.08
694.73	76.09
695.21	76.11
695.69	76.13
696.18	76.16
696.66	76.2
697.14	76.24
697.62	76.28
698.11	76.31
698.59	76.36
699.07	76.41
699.55	76.48
700.03	76.55
700.52	76.63
701	76.71
701.48	76.78
701.96	76.86
702.44	76.93
702.93	77.02
703.41	77.11
703.89	77.21
704.37	77.31
704.85	77.4
705.34	77.49
705.82	77.58
706.3	77.67
706.78	77.75
707.27	77.85
707.75	77.94
708.23	78.03
708.71	78.12
709.19	78.19
709.68	78.27
710.16	78.34
710.64	78.41
711.12	78.48
711.6	78.56
712.09	78.63
712.57	78.69
713.05	78.75
713.53	78.8
714.01	78.85
714.5	78.91
714.98	78.97
715.46	79.03
715.94	79.09
716.43	79.15
716.91	79.21
717.39	79.25
717.87	79.3
718.35	79.35
718.84	79.4
719.32	79.46
719.8	79.52
720.28	79.58
720.76	79.64
721.25	79.7
721.73	79.76
722.21	79.83
722.69	79.9
723.18	79.97
723.66	80.04
724.14	80.11
724.62	80.17
725.1	80.23
725.59	80.29
726.07	80.36
726.55	80.42
727.03	80.49
727.51	80.56
728	80.63
728.48	80.68
728.96	80.73
729.44	80.78
729.92	80.82
730.41	80.87
730.89	80.91
731.37	80.95
731.85	80.98
732.34	81.01
732.82	81.04
733.3	81.06
733.78	81.09
734.26	81.11
734.75	81.14
735.23	81.16
735.71	81.18
736.19	81.19
736.67	81.2
737.16	81.21
737.64	81.23
738.12	81.24
738.6	81.27
739.08	81.29
739.57	81.3
740.05	81.32
740.53	81.33
741.01	81.34
741.5	81.35
741.98	81.36
742.46	81.39
742.94	81.41
743.42	81.44
743.91	81.46
744.39	81.49
744.87	81.52
745.35	81.56
745.83	81.6
746.32	81.64
746.8	81.68
747.28	81.71
747.76	81.75
748.25	81.77
748.73	81.8
749.21	81.84
749.69	81.87
750.17	81.92
750.66	81.96
751.14	82
751.62	82.03
752.1	82.06
752.58	82.1
753.07	82.13
753.55	82.16
754.03	82.2
754.51	82.24
754.99	82.28
755.48	82.31
755.96	82.34
756.44	82.37
756.92	82.4
757.41	82.44
757.89	82.48
758.37	82.52
758.85	82.55
759.33	82.59
759.82	82.63
760.3	82.66
760.78	82.7
761.26	82.74
761.74	82.79
762.23	82.83
762.71	82.87
763.19	82.91
763.67	82.95
764.16	82.98
764.64	83.02
765.12	83.07
765.6	83.11
766.08	83.16
766.57	83.2
767.05	83.24
767.53	83.28
768.01	83.32
768.49	83.36
768.98	83.39
769.46	83.43
769.94	83.47
770.42	83.5
770.9	83.53
771.39	83.56
771.87	83.59
772.35	83.62
772.83	83.65
773.32	83.68
773.8	83.7
774.28	83.73
774.76	83.75
775.24	83.76
775.73	83.77
776.21	83.79
776.69	83.81
777.17	83.83
777.65	83.86
778.14	83.88
778.62	83.91
779.1	83.94
779.58	83.98
780.06	84.02
780.55	84.07
781.03	84.13
781.51	84.19
781.99	84.25
782.48	84.31
782.96	84.37
783.44	84.43
783.92	84.48
784.4	84.54
784.89	84.6
785.37	84.65
785.85	84.69
786.33	84.74
786.81	84.77
787.3	84.81
787.78	84.84
788.26	84.87
788.74	84.9
789.23	84.93
789.71	84.95
790.19	84.97
790.67	84.99
791.15	85
791.64	85.01
792.12	85.03
792.6	85.04
793.08	85.05
793.56	85.07
794.05	85.07
794.53	85.08
795.01	85.09
795.49	85.11
795.97	85.13
796.46	85.16
796.94	85.19
797.42	85.23
797.9	85.26
798.39	85.3
798.87	85.35
799.35	85.4
799.83	85.45
800.31	85.51
800.8	85.57
801.28	85.64
801.76	85.7
802.24	85.75
802.72	85.82
803.21	85.88
803.69	85.94
804.17	86.01
804.65	86.07
805.13	86.13
805.62	86.19
806.1	86.24
806.58	86.29
807.06	86.33
807.55	86.38
808.03	86.42
808.51	86.46
808.99	86.49
809.47	86.52
809.96	86.55
810.44	86.57
810.92	86.6
811.4	86.63
811.88	86.65
812.37	86.68
812.85	86.71
813.33	86.73
813.81	86.75
814.3	86.76
814.78	86.78
815.26	86.8
815.74	86.82
816.22	86.84
816.71	86.86
817.19	86.88
817.67	86.9
818.15	86.92
818.63	86.94
819.12	86.97
819.6	87
820.08	87.04
820.56	87.07
821.04	87.09
821.53	87.12
822.01	87.15
822.49	87.17
822.97	87.2
823.46	87.23
823.94	87.25
824.42	87.27
824.9	87.28
825.38	87.3
825.87	87.31
826.35	87.32
826.83	87.33
827.31	87.34
827.79	87.35
828.28	87.37
828.76	87.38
829.24	87.4
829.72	87.42
830.21	87.44
830.69	87.47
831.17	87.5
831.65	87.53
832.13	87.56
832.62	87.59
833.1	87.62
833.58	87.65
834.06	87.69
834.54	87.73
835.03	87.77
835.51	87.82
835.99	87.86
836.47	87.91
836.95	87.95
837.44	88
837.92	88.05
838.4	88.09
838.88	88.14
839.37	88.19
839.85	88.23
840.33	88.28
840.81	88.31
841.29	88.35
841.78	88.38
842.26	88.42
842.74	88.45
843.22	88.48
843.7	88.51
844.19	88.54
844.67	88.56
845.15	88.58
845.63	88.61
846.11	88.63
846.6	88.65
847.08	88.68
847.56	88.7
848.04	88.72
848.53	88.74
849.01	88.77
849.49	88.79
849.97	88.82
850.45	88.85
850.94	88.88
851.42	88.9
851.9	88.93
852.38	88.96
852.86	88.98
853.35	89.01
853.83	89.04
854.31	89.07
854.79	89.09
855.28	89.11
855.76	89.13
856.24	89.14
856.72	89.16
857.2	89.17
857.69	89.18
858.17	89.2
858.65	89.21
859.13	89.22
859.61	89.22
860.1	89.23
860.58	89.23
861.06	89.23
861.54	89.23
862.02	89.23
862.51	89.22
862.99	89.22
863.47	89.22
863.95	89.21
864.44	89.21
864.92	89.21
865.4	89.21
865.88	89.2
866.36	89.2
866.85	89.19
867.33	89.17
867.81	89.16
868.29	89.15
868.77	89.13
869.26	89.12
869.74	89.11
870.22	89.09
870.7	89.08
871.18	89.06
871.67	89.04
872.15	89.02
872.63	89
873.11	88.99
873.6	88.97
874.08	88.95
874.56	88.93
875.04	88.91
875.52	88.89
876.01	88.87
876.49	88.85
876.97	88.84
877.45	88.82
877.93	88.81
878.42	88.79
878.9	88.78
879.38	88.76
879.86	88.75
880.35	88.74
880.83	88.73
881.31	88.72
881.79	88.7
882.27	88.69
882.76	88.68
883.24	88.66
883.72	88.65
884.2	88.63
884.68	88.62
885.17	88.61
885.65	88.59
886.13	88.57
886.61	88.55
887.09	88.53
887.58	88.51
888.06	88.49
888.54	88.47
889.02	88.45
889.51	88.42
889.99	88.4
890.47	88.38
890.95	88.35
891.43	88.33
891.92	88.31
892.4	88.3
892.88	88.28
893.36	88.27
893.84	88.25
894.33	88.24
894.81	88.22
895.29	88.21
895.77	88.19
896.25	88.18
896.74	88.17
897.22	88.16
897.7	88.14
898.18	88.13
898.67	88.12
899.15	88.1
899.63	88.09
900.11	88.08
900.59	88.06
901.08	88.05
901.56	88.03
902.04	88.01
902.52	87.99
903	87.96
903.49	87.94
903.97	87.92
904.45	87.9
904.93	87.87
905.42	87.85
905.9	87.82
906.38	87.79
906.86	87.76
907.34	87.73
907.83	87.7
908.31	87.68
908.79	87.66
909.27	87.64
909.75	87.62
910.24	87.6
910.72	87.58
911.2	87.56
911.68	87.54
912.16	87.53
912.65	87.52
913.13	87.5
913.61	87.49
914.09	87.48
914.58	87.47
915.06	87.47
915.54	87.46
916.02	87.46
916.5	87.46
916.99	87.45
917.47	87.45
917.95	87.45
918.43	87.44
918.91	87.44
919.4	87.44
919.88	87.44
920.36	87.44
920.84	87.44
921.33	87.44
921.81	87.43
922.29	87.43
922.77	87.42
923.25	87.42
923.74	87.41
924.22	87.41
924.7	87.4
925.18	87.39
925.66	87.38
926.15	87.37
926.63	87.36
927.11	87.35
927.59	87.34
928.07	87.32
928.56	87.31
929.04	87.29
929.52	87.28
930	87.26
930.49	87.25
930.97	87.24
931.45	87.23
931.93	87.22
932.41	87.21
932.9	87.2
933.38	87.18
933.86	87.17
934.34	87.16
934.82	87.15
935.31	87.14
935.79	87.13
936.27	87.13
936.75	87.12
937.23	87.11
937.72	87.1
938.2	87.09
938.68	87.08
939.16	87.08
939.65	87.07
940.13	87.06
940.61	87.05
941.09	87.03
941.57	87.02
942.06	87.01
942.54	86.99
943.02	86.98
943.5	86.96
943.98	86.94
944.47	86.92
944.95	86.9
945.43	86.87
945.91	86.84
946.4	86.81
946.88	86.78
947.36	86.74
947.84	86.69
948.32	86.65
948.81	86.59
949.29	86.54
949.77	86.48
950.25	86.43
950.73	86.36
951.22	86.3
951.7	86.23
952.18	86.16
952.66	86.08
953.14	86
953.63	85.92
954.11	85.84
954.59	85.76
955.07	85.67
955.56	85.59
956.04	85.5
956.52	85.4
957	85.31
957.48	85.22
957.97	85.12
958.45	85.03
958.93	84.93
959.41	84.84
959.89	84.74
960.38	84.63
960.86	84.53
961.34	84.43
961.82	84.33
962.3	84.23
962.79	84.12
963.27	84.02
963.75	83.92
964.23	83.81
964.72	83.7
965.2	83.6
965.68	83.5
966.16	83.39
966.64	83.29
967.13	83.2
967.61	83.1
968.09	83
968.57	82.9
969.05	82.81
969.54	82.72
970.02	82.64
970.5	82.55
970.98	82.47
971.47	82.39
971.95	82.3
972.43	82.22
972.91	82.14
973.39	82.07
973.88	82
974.36	81.93
974.84	81.85
975.32	81.78
975.8	81.7
976.29	81.63
976.77	81.56
977.25	81.49
977.73	81.42
978.21	81.35
978.7	81.28
979.18	81.21
979.66	81.13
980.14	81.06
980.63	80.98
981.11	80.9
981.59	80.82
982.07	80.74
982.55	80.66
983.04	80.57
983.52	80.48
984	80.39
984.48	80.3
984.96	80.2
985.45	80.11
985.93	80.01
986.41	79.91
986.89	79.8
987.38	79.69
987.86	79.57
988.34	79.45
988.82	79.33
989.3	79.21
989.79	79.09
990.27	78.96
990.75	78.83
991.23	78.69
991.71	78.54
992.2	78.4
992.68	78.26
993.16	78.12
993.64	77.99
994.12	77.85
994.61	77.71
995.09	77.57
995.57	77.44
996.05	77.31
996.54	77.18
997.02	77.05
997.5	76.93
997.98	76.8
998.46	76.68
998.95	76.55
999.43	76.43
999.91	76.31
1000.39	76.19
1000.87	76.08
1001.36	75.96
1001.84	75.85
1002.32	75.74
1002.8	75.62
1003.29	75.5
1003.77	75.39
1004.25	75.28
1004.73	75.17
1005.21	75.07
1005.7	74.96
1006.18	74.85
1006.66	74.73
1007.14	74.62
1007.62	74.51
1008.11	74.4
1008.59	74.29
1009.07	74.19
1009.55	74.08
1010.03	73.98
1010.52	73.87
1011	73.76
1011.48	73.66
1011.96	73.56
1012.45	73.47
1012.93	73.38
1013.41	73.28
1013.89	73.19
1014.37	73.09
1014.86	72.99
1015.34	72.89
1015.82	72.81
1016.3	72.72
1016.78	72.64
1017.27	72.56
1017.75	72.48
1018.23	72.39
1018.71	72.31
1019.2	72.23
1019.68	72.15
1020.16	72.08
1020.64	72.02
1021.12	71.96
1021.61	71.9
1022.09	71.83
1022.57	71.77
1023.05	71.71
1023.53	71.65
1024.02	71.6
1024.5	71.55
1024.98	71.5
1025.46	71.45
1025.94	71.39
1026.43	71.34
1026.91	71.29
1027.39	71.26
1027.87	71.23
1028.36	71.21
1028.84	71.2
1029.32	71.18
1029.8	71.16
1030.28	71.14
1030.77	71.13
1031.25	71.13
1031.73	71.14
1032.21	71.15
1032.69	71.16
1033.18	71.16
1033.66	71.17
1034.14	71.18
1034.62	71.19
1035.1	71.21
1035.59	71.24
1036.07	71.27
1036.55	71.3
1037.03	71.33
1037.52	71.35
1038	71.38
1038.48	71.42
1038.96	71.46
1039.44	71.51
1039.93	71.55
1040.41	71.6
1040.89	71.64
1041.37	71.68
1041.85	71.71
1042.34	71.75
1042.82	71.8
1043.3	71.85
1043.78	71.9
1044.27	71.95
1044.75	71.99
1045.23	72.03
1045.71	72.07
1046.19	72.11
1046.68	72.16
1047.16	72.21
1047.64	72.25
1048.12	72.3
1048.6	72.34
1049.09	72.37
1049.57	72.4
1050.05	72.44
1050.53	72.48
1051.01	72.53
1051.5	72.58
1051.98	72.63
1052.46	72.68
1052.94	72.72
1053.43	72.76
1053.91	72.81
1054.39	72.87
1054.87	72.92
1055.35	72.99
1055.84	73.05
1056.32	73.1
1056.8	73.16
1057.28	73.22
1057.76	73.29
1058.25	73.36
1058.73	73.44
1059.21	73.53
1059.69	73.6
1060.18	73.68
1060.66	73.74
1061.14	73.8
1061.62	73.86
1062.1	73.93
1062.59	73.99
1063.07	74.04
1063.55	74.09
1064.03	74.14
1064.51	74.18
1065	74.21
1065.48	74.25
1065.96	74.29
1066.44	74.33
1066.92	74.38
1067.41	74.42
1067.89	74.45
1068.37	74.48
1068.85	74.5
1069.34	74.52
1069.82	74.54
1070.3	74.57
1070.78	74.59
1071.26	74.61
1071.75	74.62
1072.23	74.63
1072.71	74.63
1073.19	74.64
1073.67	74.66
1074.16	74.68
1074.64	74.71
1075.12	74.73
1075.6	74.76
1076.08	74.79
1076.57	74.82
1077.05	74.87
1077.53	74.92
1078.01	74.99
1078.5	75.06
1078.98	75.13
1079.46	75.21
1079.94	75.28
1080.42	75.36
1080.91	75.45
1081.39	75.55
1081.87	75.66
1082.35	75.77
1082.83	75.88
1083.32	75.98
1083.8	76.09
1084.28	76.19
1084.76	76.3
1085.25	76.41
1085.73	76.53
1086.21	76.65
1086.69	76.77
1087.17	76.88
1087.66	76.99
1088.14	77.11
1088.62	77.23
1089.1	77.35
1089.58	77.47
1090.07	77.59
1090.55	77.71
1091.03	77.82
1091.51	77.93
1091.99	78.04
1092.48	78.14
1092.96	78.25
1093.44	78.36
1093.92	78.47
1094.41	78.57
1094.89	78.67
1095.37	78.76
1095.85	78.84
1096.33	78.93
1096.82	79.02
1097.3	79.12
1097.78	79.21
1098.26	79.3
1098.74	79.38
1099.23	79.46
1099.71	79.54
1100.19	79.62
1100.67	79.7
1101.16	79.79
1101.64	79.87
1102.12	79.95
1102.6	80.03
1103.08	80.11
1103.57	80.2
1104.05	80.29
1104.53	80.38
1105.01	80.47
1105.49	80.57
1105.98	80.66
1106.46	80.74
1106.94	80.83
1107.42	80.91
1107.9	81
1108.39	81.09
1108.87	81.17
1109.35	81.26
1109.83	81.35
1110.32	81.42
1110.8	81.5
1111.28	81.57
1111.76	81.65
1112.24	81.72
1112.73	81.79
1113.21	81.86
1113.69	81.93
1114.17	81.99
1114.65	82.05
1115.14	82.11
1115.62	82.17
1116.1	82.23
1116.58	82.3
1117.06	82.36
1117.55	82.42
1118.03	82.48
1118.51	82.53
1118.99	82.59
1119.48	82.64
1119.96	82.7
1120.44	82.76
1120.92	82.82
1121.4	82.88
1121.89	82.93
1122.37	82.99
1122.85	83.04
1123.33	83.1
1123.81	83.16
1124.3	83.22
1124.78	83.28
1125.26	83.34
1125.74	83.39
1126.23	83.45
1126.71	83.51
1127.19	83.57
1127.67	83.63
1128.15	83.69
1128.64	83.76
1129.12	83.82
1129.6	83.89
1130.08	83.95
1130.56	84.01
1131.05	84.08
1131.53	84.14
1132.01	84.2
1132.49	84.27
1132.97	84.32
1133.46	84.38
1133.94	84.43
1134.42	84.48
1134.9	84.53
1135.39	84.58
1135.87	84.63
1136.35	84.68
1136.83	84.72
1137.31	84.76
1137.8	84.79
1138.28	84.82
1138.76	84.86
1139.24	84.89
1139.72	84.92
1140.21	84.94
1140.69	84.97
1141.17	84.99
1141.65	85
1142.13	85.02
1142.62	85.03
1143.1	85.05
1143.58	85.06
1144.06	85.07
1144.55	85.08
1145.03	85.09
1145.51	85.09
1145.99	85.1
1146.47	85.11
1146.96	85.11
1147.44	85.12
1147.92	85.13
1148.4	85.14
1148.88	85.15
1149.37	85.16
1149.85	85.17
1150.33	85.18
1150.81	85.2
1151.3	85.22
1151.78	85.25
1152.26	85.28
1152.74	85.31
1153.22	85.34
1153.71	85.37
1154.19	85.41
1154.67	85.45
1155.15	85.5
1155.63	85.55
1156.12	85.6
1156.6	85.65
1157.08	85.7
1157.56	85.76
1158.04	85.82
1158.53	85.88
1159.01	85.95
1159.49	86.01
1159.97	86.08
1160.46	86.15
1160.94	86.22
1161.42	86.29
1161.9	86.36
1162.38	86.44
1162.87	86.52
1163.35	86.6
1163.83	86.67
1164.31	86.75
1164.79	86.82
1165.28	86.9
1165.76	86.97
1166.24	87.05
1166.72	87.12
1167.2	87.19
1167.69	87.26
1168.17	87.33
1168.65	87.39
1169.13	87.46
1169.62	87.53
1170.1	87.6
1170.58	87.67
1171.06	87.75
1171.54	87.83
1172.03	87.91
1172.51	87.99
1172.99	88.08
1173.47	88.17
1173.95	88.27
1174.44	88.36
1174.92	88.46
1175.4	88.55
1175.88	88.64
1176.37	88.73
1176.85	88.82
1177.33	88.9
1177.81	88.98
1178.29	89.06
1178.78	89.14
1179.26	89.21
1179.74	89.27
1180.22	89.33
1180.7	89.39
1181.19	89.44
1181.67	89.49
1182.15	89.53
1182.63	89.57
1183.11	89.6
1183.6	89.62
1184.08	89.64
1184.56	89.65
1185.04	89.66
1185.53	89.67
1186.01	89.67
1186.49	89.67
1186.97	89.67
1187.45	89.66
1187.94	89.65
1188.42	89.64
1188.9	89.63
1189.38	89.61
1189.86	89.6
1190.35	89.57
1190.83	89.55
1191.31	89.52
1191.79	89.49
1192.28	89.45
1192.76	89.42
1193.24	89.39
1193.72	89.35
1194.2	89.31
1194.69	89.28
1195.17	89.24
1195.65	89.2
1196.13	89.16
1196.61	89.12
1197.1	89.08
1197.58	89.03
1198.06	88.99
1198.54	88.95
1199.02	88.91
1199.51	88.86
1199.99	88.81
1200.47	88.77
1200.95	88.73
1201.44	88.68
1201.92	88.64
1202.4	88.59
1202.88	88.55
1203.36	88.5
1203.85	88.46
1204.33	88.41
1204.81	88.36
1205.29	88.32
1205.77	88.27
1206.26	88.22
1206.74	88.17
1207.22	88.12
1207.7	88.07
1208.18	88.02
1208.67	87.96
1209.15	87.91
1209.63	87.85
1210.11	87.79
1210.6	87.73
1211.08	87.67
1211.56	87.6
1212.04	87.54
1212.52	87.48
1213.01	87.42
1213.49	87.36
1213.97	87.29
1214.45	87.23
1214.93	87.16
1215.42	87.1
1215.9	87.03
1216.38	86.97
1216.86	86.91
1217.35	86.84
1217.83	86.78
1218.31	86.72
1218.79	86.65
1219.27	86.59
1219.76	86.53
1220.24	86.48
1220.72	86.42
1221.2	86.37
1221.68	86.32
1222.17	86.27
1222.65	86.22
1223.13	86.17
1223.61	86.13
1224.09	86.08
1224.58	86.05
1225.06	86.01
1225.54	85.97
1226.02	85.93
1226.51	85.9
1226.99	85.86
1227.47	85.83
1227.95	85.8
1228.43	85.77
1228.92	85.74
1229.4	85.72
1229.88	85.69
1230.36	85.66
1230.84	85.64
1231.33	85.62
1231.81	85.6
1232.29	85.58
1232.77	85.57
1233.26	85.56
1233.74	85.54
1234.22	85.53
1234.7	85.52
1235.18	85.51
1235.67	85.51
1236.15	85.5
1236.63	85.5
1237.11	85.5
1237.59	85.5
1238.08	85.49
1238.56	85.49
1239.04	85.49
1239.52	85.5
1240	85.5
1240.49	85.51
1240.97	85.52
1241.45	85.52
1241.93	85.54
1242.42	85.55
1242.9	85.57
1243.38	85.58
1243.86	85.61
1244.34	85.63
1244.83	85.65
1245.31	85.67
1245.79	85.69
1246.27	85.71
1246.75	85.73
1247.24	85.75
1247.72	85.78
1248.2	85.81
1248.68	85.84
1249.16	85.86
1249.65	85.89
1250.13	85.92
1250.61	85.96
1251.09	85.99
1251.58	86.03
1252.06	86.06
1252.54	86.1
1253.02	86.13
1253.5	86.16
1253.99	86.2
1254.47	86.23
1254.95	86.27
1255.43	86.31
1255.91	86.35
1256.4	86.38
1256.88	86.42
1257.36	86.45
1257.84	86.48
1258.33	86.52
1258.81	86.56
1259.29	86.6
1259.77	86.64
1260.25	86.68
1260.74	86.72
1261.22	86.76
1261.7	86.8
1262.18	86.85
1262.66	86.9
1263.15	86.95
1263.63	87
1264.11	87.04
1264.59	87.09
1265.07	87.14
1265.56	87.18
1266.04	87.23
1266.52	87.28
1267	87.32
1267.49	87.37
1267.97	87.42
1268.45	87.46
1268.93	87.5
1269.41	87.55
1269.9	87.59
1270.38	87.64
1270.86	87.68
1271.34	87.72
1271.82	87.77
1272.31	87.81
1272.79	87.85
1273.27	87.89
1273.75	87.92
1274.23	87.96
1274.72	88
1275.2	88.04
1275.68	88.08
1276.16	88.11
1276.65	88.15
1277.13	88.18
1277.61	88.21
1278.09	88.24
1278.57	88.28
1279.06	88.3
1279.54	88.33
1280.02	88.36
1280.5	88.38
1280.98	88.41
1281.47	88.43
1281.95	88.46
1282.43	88.48
1282.91	88.51
1283.4	88.53
1283.88	88.55
1284.36	88.57
1284.84	88.59
1285.32	88.61
1285.81	88.63
1286.29	88.65
1286.77	88.67
1287.25	88.69
1287.73	88.7
1288.22	88.72
1288.7	88.74
1289.18	88.76
1289.66	88.78
1290.14	88.8
1290.63	88.82
1291.11	88.84
1291.59	88.85
1292.07	88.86
1292.56	88.87
1293.04	88.88
1293.52	88.89
1294	88.9
1294.48	88.9
1294.97	88.91
1295.45	88.91
1295.93	88.91
1296.41	88.91
1296.89	88.91
1297.38	88.91
1297.86	88.92
1298.34	88.91
1298.82	88.91
1299.3	88.91
1299.79	88.91
1300.27	88.9
1300.75	88.9
1301.23	88.9
1301.72	88.9
1302.2	88.9
1302.68	88.89
1303.16	88.89
1303.64	88.89
1304.13	88.89
1304.61	88.89
1305.09	88.89
1305.57	88.9
1306.05	88.9
1306.54	88.9
1307.02	88.9
1307.5	88.9
1307.98	88.91
1308.47	88.91
1308.95	88.92
1309.43	88.93
1309.91	88.94
1310.39	88.94
1310.88	88.95
1311.36	88.96
1311.84	88.96
1312.32	88.97
1312.8	88.99
1313.29	89
1313.77	89.02
1314.25	89.04
1314.73	89.06
1315.21	89.08
1315.7	89.1
1316.18	89.12
1316.66	89.14
1317.14	89.17
1317.63	89.19
1318.11	89.21
1318.59	89.24
1319.07	89.27
1319.55	89.3
1320.04	89.33
1320.52	89.36
1321	89.39
1321.48	89.42
1321.96	89.44
1322.45	89.47
1322.93	89.49
1323.41	89.51
1323.89	89.53
1324.38	89.55
1324.86	89.57
1325.34	89.58
1325.82	89.59
1326.3	89.6
1326.79	89.61
1327.27	89.62
1327.75	89.62
1328.23	89.63
1328.71	89.63
1329.2	89.63
1329.68	89.63
1330.16	89.62
1330.64	89.62
1331.12	89.61
1331.61	89.6
1332.09	89.59
1332.57	89.58
1333.05	89.56
1333.54	89.54
1334.02	89.52
1334.5	89.5
1334.98	89.48
1335.46	89.46
1335.95	89.44
1336.43	89.41
1336.91	89.39
1337.39	89.36
1337.87	89.33
1338.36	89.31
1338.84	89.29
1339.32	89.28
1339.8	89.27
1340.28	89.27
1340.77	89.28
1341.25	89.29
1341.73	89.3
1342.21	89.31
1342.7	89.32
1343.18	89.32
1343.66	89.33
1344.14	89.33
1344.62	89.33
1345.11	89.33
1345.59	89.32
1346.07	89.32
1346.55	89.32
1347.03	89.32
1347.52	89.31
1348	89.31
1348.48	89.3
1348.96	89.29
1349.45	89.28
1349.93	89.27
1350.41	89.27
1350.89	89.26
1351.37	89.25
1351.86	89.23
1352.34	89.21
1352.82	89.19
1353.3	89.17
1353.78	89.15
1354.27	89.12
1354.75	89.1
1355.23	89.07
1355.71	89.05
1356.19	89.02
1356.68	88.99
1357.16	88.95
1357.64	88.92
1358.12	88.88
1358.61	88.85
1359.09	88.8
1359.57	88.76
1360.05	88.71
1360.53	88.65
1361.02	88.59
1361.5	88.52
1361.98	88.44
1362.46	88.37
1362.94	88.29
1363.43	88.22
1363.91	88.15
1364.39	88.09
1364.87	88.02
1365.35	87.96
1365.84	87.89
1366.32	87.82
1366.8	87.75
1367.28	87.67
1367.77	87.59
1368.25	87.52
1368.73	87.45
1369.21	87.39
1369.69	87.34
1370.18	87.29
1370.66	87.24
1371.14	87.2
1371.62	87.15
1372.1	87.1
1372.59	87.04
1373.07	86.97
1373.55	86.9
1374.03	86.83
1374.52	86.76
1375	86.69
1375.48	86.63
1375.96	86.57
1376.44	86.52
1376.93	86.46
1377.41	86.4
1377.89	86.34
1378.37	86.28
1378.85	86.22
1379.34	86.15
1379.82	86.09
1380.3	86.03
1380.78	85.97
1381.26	85.91
1381.75	85.85
1382.23	85.79
1382.71	85.73
1383.19	85.67
1383.68	85.62
1384.16	85.56
1384.64	85.51
1385.12	85.45
1385.6	85.4
1386.09	85.36
1386.57	85.32
1387.05	85.29
1387.53	85.26
1388.01	85.25
1388.5	85.23
1388.98	85.22
1389.46	85.2
1389.94	85.19
1390.43	85.18
1390.91	85.17
1391.39	85.16
1391.87	85.14
1392.35	85.13
1392.84	85.11
1393.32	85.08
1393.8	85.07
1394.28	85.05
1394.76	85.05
1395.25	85.04
1395.73	85.05
1396.21	85.05
1396.69	85.05
1397.17	85.06
1397.66	85.06
1398.14	85.08
1398.62	85.09
1399.1	85.11
1399.59	85.13
1400.07	85.15
1400.55	85.16
1401.03	85.18
1401.51	85.19
1402	85.2
1402.48	85.22
1402.96	85.23
1403.44	85.25
1403.92	85.27
1404.41	85.3
1404.89	85.34
1405.37	85.38
1405.85	85.43
1406.33	85.48
1406.82	85.52
1407.3	85.57
1407.78	85.61
1408.26	85.64
1408.75	85.68
1409.23	85.72
1409.71	85.76
1410.19	85.81
1410.67	85.86
1411.16	85.91
1411.64	85.96
1412.12	86.01
1412.6	86.06
1413.08	86.11
1413.57	86.16
1414.05	86.21
1414.53	86.25
1415.01	86.29
1415.5	86.32
1415.98	86.36
1416.46	86.4
1416.94	86.45
1417.42	86.52
1417.91	86.6
1418.39	86.69
1418.87	86.79
1419.35	86.89
1419.83	86.97
1420.32	87.03
1420.8	87.06
1421.28	87.09
1421.76	87.12
1422.24	87.14
1422.73	87.17
1423.21	87.21
1423.69	87.26
1424.17	87.31
1424.66	87.36
1425.14	87.41
1425.62	87.45
1426.1	87.48
1426.58	87.51
1427.07	87.52
1427.55	87.53
1428.03	87.53
1428.51	87.53
1428.99	87.53
1429.48	87.52
1429.96	87.51
1430.44	87.49
1430.92	87.47
1431.4	87.44
1431.89	87.41
1432.37	87.38
1432.85	87.35
1433.33	87.32
1433.82	87.3
1434.3	87.28
1434.78	87.26
1435.26	87.22
1435.74	87.18
1436.23	87.13
1436.71	87.07
1437.19	87.02
1437.67	86.97
1438.15	86.92
1438.64	86.87
1439.12	86.82
1439.6	86.78
1440.08	86.74
1440.57	86.71
1441.05	86.68
1441.53	86.64
1442.01	86.61
1442.49	86.58
1442.98	86.54
1443.46	86.51
1443.94	86.48
1444.42	86.45
1444.9	86.42
1445.39	86.39
1445.87	86.37
1446.35	86.33
1446.83	86.3
1447.31	86.27
1447.8	86.25
1448.28	86.23
1448.76	86.22
1449.24	86.21
1449.73	86.2
1450.21	86.19
1450.69	86.18
1451.17	86.17
1451.65	86.16
1452.14	86.16
1452.62	86.16
1453.1	86.17
1453.58	86.19
1454.06	86.22
1454.55	86.25
1455.03	86.29
1455.51	86.33
1455.99	86.39
1456.47	86.48
1456.96	86.6
1457.44	86.74
1457.92	86.87
1458.4	86.96
1458.89	87.03
1459.37	87.09
1459.85	87.14
1460.33	87.19
1460.81	87.24
1461.3	87.29
1461.78	87.34
1462.26	87.39
1462.74	87.43
1463.22	87.49
1463.71	87.55
1464.19	87.61
1464.67	87.68
1465.15	87.75
1465.64	87.81
1466.12	87.87
1466.6	87.93
1467.08	87.98
1467.56	88.04
1468.05	88.1
1468.53	88.16
1469.01	88.23
1469.49	88.3
1469.97	88.37
1470.46	88.44
1470.94	88.52
1471.42	88.63
1471.9	88.77
1472.38	88.92
1472.87	89.09
1473.35	89.23
1473.83	89.34
1474.31	89.42
1474.8	89.49
1475.28	89.56
1475.76	89.62
1476.24	89.67
1476.72	89.72
1477.21	89.76
1477.69	89.78
1478.17	89.8
1478.65	89.8
1479.13	89.8
1479.62	89.79
1480.1	89.76
1480.58	89.73
1481.06	89.69
1481.55	89.64
1482.03	89.59
1482.51	89.53
1482.99	89.47
1483.47	89.41
1483.96	89.35
1484.44	89.27
1484.92	89.18
1485.4	89.08
1485.88	88.97
1486.37	88.84
1486.85	88.71
1487.33	88.57
1487.81	88.43
1488.29	88.26
1488.78	88.08
1489.26	87.88
1489.74	87.67
1490.22	87.47
1490.71	87.28
1491.19	87.12
1491.67	86.98
1492.15	86.85
1492.63	86.73
1493.12	86.62
1493.6	86.5
1494.08	86.38
1494.56	86.24
1495.04	86.07
1495.53	85.87
1496.01	85.64
1496.49	85.39
1496.97	85.14
1497.45	84.9
1497.94	84.68
1498.42	84.48
1498.9	84.29
1499.38	84.11
1499.87	83.94
1500.35	83.76
1500.83	83.59
1501.31	83.43
1501.79	83.27
1502.28	83.13
1502.76	83.01
1503.24	82.9
1503.72	82.8
1504.2	82.7
1504.69	82.59
1505.17	82.43
1505.65	82.2
1506.13	81.85
1506.62	81.39
1507.1	80.89
1507.58	80.5
1508.06	80.24
1508.54	80.06
1509.03	79.92
1509.51	79.78
1509.99	79.65
1510.47	79.51
1510.95	79.36
1511.44	79.2
1511.92	79.04
1512.4	78.87
1512.88	78.71
1513.36	78.55
1513.85	78.4
1514.33	78.26
1514.81	78.12
1515.29	77.98
1515.78	77.84
1516.26	77.71
1516.74	77.6
1517.22	77.51
1517.7	77.45
1518.19	77.41
1518.67	77.38
1519.15	77.36
1519.63	77.33
1520.11	77.29
1520.6	77.24
1521.08	77.18
1521.56	77.13
1522.04	77.08
1522.53	77.03
1523.01	76.97
1523.49	76.92
1523.97	76.85
1524.45	76.79
1524.94	76.72
1525.42	76.65
1525.9	76.57
1526.38	76.5
1526.86	76.43
1527.35	76.36
1527.83	76.3
1528.31	76.24
1528.79	76.18
1529.27	76.13
1529.76	76.08
1530.24	76.04
1530.72	75.99
1531.2	75.94
1531.69	75.89
1532.17	75.83
1532.65	75.77
1533.13	75.72
1533.61	75.68
1534.1	75.66
1534.58	75.64
1535.06	75.62
1535.54	75.6
1536.02	75.58
1536.51	75.57
1536.99	75.58
1537.47	75.59
1537.95	75.61
1538.43	75.62
1538.92	75.63
1539.4	75.65
1539.88	75.68
1540.36	75.75
1540.85	75.84
1541.33	75.93
1541.81	76.01
1542.29	76.07
1542.77	76.13
1543.26	76.19
1543.74	76.27
1544.22	76.39
1544.7	76.53
1545.18	76.67
1545.67	76.8
1546.15	76.91
1546.63	77
1547.11	77.07
1547.6	77.15
1548.08	77.24
1548.56	77.36
1549.04	77.51
1549.52	77.7
1550.01	77.89
1550.49	78.08
1550.97	78.24
1551.45	78.39
1551.93	78.52
1552.42	78.66
1552.9	78.81
1553.38	78.98
1553.86	79.16
1554.34	79.34
1554.83	79.52
1555.31	79.67
1555.79	79.81
1556.27	79.94
1556.76	80.05
1557.24	80.16
1557.72	80.29
1558.2	80.51
1558.68	80.9
1559.17	81.38
1559.65	81.76
1560.13	81.98
1560.61	82.08
1561.09	82.13
1561.58	82.15
1562.06	82.17
1562.54	82.2
1563.02	82.26
1563.5	82.34
1563.99	82.46
1564.47	82.59
1564.95	82.72
1565.43	82.84
1565.92	82.94
1566.4	83.03
1566.88	83.1
1567.36	83.17
1567.84	83.25
1568.33	83.35
1568.81	83.46
1569.29	83.59
1569.77	83.73
1570.25	83.84
1570.74	83.94
1571.22	84.02
1571.7	84.09
1572.18	84.14
1572.67	84.2
1573.15	84.25
1573.63	84.31
1574.11	84.37
1574.59	84.43
1575.08	84.51
1575.56	84.61
1576.04	84.72
1576.52	84.83
1577	84.9
1577.49	84.95
1577.97	84.98
1578.45	85
1578.93	85.03
1579.41	85.07
1579.9	85.12
1580.38	85.16
1580.86	85.2
1581.34	85.23
1581.83	85.26
1582.31	85.29
1582.79	85.31
1583.27	85.34
1583.75	85.37
1584.24	85.39
1584.72	85.4
1585.2	85.41
1585.68	85.4
1586.16	85.39
1586.65	85.39
1587.13	85.39
1587.61	85.38
1588.09	85.36
1588.57	85.34
1589.06	85.3
1589.54	85.25
1590.02	85.2
1590.5	85.16
1590.99	85.12
1591.47	85.08
1591.95	85.03
1592.43	84.97
1592.91	84.9
1593.4	84.82
1593.88	84.74
1594.36	84.67
1594.84	84.61
1595.32	84.54
1595.81	84.47
1596.29	84.39
1596.77	84.3
1597.25	84.21
1597.74	84.13
1598.22	84.05
1598.7	83.97
1599.18	83.89
1599.66	83.8
1600.15	83.69
1600.63	83.57
1601.11	83.45
1601.59	83.33
1602.07	83.21
1602.56	83.1
1603.04	82.98
1603.52	82.86
1604	82.73
1604.48	82.59
1604.97	82.45
1605.45	82.31
1605.93	82.17
1606.41	82.03
1606.9	81.89
1607.38	81.73
1607.86	81.55
1608.34	81.36
1608.82	81.16
1609.31	80.97
1609.79	80.79
1610.27	80.61
1610.75	80.44
1611.23	80.25
1611.72	80.05
1612.2	79.86
1612.68	79.67
1613.16	79.49
1613.65	79.34
[truncated: 4,950 more rows]

## Sheet: No.1
649.893	54.8248
650.375	54.9128
650.857	54.9777
651.34	55.0078
651.822	55.0093
652.304	55.0028
652.786	55.0116
653.268	55.049
653.75	55.1115
654.232	55.1816
654.715	55.238
655.197	55.2678
655.679	55.2739
656.161	55.273
656.643	55.2861
657.125	55.327
657.607	55.3952
658.089	55.4769
658.571	55.5531
659.053	55.6102
659.536	55.6471
660.018	55.6744
660.5	55.7079
660.982	55.7589
661.464	55.8274
661.946	55.9034
662.428	55.9719
662.91	56.022
663.393	56.0518
663.875	56.069
664.357	56.0854
664.839	56.111
665.321	56.1501
665.803	56.2015
666.285	56.261
666.767	56.3259
667.25	56.3984
667.732	56.4853
668.214	56.59
668.696	56.7034
669.178	56.8068
669.66	56.8851
670.142	56.9345
670.624	56.9618
671.106	56.9793
671.589	57.0009
672.071	57.0371
672.553	57.0919
673.035	57.1604
673.517	57.2312
673.999	57.293
674.481	57.3403
674.963	57.3772
675.446	57.4145
675.928	57.4642
676.41	57.5319
676.892	57.6141
677.374	57.6997
677.856	57.7765
678.338	57.8379
678.82	57.887
679.302	57.9339
679.784	57.9905
680.267	58.0633
680.749	58.1495
681.231	58.2388
681.713	58.319
682.195	58.3829
682.677	58.432
683.159	58.4757
683.641	58.5257
684.124	58.5896
684.606	58.6672
685.088	58.7508
685.57	58.8301
686.052	58.8984
686.534	58.9563
687.016	59.011
687.498	59.0719
687.981	59.1455
688.463	59.2312
688.945	59.3219
689.427	59.4085
689.909	59.4847
690.391	59.5509
690.873	59.6129
691.355	59.6784
691.837	59.7522
692.32	59.8334
692.802	59.9161
693.284	59.9933
693.766	60.061
694.248	60.1211
694.73	60.1801
695.212	60.2455
695.694	60.3215
696.177	60.4065
696.659	60.4938
697.141	60.5758
697.623	60.6482
698.105	60.7122
698.587	60.7739
699.069	60.8403
699.551	60.9154
700.033	60.9976
700.516	61.0811
700.998	61.159
701.48	61.2278
701.962	61.2892
702.444	61.3496
702.926	61.4158
703.408	61.4917
703.89	61.5756
704.372	61.6612
704.855	61.7412
705.337	61.8118
705.819	61.8747
706.301	61.9365
706.783	62.0046
707.265	62.0835
707.747	62.1717
708.229	62.2633
708.712	62.3507
709.194	62.429
709.676	62.4986
710.158	62.5647
710.64	62.6341
711.122	62.7109
711.604	62.7949
712.086	62.881
712.568	62.9629
713.051	63.0363
713.533	63.1016
714.015	63.1633
714.497	63.2273
714.979	63.2975
715.461	63.3734
715.943	63.4507
716.425	63.5238
716.908	63.5893
717.39	63.6482
717.872	63.7056
718.354	63.7674
718.836	63.8375
719.318	63.9151
719.8	63.9956
720.282	64.073
720.764	64.144
721.247	64.2094
721.729	64.2742
722.211	64.3438
722.693	64.4216
723.175	64.5062
723.657	64.5927
724.139	64.6756
724.621	64.7515
725.104	64.8217
725.586	64.891
726.068	64.9651
726.55	65.0475
727.032	65.1372
727.514	65.2291
727.996	65.3172
728.478	65.3974
728.96	65.4701
729.443	65.5392
729.925	65.6104
730.407	65.6873
730.889	65.77
731.371	65.8547
731.853	65.9365
732.335	66.0123
732.817	66.0822
733.299	66.15
733.782	66.2204
734.264	66.2964
734.746	66.3775
735.228	66.4601
735.71	66.5395
736.192	66.6129
736.674	66.6808
737.156	66.7471
737.639	66.8165
738.121	66.8923
738.603	66.9742
739.085	67.0587
739.567	67.1413
740.049	67.2193
740.531	67.2925
741.013	67.3639
741.495	67.4371
741.978	67.5142
742.46	67.594
742.942	67.6735
743.424	67.7486
743.906	67.818
744.388	67.8832
744.87	67.9488
745.352	68.0194
745.835	68.0977
746.317	68.1824
746.799	68.2696
747.281	68.3543
747.763	68.4333
748.245	68.5071
748.727	68.5788
749.209	68.6523
749.692	68.7297
750.174	68.81
750.656	68.8893
751.138	68.9634
751.62	69.0301
752.102	69.0909
752.584	69.1502
753.066	69.2134
753.548	69.2836
754.03	69.3608
754.513	69.4411
754.995	69.5198
755.477	69.5937
755.959	69.6625
756.441	69.7292
756.923	69.7978
757.405	69.871
757.888	69.9483
758.37	70.0266
758.852	70.1015
759.334	70.17
759.816	70.2322
760.298	70.2908
760.78	70.35
761.262	70.4127
761.744	70.4796
762.226	70.5482
762.709	70.6155
763.191	70.6789
763.673	70.7384
764.155	70.7965
764.637	70.8562
765.119	70.9197
765.601	70.9867
766.083	71.0551
766.566	71.122
767.048	71.1858
767.53	71.247
768.012	71.3083
768.494	71.3725
768.976	71.4412
769.458	71.5134
769.94	71.5863
770.423	71.6568
770.905	71.7233
771.387	71.7868
771.869	71.8499
772.351	71.9155
772.833	71.9847
773.315	72.056
773.797	72.1259
774.279	72.1911
774.761	72.2501
775.244	72.304
775.726	72.3567
776.208	72.4118
776.69	72.4716
777.172	72.5349
777.654	72.5985
778.136	72.6587
778.619	72.7137
779.101	72.7642
779.583	72.8138
780.065	72.8663
780.547	72.9235
781.029	72.9844
781.511	73.0453
781.993	73.1015
782.475	73.1503
782.957	73.1919
783.44	73.2292
783.922	73.2663
784.404	73.3059
784.886	73.3482
785.368	73.3903
785.85	73.4287
786.332	73.4605
786.814	73.4857
787.297	73.5068
787.779	73.5272
788.261	73.5495
788.743	73.5738
789.225	73.5977
789.707	73.6177
790.189	73.6313
790.671	73.6383
791.154	73.6408
791.636	73.642
792.118	73.6439
792.6	73.6461
793.082	73.6459
793.564	73.64
794.046	73.6259
794.528	73.6038
795.01	73.576
795.493	73.5456
795.975	73.5146
796.457	73.4823
796.939	73.4458
797.421	73.4013
797.903	73.3468
798.385	73.2827
798.867	73.2121
799.35	73.1385
799.832	73.0638
800.314	72.9869
800.796	72.904
801.278	72.8107
801.76	72.7041
802.242	72.5848
802.724	72.4561
803.206	72.3224
803.688	72.1864
804.171	72.0477
804.653	71.9027
805.135	71.7467
805.617	71.5769
806.099	71.3935
806.581	71.2004
807.063	71.0024
807.545	70.8031
808.028	70.6027
808.51	70.3981
808.992	70.1847
809.474	69.9592
809.956	69.7216
810.438	69.4752
810.92	69.225
811.402	68.975
811.885	68.7263
812.367	68.4771
812.849	68.2248
813.331	67.968
813.813	67.709
814.295	67.4531
814.777	67.2072
815.259	66.9763
815.741	66.7615
816.224	66.5602
816.706	66.3678
817.188	66.1808
817.67	65.9993
818.152	65.8266
818.634	65.6677
819.116	65.5262
819.598	65.4021
820.081	65.2918
820.563	65.1902
821.045	65.0934
821.527	65.0006
822.009	64.9146
822.491	64.8392
822.973	64.7766
823.455	64.7255
823.937	64.6813
824.42	64.6383
824.902	64.5925
825.384	64.5433
825.866	64.4939
826.348	64.4487
826.83	64.4106
827.312	64.3793
827.794	64.3512
828.277	64.3216
828.759	64.2875
829.241	64.2492
829.723	64.2104
830.205	64.1759
830.687	64.1491
831.169	64.1303
831.651	64.1163
832.133	64.1029
832.615	64.0876
833.098	64.0709
833.58	64.0565
834.062	64.0492
834.544	64.0519
835.026	64.0641
835.508	64.0818
835.99	64.0996
836.472	64.114
836.955	64.1243
837.437	64.1336
837.919	64.1462
838.401	64.1649
838.883	64.1895
839.365	64.2168
839.847	64.2423
840.329	64.2628
840.812	64.2785
841.294	64.2926
841.776	64.3094
842.258	64.3323
842.74	64.3612
843.222	64.3933
843.704	64.4243
844.186	64.4515
844.668	64.4753
845.151	64.4988
845.633	64.5267
846.115	64.5623
846.597	64.6059
847.079	64.6552
847.561	64.7068
848.043	64.7586
848.525	64.8117
849.008	64.8698
849.49	64.9381
849.972	65.0203
850.454	65.1173
850.936	65.2274
851.418	65.3483
851.9	65.4789
852.382	65.6214
852.864	65.7802
853.347	65.9608
853.829	66.1667
854.311	66.3982
854.793	66.653
855.275	66.9281
855.757	67.2224
856.239	67.5376
856.721	67.8785
857.203	68.2502
857.686	68.656
858.168	69.0957
858.65	69.5658
859.132	70.0614
859.614	70.5785
860.096	71.1153
860.578	71.6724
861.06	72.2507
861.543	72.85
862.025	73.4676
862.507	74.0984
862.989	74.7365
863.471	75.3769
863.953	76.016
864.435	76.6522
864.917	77.2842
865.399	77.9102
865.882	78.5269
866.364	79.1299
866.846	79.7147
867.328	80.2773
867.81	80.8157
868.292	81.3287
868.774	81.8159
869.256	82.2768
869.739	82.7104
870.221	83.1154
870.703	83.4905
871.185	83.8354
871.667	84.1505
872.149	84.4365
872.631	84.6949
873.113	84.9264
873.596	85.1316
874.078	85.3107
874.56	85.4639
875.042	85.592
875.524	85.6964
876.006	85.7788
876.488	85.8414
876.97	85.886
877.452	85.9142
877.934	85.927
878.417	85.9251
878.899	85.9096
879.381	85.8814
879.863	85.8418
880.345	85.7918
880.827	85.7322
881.309	85.6633
881.791	85.5846
882.274	85.4959
882.756	85.3975
883.238	85.2901
883.72	85.1753
884.202	85.055
884.684	84.931
885.166	84.8043
885.648	84.6754
886.13	84.5445
886.613	84.4119
887.095	84.2788
887.577	84.1467
888.059	84.0178
888.541	83.8935
889.023	83.7746
889.505	83.6608
889.987	83.5511
890.47	83.4446
890.952	83.3411
891.434	83.2408
891.916	83.1447
892.398	83.0533
892.88	82.9664
893.362	82.8831
893.844	82.8021
894.327	82.7224
894.809	82.6435
895.291	82.566
895.773	82.4909
896.255	82.4191
896.737	82.3505
897.219	82.2844
897.701	82.2192
898.183	82.1537
898.665	82.0871
899.148	82.0194
899.63	81.9509
900.112	81.8815
900.594	81.8108
901.076	81.7375
901.558	81.6603
902.04	81.5782
902.523	81.4911
903.005	81.3995
903.487	81.3045
903.969	81.2064
904.451	81.1044
904.933	80.9971
905.415	80.8821
905.897	80.7575
906.379	80.6218
906.861	80.4748
907.344	80.3164
907.826	80.1466
908.308	79.9645
908.79	79.7685
909.272	79.557
909.754	79.3297
910.236	79.0874
910.718	78.8333
911.201	78.5717
911.683	78.3077
912.165	78.0465
912.647	77.793
913.129	77.5523
913.611	77.3304
914.093	77.1343
914.575	76.9718
915.058	76.8494
915.54	76.7717
916.022	76.7395
916.504	76.75
916.986	76.798
917.468	76.8772
917.95	76.9818
918.432	77.1071
918.914	77.2491
919.396	77.4039
919.879	77.5673
920.361	77.7349
920.843	77.9029
921.325	78.0688
921.807	78.2319
922.289	78.3927
922.771	78.5527
923.254	78.7126
923.736	78.8723
924.218	79.0306
924.7	79.1862
925.182	79.3384
925.664	79.4877
926.146	79.6357
926.628	79.784
927.11	79.9338
927.592	80.0851
928.075	80.2365
928.557	80.3865
929.039	80.5338
929.521	80.6783
930.003	80.8205
930.485	80.9615
930.967	81.1019
931.449	81.2412
931.932	81.3781
932.414	81.5113
932.896	81.6396
933.378	81.7632
933.86	81.8832
934.342	82.0009
934.824	82.1174
935.306	82.2327
935.788	82.3459
936.271	82.4556
936.753	82.5604
937.235	82.6599
937.717	82.7545
938.199	82.8449
938.681	82.9323
939.163	83.0168
939.645	83.0982
940.128	83.1757
940.61	83.249
941.092	83.3178
941.574	83.3827
942.056	83.4443
942.538	83.5035
943.02	83.5601
943.502	83.6138
943.985	83.664
944.467	83.7101
944.949	83.7522
945.431	83.7906
945.913	83.826
946.395	83.8589
946.877	83.8893
947.359	83.9168
947.841	83.941
948.323	83.9613
948.806	83.9781
949.288	83.9919
949.77	84.0032
950.252	84.0126
950.734	84.0198
951.216	84.0245
951.698	84.026
952.181	84.0242
952.663	84.0194
953.145	84.0121
953.627	84.003
954.109	83.9924
954.591	83.9797
955.073	83.9642
955.555	83.9452
956.037	83.9225
956.519	83.8968
957.002	83.8695
957.484	83.8417
957.966	83.8144
958.448	83.7873
958.93	83.7594
959.412	83.7293
959.894	83.6963
960.376	83.6604
960.859	83.6226
961.341	83.5841
961.823	83.5458
962.305	83.508
962.787	83.4697
963.269	83.4296
963.751	83.3869
964.233	83.3414
964.716	83.2939
965.198	83.2461
965.68	83.1992
966.162	83.1538
966.644	83.1094
967.126	83.065
967.608	83.0192
968.09	82.9714
968.572	82.9215
969.055	82.8703
969.537	82.8186
970.019	82.7666
970.501	82.7142
970.983	82.6607
971.465	82.6054
971.947	82.5482
972.429	82.4894
972.912	82.4296
973.394	82.3695
973.876	82.3091
974.358	82.248
974.84	82.1853
975.322	82.1207
975.804	82.0542
976.286	81.9863
976.768	81.918
977.25	81.85
977.733	81.7821
978.215	81.7137
978.697	81.644
979.179	81.5728
979.661	81.5004
980.143	81.4279
980.625	81.3565
981.107	81.2869
981.59	81.2187
982.072	81.1509
982.554	81.0819
983.036	81.0108
983.518	80.9376
984	80.8632
984.482	80.789
984.964	80.7159
985.447	80.6439
985.929	80.5717
986.411	80.4978
986.893	80.4212
987.375	80.3417
987.857	80.2603
988.339	80.1785
988.821	80.0975
989.303	80.0175
989.786	79.9372
990.268	79.8552
990.75	79.7699
991.232	79.6812
991.714	79.5896
992.196	79.4966
992.678	79.4034
993.16	79.3101
993.643	79.2157
994.125	79.1187
994.607	79.0175
995.089	78.9117
995.571	78.8019
996.053	78.6895
996.535	78.5755
997.017	78.4603
997.5	78.3432
997.982	78.2227
998.464	78.0978
998.946	77.9682
999.428	77.8349
999.91	77.6991
1000.39	77.5621
1000.87	77.4238
1001.36	77.2833
1001.84	77.139
1002.32	76.9899
1002.8	76.8359
1003.28	76.6783
1003.77	76.5188
1004.25	76.3586
1004.73	76.1976
1005.21	76.0341
1005.7	75.866
1006.18	75.6917
1006.66	75.5107
1007.14	75.3241
1007.62	75.1338
1008.11	74.9413
1008.59	74.7465
1009.07	74.5482
1009.55	74.344
1010.03	74.1328
1010.52	73.9145
1011	73.691
1011.48	73.4647
1011.96	73.2378
1012.45	73.0105
1012.93	72.7809
1013.41	72.5469
1013.89	72.3065
1014.37	72.0601
1014.86	71.8102
1015.34	71.5605
1015.82	71.314
1016.3	71.0718
1016.78	70.8327
1017.27	70.5941
1017.75	70.3542
1018.23	70.1131
1018.71	69.8731
1019.2	69.6376
1019.68	69.4095
1020.16	69.1891
1020.64	68.9746
1021.12	68.7626
1021.61	68.5507
1022.09	68.3386
1022.57	68.1285
1023.05	67.9239
1023.53	67.7274
1024.02	67.5392
1024.5	67.3566
1024.98	67.1757
1025.46	66.9932
1025.94	66.808
1026.43	66.622
1026.91	66.4382
1027.39	66.2592
1027.87	66.0849
1028.36	65.9129
1028.84	65.7393
1029.32	65.5612
1029.8	65.3779
1030.28	65.1914
1030.77	65.0049
1031.25	64.8204
1031.73	64.6377
1032.21	64.4537
1032.69	64.2646
1033.18	64.0676
1033.66	63.8631
1034.14	63.6548
1034.62	63.4477
1035.1	63.2456
1035.59	63.0498
1036.07	62.8581
1036.55	62.6668
1037.03	62.473
1037.52	62.2769
1038	62.0813
1038.48	61.8909
1038.96	61.7087
1039.44	61.5352
1039.93	61.3674
1040.41	61.201
1040.89	61.0328
1041.37	60.8628
1041.85	60.6944
1042.34	60.5327
1042.82	60.3814
1043.3	60.2413
1043.78	60.1095
1044.27	59.9817
1044.75	59.8543
1045.23	59.7269
1045.71	59.6023
1046.19	59.4848
1046.67	59.3774
1047.16	59.2799
1047.64	59.1888
1048.12	59.0993
1048.6	59.0076
1049.09	58.9134
1049.57	58.8196
1050.05	58.7307
1050.53	58.6495
1051.01	58.5755
1051.5	58.5047
1051.98	58.4318
1052.46	58.3528
1052.94	58.2674
1053.42	58.1789
1053.91	58.0919
1054.39	58.0096
1054.87	57.9316
1055.35	57.8537
1055.84	57.77
1056.32	57.6763
1056.8	57.572
1057.28	57.4604
1057.76	57.3467
1058.25	57.2349
1058.73	57.1254
1059.21	57.015
1059.69	56.8985
1060.17	56.7725
1060.66	56.6369
1061.14	56.496
1061.62	56.3558
1062.1	56.2209
1062.59	56.0924
1063.07	55.9672
1063.55	55.8404
1064.03	55.7084
1064.51	55.5711
1065	55.4327
1065.48	55.2994
1065.96	55.176
1066.44	55.0635
1066.92	54.9587
1067.41	54.8561
1067.89	54.7514
1068.37	54.6437
1068.85	54.5361
1069.34	54.4334
1069.82	54.3389
1070.3	54.2519
1070.78	54.1675
1071.26	54.0788
1071.74	53.9801
1072.23	53.8693
1072.71	53.7488
1073.19	53.6226
1073.67	53.4937
1074.16	53.3612
1074.64	53.2203
1075.12	53.0647
1075.6	52.8899
1076.08	52.6956
1076.57	52.4861
1077.05	52.2682
1077.53	52.0472
1078.01	51.825
1078.49	51.5994
1078.98	51.3668
1079.46	51.1258
1079.94	50.8796
1080.42	50.6364
1080.91	50.4061
1081.39	50.1965
1081.87	50.0103
1082.35	49.8444
1082.83	49.6933
1083.32	49.5528
1083.8	49.4231
1084.28	49.3092
1084.76	49.2178
1085.24	49.154
1085.73	49.1176
1086.21	49.1037
1086.69	49.1051
1087.17	49.1168
1087.65	49.1391
1088.14	49.1773
1088.62	49.239
1089.1	49.3299
1089.58	49.4504
1090.07	49.5955
1090.55	49.7577
1091.03	49.9313
1091.51	50.1152
1091.99	50.3132
1092.48	50.5317
1092.96	50.7749
1093.44	51.0429
1093.92	51.3305
1094.4	51.6307
1094.89	51.9383
1095.37	52.2527
1095.85	52.5781
1096.33	52.9207
1096.82	53.2853
1097.3	53.6721
1097.78	54.0773
1098.26	54.4951
1098.74	54.9214
1099.23	55.3561
1099.71	55.8031
1100.19	56.2679
1100.67	56.7538
1101.15	57.2605
1101.64	57.7833
1102.12	58.3162
1102.6	58.854
1103.08	59.3953
1103.57	59.9413
1104.05	60.4942
1104.53	61.0538
1105.01	61.6161
1105.49	62.1741
1105.98	62.7198
1106.46	63.2467
1106.94	63.7523
1107.42	64.2371
1107.9	64.7031
1108.39	65.151
1108.87	65.579
1109.35	65.9832
1109.83	66.3594
1110.32	66.7058
1110.8	67.0239
1111.28	67.3182
1111.76	67.5942
1112.24	67.8561
1112.72	68.1049
1113.21	68.3388
1113.69	68.5551
1114.17	68.7522
1114.65	68.931
1115.14	69.0956
1115.62	69.2509
1116.1	69.4007
1116.58	69.5464
1117.06	69.6865
1117.55	69.8185
1118.03	69.9405
1118.51	70.0533
1118.99	70.1598
1119.47	70.2642
1119.96	70.37
1120.44	70.4781
1120.92	70.5872
1121.4	70.6947
1121.88	70.7985
1122.37	70.8987
1122.85	70.9976
1123.33	71.0985
1123.81	71.2043
1124.3	71.3154
1124.78	71.4305
1125.26	71.5466
1125.74	71.6616
1126.22	71.7748
1126.71	71.8877
1127.19	72.0026
1127.67	72.1213
1128.15	72.2439
1128.63	72.3685
1129.12	72.4923
1129.6	72.613
1130.08	72.7294
1130.56	72.8419
1131.05	72.9511
1131.53	73.0566
1132.01	73.1559
1132.49	73.2446
1132.97	73.3176
1133.46	73.3699
1133.94	73.3979
1134.42	73.3992
1134.9	73.372
1135.38	73.3138
1135.87	73.2204
1136.35	73.0872
1136.83	72.9097
1137.31	72.6862
1137.8	72.4184
1138.28	72.1128
1138.76	71.7793
1139.24	71.4304
1139.72	71.08
1140.21	70.7426
1140.69	70.4345
1141.17	70.1741
1141.65	69.9823
1142.13	69.8809
1142.62	69.8901
1143.1	70.0249
1143.58	70.293
1144.06	70.6945
1144.55	71.2233
1145.03	71.8699
1145.51	72.6235
1145.99	73.4729
1146.47	74.4059
1146.96	75.4084
1147.44	76.4643
1147.92	77.5562
1148.4	78.6664
1148.88	79.779
1149.37	80.88
1149.85	81.9577
1150.33	83.0017
1150.81	84.0024
1151.3	84.9511
1151.78	85.8406
1152.26	86.665
1152.74	87.421
1153.22	88.1066
1153.7	88.7217
1154.19	89.2671
1154.67	89.7447
1155.15	90.1574
1155.63	90.5089
1156.12	90.8035
1156.6	91.0459
1157.08	91.2407
1157.56	91.3923
1158.04	91.5053
1158.53	91.5841
1159.01	91.6334
1159.49	91.6577
1159.97	91.6614
1160.45	91.6484
1160.94	91.6217
1161.42	91.5837
1161.9	91.536
1162.38	91.4801
1162.87	91.4172
1163.35	91.3489
1163.83	91.2765
1164.31	91.2014
1164.79	91.1249
1165.28	91.0482
1165.76	90.9723
1166.24	90.8976
1166.72	90.8244
1167.2	90.7528
1167.69	90.6823
1168.17	90.6125
1168.65	90.5434
1169.13	90.4749
1169.62	90.4076
1170.1	90.3421
1170.58	90.2789
1171.06	90.2182
1171.54	90.1599
1172.03	90.1036
1172.51	90.0489
1172.99	89.9954
1173.47	89.9433
1173.95	89.8929
1174.44	89.8447
1174.92	89.7991
1175.4	89.7559
1175.88	89.715
1176.37	89.6757
1176.85	89.6377
1177.33	89.6006
1177.81	89.5641
1178.29	89.5283
1178.78	89.4928
1179.26	89.4574
1179.74	89.4216
1180.22	89.385
1180.7	89.3475
1181.19	89.3093
1181.67	89.2707
1182.15	89.2324
1182.63	89.1948
1183.11	89.1584
1183.6	89.1233
1184.08	89.0895
1184.56	89.057
1185.04	89.0254
1185.53	88.9945
1186.01	88.9637
1186.49	88.9325
1186.97	88.9004
1187.45	88.867
1187.94	88.8324
1188.42	88.7967
1188.9	88.7603
1189.38	88.7238
1189.86	88.6872
1190.35	88.6508
1190.83	88.6144
1191.31	88.5781
1191.79	88.5421
1192.28	88.5066
1192.76	88.4721
1193.24	88.4387
1193.72	88.4061
1194.2	88.3736
1194.68	88.3403
1195.17	88.3054
1195.65	88.2688
1196.13	88.2306
1196.61	88.1917
1197.1	88.1529
1197.58	88.1146
1198.06	88.077
1198.54	88.0394
1199.02	88.0013
1199.51	87.9624
1199.99	87.9228
1200.47	87.8832
1200.95	87.8444
1201.43	87.807
1201.92	87.7709
1202.4	87.7356
1202.88	87.7002
1203.36	87.6638
1203.85	87.626
1204.33	87.5868
1204.81	87.5466
1205.29	87.5059
1205.77	87.465
1206.26	87.4238
1206.74	87.382
1207.22	87.3395
1207.7	87.2964
1208.18	87.2531
1208.67	87.2101
1209.15	87.1678
1209.63	87.1264
1210.11	87.0855
1210.6	87.0449
1211.08	87.0041
1211.56	86.963
1212.04	86.9216
1212.52	86.8801
1213.01	86.8385
1213.49	86.7967
1213.97	86.7544
1214.45	86.7115
1214.93	86.6681
1215.42	86.6245
1215.9	86.5814
1216.38	86.5391
1216.86	86.4975
1217.35	86.4562
1217.83	86.4144
1218.31	86.3712
1218.79	86.3263
1219.27	86.2799
1219.76	86.2323
1220.24	86.1842
1220.72	86.1355
1221.2	86.0858
1221.68	86.0342
1222.17	85.98
1222.65	85.9227
1223.13	85.8626
1223.61	85.8003
1224.09	85.7363
1224.58	85.6709
1225.06	85.6035
1225.54	85.5331
1226.02	85.4586
1226.51	85.3793
1226.99	85.2953
1227.47	85.2073
1227.95	85.1164
1228.43	85.0236
1228.91	84.9295
1229.4	84.8345
1229.88	84.7389
1230.36	84.6438
1230.84	84.5508
1231.33	84.4621
1231.81	84.3798
1232.29	84.3055
1232.77	84.2401
1233.26	84.1836
1233.74	84.136
1234.22	84.0973
1234.7	84.0681
1235.18	84.0496
1235.66	84.0429
1236.15	84.0483
1236.63	84.0657
1237.11	84.0941
1237.59	84.1327
1238.08	84.1805
1238.56	84.2369
1239.04	84.3016
1239.52	84.374
1240	84.4532
1240.49	84.5376
1240.97	84.6257
1241.45	84.7161
1241.93	84.808
1242.41	84.9013
1242.9	84.996
1243.38	85.0917
1243.86	85.1874
1244.34	85.2815
1244.83	85.3723
1245.31	85.4583
1245.79	85.5389
1246.27	85.6141
1246.75	85.6845
1247.24	85.7507
1247.72	85.8127
1248.2	85.87
1248.68	85.9215
1249.16	85.9663
1249.65	86.0039
1250.13	86.0346
1250.61	86.0592
1251.09	86.0784
1251.58	86.0927
1252.06	86.1019
1252.54	86.105
1253.02	86.1012
1253.5	86.0898
1253.98	86.0709
1254.47	86.0455
1254.95	86.0147
1255.43	85.9795
1255.91	85.9407
1256.4	85.8982
1256.88	85.8519
1257.36	85.8016
1257.84	85.7479
1258.33	85.6918
1258.81	85.6348
1259.29	85.5781
1259.77	85.5224
1260.25	85.468
1260.73	85.4145
1261.22	85.3621
1261.7	85.3108
1262.18	85.2614
1262.66	85.2144
1263.15	85.17
1263.63	85.1275
1264.11	85.086
1264.59	85.0443
1265.07	85.0013
1265.56	84.9566
1266.04	84.91
1266.52	84.8614
1267	84.8102
1267.48	84.7556
1267.97	84.6965
1268.45	84.6323
1268.93	84.5629
1269.41	84.489
1269.89	84.4118
1270.38	84.3324
1270.86	84.2514
1271.34	84.1685
1271.82	84.0829
1272.31	83.9939
1272.79	83.9014
1273.27	83.8061
1273.75	83.7092
1274.23	83.6119
1274.72	83.515
1275.2	83.4182
1275.68	83.3207
1276.16	83.2217
1276.64	83.1211
1277.13	83.0195
1277.61	82.9181
1278.09	82.818
1278.57	82.7199
1279.06	82.6232
1279.54	82.5266
1280.02	82.4289
1280.5	82.3296
1280.98	82.2291
1281.47	82.1284
1281.95	82.0289
1282.43	81.9311
1282.91	81.8346
1283.39	81.7382
1283.88	81.6406
1284.36	81.541
1284.84	81.4398
1285.32	81.3377
1285.81	81.2362
1286.29	81.1355
1286.77	81.0355
1287.25	80.9352
1287.73	80.8336
1288.22	80.7305
1288.7	80.6265
1289.18	80.523
1289.66	80.4208
1290.14	80.3202
1290.63	80.2202
1291.11	80.1193
1291.59	80.0161
1292.07	79.9102
1292.56	79.8027
1293.04	79.6951
1293.52	79.5888
1294	79.4845
1294.48	79.3813
1294.96	79.2778
1295.45	79.1725
1295.93	79.0652
1296.41	78.9568
1296.89	78.849
1297.38	78.7434
1297.86	78.6403
1298.34	78.5386
1298.82	78.4365
1299.3	78.3324
1299.79	78.2259
1300.27	78.1184
1300.75	78.0119
1301.23	77.9082
1301.71	77.8076
1302.2	77.7091
1302.68	77.6105
1303.16	77.5095
1303.64	77.4057
1304.13	77.2998
1304.61	77.194
1305.09	77.09
1305.57	76.9887
1306.05	76.8889
1306.54	76.7887
1307.02	76.6864
1307.5	76.5816
1307.98	76.4756
1308.46	76.3706
1308.95	76.2686
1309.43	76.1699
1309.91	76.0731
1310.39	75.9757
1310.88	75.8756
1311.36	75.7721
1311.84	75.6666
1312.32	75.5618
1312.8	75.4599
1313.29	75.362
1313.77	75.2669
1314.25	75.1723
1314.73	75.0761
1315.21	74.9777
1315.7	74.8788
1316.18	74.7818
1316.66	74.689
1317.14	74.601
1317.62	74.5167
1318.11	74.4336
1318.59	74.35
1319.07	74.2661
1319.55	74.1841
1320.04	74.1072
1320.52	74.0376
1321	73.9757
1321.48	73.9191
1321.96	73.8651
1322.45	73.8112
1322.93	73.7575
1323.41	73.7061
1323.89	73.6602
1324.38	73.6224
1324.86	73.5934
1325.34	73.571
1325.82	73.5524
1326.3	73.5354
1326.79	73.5197
1327.27	73.5076
1327.75	73.5024
1328.23	73.5067
1328.71	73.5206
1329.2	73.5424
1329.68	73.5687
1330.16	73.5973
1330.64	73.6278
1331.12	73.6623
1331.61	73.7036
1332.09	73.7539
1332.57	73.8132
1333.05	73.879
1333.54	73.9481
1334.02	74.0182
1334.5	74.089
1334.98	74.1626
1335.46	74.2423
1335.94	74.3305
1336.43	74.428
1336.91	74.5335
1337.39	74.6449
1337.87	74.7612
1338.36	74.8834
1338.84	75.0139
1339.32	75.155
1339.8	75.3061
1340.28	75.4627
1340.77	75.6187
1341.25	75.7682
1341.73	75.909
1342.21	76.0428
1342.69	76.1741
1343.18	76.3081
1343.66	76.4483
1344.14	76.5952
1344.62	76.7464
1345.11	76.8981
1345.59	77.0472
1346.07	77.1926
1346.55	77.336
1347.03	77.4801
1347.52	77.6272
1348	77.7774
1348.48	77.9287
1348.96	78.078
1349.44	78.2225
1349.93	78.3614
1350.41	78.4959
1350.89	78.628
1351.37	78.7597
1351.86	78.8915
1352.34	79.0222
1352.82	79.15
1353.3	79.2738
1353.78	79.3937
1354.27	79.5111
1354.75	79.6278
1355.23	79.7449
1355.71	79.8618
1356.19	79.9762
1356.68	80.0858
1357.16	80.1886
1357.64	80.2847
1358.12	80.3754
1358.61	80.4626
1359.09	80.548
1359.57	80.6321
1360.05	80.7146
1360.53	80.7947
1361.02	80.8722
1361.5	80.9478
1361.98	81.023
1362.46	81.0984
1362.94	81.1725
1363.43	81.2414
1363.91	81.3005
1364.39	81.3463
1364.87	81.3776
1365.35	81.3962
1365.84	81.4049
1366.32	81.4071
1366.8	81.4052
1367.28	81.3996
1367.77	81.3889
1368.25	81.3704
1368.73	81.3423
1369.21	81.3043
1369.69	81.2585
1370.18	81.2079
1370.66	81.1552
1371.14	81.1016
1371.62	81.0465
1372.1	80.9883
1372.59	80.9256
1373.07	80.8591
1373.55	80.792
1374.03	80.7298
1374.52	80.6777
1375	80.638
1375.48	80.6093
1375.96	80.5887
1376.44	80.5736
1376.92	80.5642
1377.41	80.5628
1377.89	80.5735
1378.37	80.5996
1378.85	80.642
1379.34	80.6988
1379.82	80.7661
1380.3	80.8408
1380.78	80.9214
1381.26	81.0087
1381.75	81.1044
1382.23	81.2089
1382.71	81.3203
1383.19	81.4343
1383.67	81.5457
1384.16	81.6511
1384.64	81.7497
1385.12	81.8434
1385.6	81.9356
1386.09	82.0281
1386.57	82.1192
1387.05	82.2029
1387.53	82.2702
1388.01	82.3136
1388.5	82.3294
1388.98	82.3182
1389.46	82.2834
1389.94	82.228
1390.42	82.1544
1390.91	82.063
1391.39	81.9528
1391.87	81.8215
1392.35	81.666
1392.84	81.4822
1393.32	81.2667
1393.8	81.0177
1394.28	80.7382
1394.76	80.4365
1395.25	80.1245
1395.73	79.8126
1396.21	79.5054
1396.69	79.2008
1397.17	78.8916
1397.66	78.5688
1398.14	78.2256
1398.62	77.8612
1399.1	77.4827
1399.59	77.1034
1400.07	76.7375
1400.55	76.3944
1401.03	76.0759
1401.51	75.7778
1401.99	75.4924
1402.48	75.2109
1402.96	74.9254
1403.44	74.6314
1403.92	74.329
1404.41	74.0243
1404.89	73.7274
1405.37	73.4489
1405.85	73.1956
1406.33	72.9687
1406.82	72.7646
1407.3	72.578
1407.78	72.4043
1408.26	72.2414
1408.74	72.0893
1409.23	71.9496
1409.71	71.8238
1410.19	71.7124
1410.67	71.6141
1411.16	71.527
1411.64	71.4496
1412.12	71.3817
1412.6	71.3246
1413.08	71.2794
1413.57	71.2463
1414.05	71.2234
1414.53	71.2077
1415.01	71.1957
1415.49	71.1857
1415.98	71.179
1416.46	71.1799
1416.94	71.1954
1417.42	71.2328
1417.9	71.2967
1418.39	71.3847
1418.87	71.4864
1419.35	71.587
1419.83	71.6755
1420.32	71.7493
1420.8	71.8125
1421.28	71.8715
1421.76	71.9319
1422.24	71.998
1422.73	72.0727
1423.21	72.1583
1423.69	72.2553
1424.17	72.3619
1424.65	72.4734
1425.14	72.5833
1425.62	72.6858
1426.1	72.7779
1426.58	72.8596
1427.07	72.9346
1427.55	73.0088
1428.03	73.0888
1428.51	73.18
1428.99	73.2834
1429.48	73.3948
1429.96	73.5061
1430.44	73.6091
1430.92	73.699
1431.4	73.7755
1431.89	73.8417
1432.37	73.9013
1432.85	73.957
1433.33	74.0092
1433.82	74.0575
1434.3	74.1023
1434.78	74.1464
1435.26	74.1962
1435.74	74.2598
1436.23	74.3422
1436.71	74.4388
1437.19	74.5363
1437.67	74.6202
1438.15	74.6835
1438.64	74.7285
1439.12	74.7633
1439.6	74.7975
1440.08	74.8389
1440.57	74.8914
1441.05	74.9546
1441.53	75.0246
1442.01	75.0961
1442.49	75.1657
1442.97	75.233
1443.46	75.3003
1443.94	75.3712
1444.42	75.4477
1444.9	75.5297
1445.39	75.6158
1445.87	75.7046
1446.35	75.7973
1446.83	75.8973
1447.31	76.0092
1447.8	76.1346
1448.28	76.2699
1448.76	76.4072
1449.24	76.538
1449.72	76.6583
1450.21	76.7698
1450.69	76.8785
1451.17	76.992
1451.65	77.1151
1452.13	77.2474
1452.62	77.3828
1453.1	77.5128
1453.58	77.6304
1454.06	77.7344
1454.55	77.8317
1455.03	77.9378
1455.51	78.0761
1455.99	78.2723
1456.47	78.5392
1456.96	78.8586
1457.44	79.1817
1457.92	79.4636
1458.4	79.6923
1458.88	79.8825
1459.37	80.0527
1459.85	80.2138
1460.33	80.3682
1460.81	80.5149
1461.3	80.6535
1461.78	80.7878
1462.26	80.9257
1462.74	81.0795
1463.22	81.262
1463.71	81.4814
1464.19	81.7356
1464.67	82.0099
1465.15	82.2827
1465.63	82.5375
1466.12	82.7693
1466.6	82.9835
1467.08	83.1874
1467.56	83.3859
1468.05	83.5787
1468.53	83.7633
1469.01	83.9378
1469.49	84.1046
1469.97	84.2722
1470.46	84.456
1470.94	84.6751
1471.42	84.9458
1471.9	85.2701
1472.38	85.6265
1472.87	85.9771
1473.35	86.2912
1473.83	86.5627
1474.31	86.8072
1474.8	87.0452
1475.28	87.2907
1475.76	87.5464
1476.24	87.8054
1476.72	88.0575
1477.21	88.2952
1477.69	88.5175
1478.17	88.7293
1478.65	88.9381
1479.13	89.1503
1479.62	89.3695
1480.1	89.5959
1480.58	89.8277
1481.06	90.0615
1481.55	90.2946
1482.03	90.5245
1482.51	90.7489
1482.99	90.9654
1483.47	91.1714
1483.95	91.3655
1484.44	91.5478
1484.92	91.7217
1485.4	91.8926
1485.88	92.0669
1486.37	92.2488
1486.85	92.439
1487.33	92.6334
1487.81	92.8262
1488.29	93.0141
1488.78	93.1988
1489.26	93.3869
1489.74	93.5842
1490.22	93.7888
1490.7	93.9896
1491.19	94.1726
1491.67	94.3285
1492.15	94.4563
1492.63	94.5619
1493.12	94.655
1493.6	94.7458
1494.08	94.8427
1494.56	94.9512
1495.04	95.0719
1495.53	95.2011
1496.01	95.3324
1496.49	95.4599
1496.97	95.5816
1497.45	95.6998
1497.94	95.817
1498.42	95.933
1498.9	96.0444
1499.38	96.1466
1499.87	96.2369
1500.35	96.3159
1500.83	96.3873
1501.31	96.4553
1501.79	96.5225
1502.28	96.5888
1502.76	96.6518
1503.24	96.7077
1503.72	96.7533
1504.2	96.7879
1504.69	96.8147
1505.17	96.8419
1505.65	96.8827
1506.13	96.9497
1506.62	97.0428
1507.1	97.1411
1507.58	97.2202
1508.06	97.2749
1508.54	97.3156
1509.03	97.3542
1509.51	97.3963
1509.99	97.4419
1510.47	97.4873
1510.95	97.5284
1511.44	97.5627
1511.92	97.5905
1512.4	97.615
1512.88	97.6399
1513.36	97.6673
1513.85	97.6969
1514.33	97.7259
1514.81	97.7506
1515.29	97.7683
1515.78	97.7796
1516.26	97.7889
1516.74	97.8025
1517.22	97.8243
1517.7	97.8526
1518.18	97.8812
1518.67	97.9036
1519.15	97.9158
1519.63	97.9179
1520.11	97.9139
1520.6	97.9112
1521.08	97.9171
1521.56	97.9335
1522.04	97.9544
1522.53	97.9709
1523.01	97.9786
1523.49	97.9788
1523.97	97.9757
1524.45	97.974
1524.93	97.9759
1525.42	97.9811
1525.9	97.9859
1526.38	97.9864
1526.86	97.9809
1527.35	97.9708
1527.83	97.9603
1528.31	97.9529
1528.79	97.9501
1529.27	97.9502
1529.76	97.9497
1530.24	97.9447
1530.72	97.9329
1531.2	97.9135
1531.68	97.8877
1532.17	97.8576
1532.65	97.8256
1533.13	97.7933
1533.61	97.7607
1534.1	97.7278
1534.58	97.6953
1535.06	97.665
1535.54	97.6387
1536.02	97.6176
1536.51	97.6011
1536.99	97.5869
1537.47	97.5703
1537.95	97.5442
1538.43	97.5006
1538.92	97.4347
1539.4	97.351
1539.88	97.2679
1540.36	97.2074
1540.85	97.1757
1541.33	97.1604
1541.81	97.1449
1542.29	97.1206
1542.77	97.0876
1543.26	97.0507
1543.74	97.0153
1544.22	96.9848
1544.7	96.9588
1545.18	96.9349
1545.67	96.91
1546.15	96.8823
1546.63	96.8517
1547.11	96.8188
1547.6	96.7838
1548.08	96.7459
1548.56	96.7032
1549.04	96.6535
1549.52	96.5967
1550.01	96.5351
1550.49	96.4737
1550.97	96.4169
1551.45	96.367
1551.93	96.3227
1552.42	96.2803
1552.9	96.2349
1553.38	96.1826
1553.86	96.1226
1554.34	96.0581
1554.83	95.9956
1555.31	95.941
1555.79	95.8971
1556.27	95.8621
1556.76	95.8298
1557.24	95.7892
1557.72	95.726
1558.2	95.6281
1558.68	95.5053
1559.16	95.3983
1559.65	95.34
1560.13	95.3221
1560.61	95.3205
1561.09	95.3194
1561.58	95.3131
1562.06	95.3013
1562.54	95.2856
1563.02	95.2678
1563.5	95.2496
1563.99	95.2316
1564.47	95.2137
1564.95	95.1953
1565.43	95.1765
1565.91	95.1581
1566.4	95.1413
1566.88	95.1274
1567.36	95.1168
1567.84	95.1092
1568.33	95.1033
1568.81	95.0977
1569.29	95.0921
1569.77	95.0878
1570.25	95.0872
1570.74	95.0917
1571.22	95.1008
1571.7	95.1127
1572.18	95.1244
1572.66	95.1341
1573.15	95.1405
1573.63	95.1438
1574.11	95.146
1574.59	95.151
1575.08	95.1634
1575.56	95.1869
1576.04	95.2213
1576.52	95.2619
1577	95.3021
1577.49	95.3386
1577.97	95.3722
1578.45	95.4053
1578.93	95.4405
1579.41	95.4787
1579.9	95.5196
1580.38	95.562
1580.86	95.6044
1581.34	95.646
1581.83	95.6868
1582.31	95.7279
1582.79	95.77
1583.27	95.8135
1583.75	95.8574
1584.23	95.9002
1584.72	95.9409
1585.2	95.9791
1585.68	96.0158
1586.16	96.0529
1586.65	96.0917
1587.13	96.1326
1587.61	96.1747
1588.09	96.2162
1588.57	96.2553
1589.06	96.2916
1589.54	96.3256
1590.02	96.359
1590.5	96.3932
1590.98	96.4286
1591.47	96.4642
1591.95	96.4987
1592.43	96.5309
1592.91	96.5609
1593.4	96.5903
1593.88	96.6213
1594.36	96.6556
1594.84	96.6933
1595.32	96.733
1595.81	96.7719
1596.29	96.8082
1596.77	96.8413
1597.25	96.8727
1597.73	96.9047
1598.22	96.9391
1598.7	96.9766
1599.18	97.0159
1599.66	97.0549
1600.14	97.0918
1600.63	97.1258
1601.11	97.1577
1601.59	97.1898
1602.07	97.2239
1602.56	97.2604
1603.04	97.2983
1603.52	97.3352
1604	97.3694
1604.48	97.4001
1604.97	97.4284
1605.45	97.4564
1605.93	97.4858
1606.41	97.5171
1606.89	97.549
1607.38	97.5791
1607.86	97.6054
1608.34	97.6271
1608.82	97.6458
1609.31	97.6639
1609.79	97.6837
1610.27	97.7058
1610.75	97.729
1611.23	97.7507
1611.72	97.769
1612.2	97.783
1612.68	97.7938
1613.16	97.803
1613.64	97.8124
[truncated: 4,950 more rows]

## Sheet: No.2
649.893	65.2811
650.375	65.3024
650.857	65.3129
651.34	65.2987
651.822	65.2602
652.304	65.2106
652.786	65.1673
653.268	65.142
653.75	65.1341
654.232	65.1319
654.715	65.1207
655.197	65.0916
655.679	65.0477
656.161	65.0017
656.643	64.9685
657.125	64.9558
657.607	64.9593
658.089	64.9646
658.571	64.9558
659.053	64.9241
659.536	64.8732
660.018	64.8168
660.5	64.7714
660.982	64.7464
661.464	64.7399
661.946	64.7402
662.428	64.733
662.91	64.7098
663.393	64.6719
663.875	64.629
664.357	64.5925
664.839	64.5696
665.321	64.5597
665.803	64.5545
666.285	64.5415
666.767	64.5087
667.25	64.4534
667.732	64.3907
668.214	64.3519
668.696	64.3573
669.178	64.3937
669.66	64.43
670.142	64.4449
670.624	64.4349
671.106	64.4088
671.589	64.3803
672.071	64.362
672.553	64.3607
673.035	64.3744
673.517	64.3932
673.999	64.4044
674.481	64.4
674.963	64.381
675.446	64.3562
675.928	64.3375
676.41	64.3321
676.892	64.3384
677.374	64.3463
677.856	64.343
678.338	64.3201
678.82	64.278
679.302	64.2248
679.784	64.1716
680.267	64.1255
680.749	64.0853
681.231	64.042
681.713	63.9847
682.195	63.9064
682.677	63.8081
683.159	63.6987
683.641	63.5889
684.124	63.4859
684.606	63.3889
685.088	63.2898
685.57	63.1787
686.052	63.0497
686.534	62.9053
687.016	62.7553
687.498	62.6123
687.981	62.4849
688.463	62.3736
688.945	62.2715
689.427	62.1688
689.909	62.0604
690.391	61.9492
690.873	61.8456
691.355	61.7627
691.837	61.7095
692.32	61.6865
692.802	61.6865
693.284	61.6993
693.766	61.7177
694.248	61.7418
694.73	61.7783
695.212	61.8361
695.694	61.9209
696.177	62.0308
696.659	62.157
697.141	62.2887
697.623	62.4182
698.105	62.5449
698.587	62.6745
699.069	62.815
699.551	62.9713
700.033	63.1419
700.516	63.3192
700.998	63.4942
701.48	63.6606
701.962	63.8185
702.444	63.9734
702.926	64.1327
703.408	64.3011
703.89	64.4773
704.372	64.6549
704.855	64.826
705.337	64.9856
705.819	65.1343
706.301	65.2778
706.783	65.4236
707.265	65.576
707.747	65.7342
708.229	65.8922
708.712	66.043
709.194	66.1817
709.676	66.309
710.158	66.4299
710.64	66.551
711.122	66.6762
711.604	66.805
712.086	66.9326
712.568	67.0533
713.051	67.1638
713.533	67.2656
714.015	67.3642
714.497	67.4657
714.979	67.5733
715.461	67.6849
715.943	67.7942
716.425	67.894
716.908	67.9802
717.39	68.054
717.872	68.1215
718.354	68.1907
718.836	68.2674
719.318	68.3524
719.8	68.4416
720.282	68.5288
720.764	68.6096
721.247	68.6845
721.729	68.7578
722.211	68.8351
722.693	68.9195
723.175	69.0096
723.657	69.1002
724.139	69.185
724.621	69.2599
725.104	69.3252
725.586	69.3847
726.068	69.4438
726.55	69.5062
727.032	69.5712
727.514	69.635
727.996	69.6927
728.478	69.7413
728.96	69.7818
729.443	69.818
729.925	69.8547
730.407	69.894
730.889	69.9338
731.371	69.9683
731.853	69.9908
732.335	69.9973
732.817	69.9877
733.299	69.9662
733.782	69.9379
734.264	69.9062
734.746	69.8702
735.228	69.8258
735.71	69.7679
736.192	69.6939
736.674	69.6054
737.156	69.5081
737.639	69.4088
738.121	69.3122
738.603	69.2184
739.085	69.1235
739.567	69.0221
740.049	68.9103
740.531	68.7888
741.013	68.6619
741.495	68.5358
741.978	68.4146
742.46	68.2983
742.942	68.1828
743.424	68.0624
743.906	67.9333
744.388	67.7958
744.87	67.6542
745.352	67.5145
745.835	67.3809
746.317	67.2535
746.799	67.1284
747.281	67.0002
747.763	66.8651
748.245	66.7231
748.727	66.5782
749.209	66.4358
749.692	66.2994
750.174	66.1683
750.656	66.038
751.138	65.9027
751.62	65.7592
752.102	65.6085
752.584	65.4564
753.066	65.3107
753.548	65.1778
754.03	65.0596
754.513	64.9543
754.995	64.8582
755.477	64.7695
755.959	64.6905
756.441	64.6268
756.923	64.5854
757.405	64.5709
757.888	64.5828
758.37	64.6167
758.852	64.6663
759.334	64.7272
759.816	64.7996
760.298	64.8878
760.78	64.9974
761.262	65.1321
761.744	65.2915
762.226	65.4712
762.709	65.6655
763.191	65.8706
763.673	66.0865
764.155	66.3163
764.637	66.5641
765.119	66.8309
765.601	67.1132
766.083	67.4034
766.566	67.6925
767.048	67.973
767.53	68.2414
768.012	68.4975
768.494	68.7421
768.976	68.9748
769.458	69.192
769.94	69.3875
770.423	69.5555
770.905	69.6929
771.387	69.8009
771.869	69.8851
772.351	69.9521
772.833	70.0076
773.315	70.0534
773.797	70.0882
774.279	70.1094
774.761	70.1158
775.244	70.1094
775.726	70.0948
776.208	70.078
776.69	70.0626
777.172	70.0491
777.654	70.0344
778.136	70.0142
778.619	69.9859
779.101	69.9501
779.583	69.9106
780.065	69.8719
780.547	69.8371
781.029	69.8057
781.511	69.7741
781.993	69.738
782.475	69.6952
782.957	69.6473
783.44	69.5994
783.922	69.5576
784.404	69.526
784.886	69.5046
785.368	69.4899
785.85	69.4767
786.332	69.4616
786.814	69.445
787.297	69.4307
787.779	69.4241
788.261	69.4285
788.743	69.4436
789.225	69.4652
789.707	69.4876
790.189	69.507
790.671	69.5233
791.154	69.5403
791.636	69.5632
792.118	69.5959
792.6	69.6385
793.082	69.6876
793.564	69.7385
794.046	69.788
794.528	69.8365
795.01	69.888
795.493	69.9473
795.975	70.0174
796.457	70.0973
796.939	70.1823
797.421	70.2669
797.903	70.3471
798.385	70.4234
798.867	70.4995
799.35	70.5804
799.832	70.6689
800.314	70.7637
800.796	70.8596
801.278	70.9506
801.76	71.0326
802.242	71.1058
802.724	71.1743
803.206	71.2437
803.688	71.3174
804.171	71.3954
804.653	71.4737
805.135	71.5473
805.617	71.6125
806.099	71.6692
806.581	71.7205
807.063	71.7699
807.545	71.8189
808.028	71.8655
808.51	71.9039
808.992	71.928
809.474	71.9335
809.956	71.9205
810.438	71.8927
810.92	71.8556
811.402	71.8132
811.885	71.7663
812.367	71.7125
812.849	71.6484
813.331	71.572
813.813	71.4845
814.295	71.3904
814.777	71.2952
815.259	71.2024
815.741	71.1125
816.224	71.0226
816.706	70.9285
817.188	70.8279
817.67	70.7216
818.152	70.6132
818.634	70.5075
819.116	70.4067
819.598	70.3096
820.081	70.211
820.563	70.1046
821.045	69.9859
821.527	69.8538
822.009	69.7109
822.491	69.561
822.973	69.4064
823.455	69.2459
823.937	69.0754
824.42	68.8893
824.902	68.6842
825.384	68.4602
825.866	68.2211
826.348	67.9721
826.83	67.7174
827.312	67.4578
827.794	67.1912
828.277	66.9143
828.759	66.6261
829.241	66.3294
829.723	66.0304
830.205	65.7372
830.687	65.4563
831.169	65.1903
831.651	64.9385
832.133	64.6988
832.615	64.4704
833.098	64.2563
833.58	64.0628
834.062	63.8967
834.544	63.7627
835.026	63.6604
835.508	63.5851
835.99	63.5304
836.472	63.491
836.955	63.4653
837.437	63.455
837.919	63.4627
838.401	63.4885
838.883	63.5282
839.365	63.574
839.847	63.6167
840.329	63.6495
840.812	63.6699
841.294	63.6799
841.776	63.6831
842.258	63.6819
842.74	63.6753
843.222	63.6588
843.704	63.6268
844.186	63.576
844.668	63.5071
845.151	63.425
845.633	63.3368
846.115	63.2482
846.597	63.1617
847.079	63.0764
847.561	62.9905
848.043	62.9038
848.525	62.8203
849.008	62.7479
849.49	62.696
849.972	62.6721
850.454	62.6799
850.936	62.7193
851.418	62.7882
851.9	62.8858
852.382	63.0144
852.864	63.1792
853.347	63.3856
853.829	63.6367
854.311	63.9311
854.793	64.2638
855.275	64.6287
855.757	65.0218
856.239	65.4433
856.721	65.8967
857.203	66.3872
857.686	66.9177
858.168	67.4875
858.65	68.0925
859.132	68.7269
859.614	69.3863
860.096	70.0686
860.578	70.774
861.06	71.503
861.543	72.254
862.025	73.0223
862.507	73.8006
862.989	74.5809
863.471	75.3564
863.953	76.123
864.435	76.8781
864.917	77.6196
865.399	78.3445
865.882	79.0474
866.364	79.722
866.846	80.3621
867.328	80.9633
867.81	81.5236
868.292	82.0432
868.774	82.5233
869.256	82.965
869.739	83.3682
870.221	83.7321
870.703	84.0557
871.185	84.3388
871.667	84.5825
872.149	84.7891
872.631	84.9616
873.113	85.1027
873.596	85.2143
874.078	85.2978
874.56	85.354
875.042	85.3844
875.524	85.3908
876.006	85.3757
876.488	85.3413
876.97	85.2892
877.452	85.2195
877.934	85.1316
878.417	85.0244
878.899	84.8977
879.381	84.7524
879.863	84.5905
880.345	84.4146
880.827	84.2268
881.309	84.0278
881.791	83.8171
882.274	83.5939
882.756	83.3574
883.238	83.1085
883.72	82.8493
884.202	82.5822
884.684	82.3093
885.166	82.0314
885.648	81.7475
886.13	81.4561
886.613	81.1561
887.095	80.8478
887.577	80.5332
888.059	80.2148
888.541	79.8946
889.023	79.573
889.505	79.249
889.987	78.9204
890.47	78.5856
890.952	78.2446
891.434	77.899
891.916	77.5512
892.398	77.2029
892.88	76.8541
893.362	76.5031
893.844	76.1474
894.327	75.7854
894.809	75.4175
895.291	75.0463
895.773	74.6754
896.255	74.3078
896.737	73.9441
897.219	73.5827
897.701	73.2209
898.183	72.8568
898.665	72.4907
899.148	72.1249
899.63	71.7633
900.112	71.4087
900.594	71.0618
901.076	70.7212
901.558	70.3847
902.04	70.0512
902.523	69.7224
903.005	69.4031
903.487	69.0995
903.969	68.8173
904.451	68.5595
904.933	68.3269
905.415	68.1186
905.897	67.9347
906.379	67.7775
906.861	67.6516
907.344	67.562
907.826	67.5125
908.308	67.5035
908.79	67.5323
909.272	67.5951
909.754	67.6884
910.236	67.8112
910.718	67.9648
911.201	68.1512
911.683	68.3708
912.165	68.6219
912.647	68.9003
913.129	69.2016
913.611	69.5229
914.093	69.8639
914.575	70.2271
915.058	70.6151
915.54	71.029
916.022	71.4669
916.504	71.9238
916.986	72.3935
917.468	72.87
917.95	73.3493
918.432	73.8286
918.914	74.3057
919.396	74.7772
919.879	75.2382
920.361	75.6825
920.843	76.1043
921.325	76.4995
921.807	76.8671
922.289	77.2083
922.771	77.5259
923.254	77.8226
923.736	78.1
924.218	78.3587
924.7	78.5991
925.182	78.8222
925.664	79.0303
926.146	79.227
926.628	79.4157
927.11	79.5988
927.592	79.7773
928.075	79.9504
928.557	80.1167
929.039	80.2756
929.521	80.4276
930.003	80.5744
930.485	80.7177
930.967	80.8585
931.449	80.9963
931.932	81.1292
932.414	81.2551
932.896	81.3726
933.378	81.4814
933.86	81.5825
934.342	81.6768
934.824	81.7651
935.306	81.8464
935.788	81.9189
936.271	81.981
936.753	82.0314
937.235	82.0706
937.717	82.1004
938.199	82.1229
938.681	82.1395
939.163	82.1507
939.645	82.1555
940.128	82.1526
940.61	82.1415
941.092	82.1232
941.574	82.0998
942.056	82.0735
942.538	82.0462
943.02	82.018
943.502	81.9876
943.985	81.9531
944.467	81.913
944.949	81.8672
945.431	81.8168
945.913	81.7635
946.395	81.7087
946.877	81.6523
947.359	81.5932
947.841	81.5297
948.323	81.4608
948.806	81.3872
949.288	81.3106
949.77	81.234
950.252	81.1595
950.734	81.0883
951.216	81.0201
951.698	80.9539
952.181	80.8887
952.663	80.8248
953.145	80.7631
953.627	80.7049
954.109	80.6504
954.591	80.5983
955.073	80.5456
955.555	80.4891
956.037	80.4259
956.519	80.3547
957.002	80.2758
957.484	80.1902
957.966	80.0987
958.448	80.001
958.93	79.8956
959.412	79.7807
959.894	79.6558
960.376	79.5218
960.859	79.3814
961.341	79.2381
961.823	79.095
962.305	78.9534
962.787	78.813
963.269	78.6722
963.751	78.5297
964.233	78.3852
964.716	78.2396
965.198	78.0943
965.68	77.9499
966.162	77.8054
966.644	77.6583
967.126	77.5055
967.608	77.3444
968.09	77.1745
968.572	76.9966
969.055	76.8125
969.537	76.6236
970.019	76.4296
970.501	76.2285
970.983	76.0181
971.465	75.7966
971.947	75.5642
972.429	75.323
972.912	75.0757
973.394	74.8242
973.876	74.5685
974.358	74.3065
974.84	74.0349
975.322	73.7514
975.804	73.4553
976.286	73.1482
976.768	72.8324
977.25	72.51
977.733	72.1809
978.215	71.8429
978.697	71.4931
979.179	71.129
979.661	70.7504
980.143	70.3593
980.625	69.9586
981.107	69.5506
981.59	69.1353
982.072	68.7102
982.554	68.2717
983.036	67.817
983.518	67.3454
984	66.8591
984.482	66.3611
984.964	65.8534
985.447	65.3359
985.929	64.8056
986.411	64.2586
986.893	63.6924
987.375	63.1073
987.857	62.5072
988.339	61.8976
988.821	61.2832
989.303	60.666
989.786	60.0449
990.268	59.4175
990.75	58.7827
991.232	58.1433
991.714	57.5051
992.196	56.8763
992.678	56.2631
993.16	55.6683
993.643	55.09
994.125	54.5242
994.607	53.9672
995.089	53.4186
995.571	52.8812
996.053	52.3593
996.535	51.8558
997.017	51.3691
997.5	50.8935
997.982	50.4213
998.464	49.946
998.946	49.4655
999.428	48.9818
999.91	48.4993
1000.39	48.0213
1000.87	47.5469
1001.36	47.0713
1001.84	46.5879
1002.32	46.0925
1002.8	45.5854
1003.28	45.0721
1003.77	44.5605
1004.25	44.0571
1004.73	43.5636
1005.21	43.0769
1005.7	42.5917
1006.18	42.1044
1006.66	41.6166
1007.14	41.1351
1007.62	40.6691
1008.11	40.2261
1008.59	39.8083
1009.07	39.4119
1009.55	39.0309
1010.03	38.6604
1010.52	38.3013
1011	37.9593
1011.48	37.6425
1011.96	37.3567
1012.45	37.1017
1012.93	36.8708
1013.41	36.6553
1013.89	36.4487
1014.37	36.2503
1014.86	36.0662
1015.34	35.9045
1015.82	35.7711
1016.3	35.6653
1016.78	35.5797
1017.27	35.5048
1017.75	35.4334
1018.23	35.3651
1018.71	35.3061
1019.2	35.2655
1019.68	35.2494
1020.16	35.2572
1020.64	35.2816
1021.12	35.3123
1021.61	35.3417
1022.09	35.3689
1022.57	35.3997
1023.05	35.4425
1023.53	35.5031
1024.02	35.5803
1024.5	35.6665
1024.98	35.7514
1025.46	35.8276
1025.94	35.8947
1026.43	35.959
1026.91	36.0295
1027.39	36.113
1027.87	36.2093
1028.36	36.312
1028.84	36.4121
1029.32	36.5038
1029.8	36.5877
1030.28	36.6709
1030.77	36.7633
1031.25	36.8715
1031.73	36.9957
1032.21	37.1293
1032.69	37.2633
1033.18	37.3913
1033.66	37.5142
1034.14	37.6389
1034.62	37.7756
1035.1	37.9314
1035.59	38.1071
1036.07	38.2967
1036.55	38.4913
1037.03	38.6846
1037.52	38.8763
1038	39.0723
1038.48	39.2808
1038.96	39.5074
1039.44	39.7508
1039.93	40.0037
1040.41	40.2561
1040.89	40.5004
1041.37	40.7352
1041.85	40.9649
1042.34	41.1962
1042.82	41.4334
1043.3	41.6744
1043.78	41.9116
1044.27	42.135
1044.75	42.3374
1045.23	42.5181
1045.71	42.682
1046.19	42.8369
1046.67	42.9878
1047.16	43.1342
1047.64	43.2696
1048.12	43.3856
1048.6	43.4765
1049.09	43.5426
1049.57	43.5904
1050.05	43.6288
1050.53	43.6644
1051.01	43.6984
1051.5	43.726
1051.98	43.7408
1052.46	43.7388
1052.94	43.7226
1053.42	43.7006
1053.91	43.6842
1054.39	43.682
1054.87	43.697
1055.35	43.7257
1055.84	43.7619
1056.32	43.8013
1056.8	43.8448
1057.28	43.899
1057.76	43.972
1058.25	44.0691
1058.73	44.1889
1059.21	44.3241
1059.69	44.4644
1060.17	44.6018
1060.66	44.7342
1061.14	44.8649
1061.62	44.9998
1062.1	45.1425
1062.59	45.2908
1063.07	45.4369
1063.55	45.5709
1064.03	45.6851
1064.51	45.778
1065	45.8534
1065.48	45.9177
1065.96	45.9749
1066.44	46.0233
1066.92	46.0556
1067.41	46.0625
1067.89	46.0374
1068.37	45.9798
1068.85	45.8956
1069.34	45.7931
1069.82	45.679
1070.3	45.5538
1070.78	45.4125
1071.26	45.2474
1071.74	45.0532
1072.23	44.8302
1072.71	44.585
1073.19	44.3266
1073.67	44.0619
1074.16	43.792
1074.64	43.5116
1075.12	43.2132
1075.6	42.8913
1076.08	42.547
1076.57	42.1876
1077.05	41.8233
1077.53	41.4621
1078.01	41.1053
1078.49	40.7479
1078.98	40.3817
1079.46	40.0014
1079.94	39.6081
1080.42	39.2101
1080.91	38.8188
1081.39	38.443
1081.87	38.0845
1082.35	37.7377
1082.83	37.3936
1083.32	37.046
1083.8	36.6951
1084.28	36.3483
1084.76	36.0165
1085.24	35.7073
1085.73	35.4218
1086.21	35.1535
1086.69	34.8933
1087.17	34.6348
1087.65	34.3793
1088.14	34.1357
1088.62	33.9158
1089.1	33.7285
1089.58	33.575
1090.07	33.4483
1090.55	33.3379
1091.03	33.236
1091.51	33.1424
1091.99	33.0647
1092.48	33.0137
1092.96	32.9975
1093.44	33.0166
1093.92	33.0641
1094.4	33.1294
1094.89	33.2054
1095.37	33.292
1095.85	33.397
1096.33	33.5311
1096.82	33.7018
1097.3	33.909
1097.78	34.1448
1098.26	34.3983
1098.74	34.6617
1099.23	34.9346
1099.71	35.2239
1100.19	35.5392
1100.67	35.887
1101.15	36.2662
1101.64	36.6684
1102.12	37.0826
1102.6	37.5006
1103.08	37.9216
1103.57	38.3517
1104.05	38.7995
1104.53	39.2705
1105.01	39.7631
1105.49	40.2688
1105.98	40.7766
1106.46	41.2779
1106.94	41.7709
1107.42	42.2602
1107.9	42.7525
1108.39	43.2521
1108.87	43.7571
1109.35	44.2599
1109.83	44.7511
1110.32	45.2242
1110.8	45.679
1111.28	46.1211
1111.76	46.5582
1112.24	46.9953
1112.72	47.4315
1113.21	47.8602
1113.69	48.2728
1114.17	48.6633
1114.65	49.0311
1115.14	49.3811
1115.62	49.72
1116.1	50.0527
1116.58	50.3788
1117.06	50.693
1117.55	50.9884
1118.03	51.2607
1118.51	51.5107
1118.99	51.7441
1119.47	51.9687
1119.96	52.1901
1120.44	52.4091
1120.92	52.6218
1121.4	52.8222
1121.88	53.0068
1122.37	53.1766
1122.85	53.3371
1123.33	53.4958
1123.81	53.6578
1124.3	53.8235
1124.78	53.9886
1125.26	54.1471
1125.74	54.2948
1126.22	54.4321
1126.71	54.5641
1127.19	54.6975
1127.67	54.8375
1128.15	54.9846
1128.63	55.1351
1129.12	55.2838
1129.6	55.4272
1130.08	55.5663
1130.56	55.7064
1131.05	55.8545
1131.53	56.0153
1132.01	56.1894
1132.49	56.3724
1132.97	56.5583
1133.46	56.7423
1133.94	56.9236
1134.42	57.1052
1134.9	57.2916
1135.38	57.4855
1135.87	57.6856
1136.35	57.8868
1136.83	58.0829
1137.31	58.2699
1137.8	58.4488
1138.28	58.6248
1138.76	58.8058
1139.24	58.9988
1139.72	59.2072
1140.21	59.4316
1140.69	59.671
1141.17	59.9264
1141.65	60.2022
1142.13	60.5062
1142.62	60.8464
1143.1	61.2279
1143.58	61.6508
1144.06	62.1101
1144.55	62.5979
1145.03	63.107
1145.51	63.633
1145.99	64.1745
1146.47	64.7313
1146.96	65.3019
1147.44	65.8817
1147.92	66.4634
1148.4	67.039
1148.88	67.6021
1149.37	68.15
1149.85	68.6828
1150.33	69.2023
1150.81	69.7091
1151.3	70.2016
1151.78	70.676
1152.26	71.1282
1152.74	71.5558
1153.22	71.9596
1153.7	72.3435
1154.19	72.7121
1154.67	73.0694
1155.15	73.4168
1155.63	73.7536
1156.12	74.0782
1156.6	74.3903
1157.08	74.692
1157.56	74.9871
1158.04	75.2807
1158.53	75.5765
1159.01	75.8759
1159.49	76.1779
1159.97	76.4805
1160.45	76.7819
1160.94	77.0823
1161.42	77.3836
1161.9	77.6881
1162.38	77.9972
1162.87	78.3101
1163.35	78.6242
1163.83	78.9359
1164.31	79.2425
1164.79	79.5428
1165.28	79.8375
1165.76	80.128
1166.24	80.4153
1166.72	80.6989
1167.2	80.9773
1167.69	81.2486
1168.17	81.5117
1168.65	81.7671
1169.13	82.017
1169.62	82.2641
1170.1	82.5103
1170.58	82.7561
1171.06	83.0006
1171.54	83.2425
1172.03	83.4806
1172.51	83.7151
1172.99	83.9471
1173.47	84.1775
1173.95	84.4069
1174.44	84.634
1174.92	84.8562
1175.4	85.0704
1175.88	85.2741
1176.37	85.4659
1176.85	85.6462
1177.33	85.8158
1177.81	85.9756
1178.29	86.1254
1178.78	86.2644
1179.26	86.3912
1179.74	86.5046
1180.22	86.6046
1180.7	86.6919
1181.19	86.7676
1181.67	86.8325
1182.15	86.8863
1182.63	86.9278
1183.11	86.9549
1183.6	86.9658
1184.08	86.9591
1184.56	86.9343
1185.04	86.8906
1185.53	86.8268
1186.01	86.7408
1186.49	86.6294
1186.97	86.4891
1187.45	86.3168
1187.94	86.1106
1188.42	85.8704
1188.9	85.597
1189.38	85.2919
1189.86	84.9565
1190.35	84.5918
1190.83	84.199
1191.31	83.7803
1191.79	83.3397
1192.28	82.8831
1192.76	82.4181
1193.24	81.9525
1193.72	81.4931
1194.2	81.0452
1194.68	80.6134
1195.17	80.2019
1195.65	79.8162
1196.13	79.4628
1196.61	79.1488
1197.1	78.88
1197.58	78.6602
1198.06	78.4903
1198.54	78.3695
1199.02	78.2968
1199.51	78.272
1199.99	78.2964
1200.47	78.3715
1200.95	78.4979
1201.43	78.6738
1201.92	78.8957
1202.4	79.1588
1202.88	79.4589
1203.36	79.7931
1203.85	80.16
1204.33	80.5586
1204.81	80.9868
1205.29	81.441
1205.77	81.9158
1206.26	82.4052
1206.74	82.9039
1207.22	83.4079
1207.7	83.9144
1208.18	84.4213
1208.67	84.9261
1209.15	85.4252
1209.63	85.9144
1210.11	86.3895
1210.6	86.8473
1211.08	87.2857
1211.56	87.7037
1212.04	88.1009
1212.52	88.4769
1213.01	88.8309
1213.49	89.162
1213.97	89.4694
1214.45	89.7532
1214.93	90.0143
1215.42	90.2543
1215.9	90.4753
1216.38	90.6787
1216.86	90.8658
1217.35	91.0373
1217.83	91.1934
1218.31	91.3347
1218.79	91.462
1219.27	91.5764
1219.76	91.6792
1220.24	91.7711
1220.72	91.8526
1221.2	91.9236
1221.68	91.9841
1222.17	92.0344
1222.65	92.0752
1223.13	92.1077
1223.61	92.1334
1224.09	92.1534
1224.58	92.1684
1225.06	92.1784
1225.54	92.1834
1226.02	92.1829
1226.51	92.1773
1226.99	92.167
1227.47	92.1531
1227.95	92.1364
1228.43	92.1175
1228.91	92.0963
1229.4	92.0727
1229.88	92.0466
1230.36	92.0182
1230.84	91.9883
1231.33	91.9579
1231.81	91.9277
1232.29	91.8984
1232.77	91.8699
1233.26	91.8418
1233.74	91.8138
1234.22	91.7857
1234.7	91.758
1235.18	91.731
1235.66	91.705
1236.15	91.6801
1236.63	91.6554
1237.11	91.6295
1237.59	91.6012
1238.08	91.5693
1238.56	91.5332
1239.04	91.4924
1239.52	91.4467
1240	91.3953
1240.49	91.3374
1240.97	91.2719
1241.45	91.1981
1241.93	91.1162
1242.41	91.027
1242.9	90.9321
1243.38	90.8333
1243.86	90.7317
1244.34	90.6282
1244.83	90.5226
1245.31	90.4147
1245.79	90.3044
1246.27	90.1917
1246.75	90.077
1247.24	89.9604
1247.72	89.8421
1248.2	89.7215
1248.68	89.5983
1249.16	89.4729
1249.65	89.3469
1250.13	89.2228
1250.61	89.1042
1251.09	88.9946
1251.58	88.8968
1252.06	88.8123
1252.54	88.7414
1253.02	88.6839
1253.5	88.6397
1253.98	88.6091
1254.47	88.5925
1254.95	88.5899
1255.43	88.6006
1255.91	88.6227
1256.4	88.6542
1256.88	88.6929
1257.36	88.7377
1257.84	88.7886
1258.33	88.8465
1258.81	88.9119
1259.29	88.9849
1259.77	89.064
1260.25	89.147
1260.73	89.2317
1261.22	89.3163
1261.7	89.4001
1262.18	89.4831
1262.66	89.5653
1263.15	89.6463
1263.63	89.7252
1264.11	89.8005
1264.59	89.871
1265.07	89.9361
1265.56	89.9963
1266.04	90.0524
1266.52	90.1054
1267	90.1557
1267.48	90.2034
1267.97	90.2478
1268.45	90.2888
1268.93	90.3265
1269.41	90.3618
1269.89	90.3958
1270.38	90.4297
1270.86	90.4639
1271.34	90.4982
1271.82	90.5319
1272.31	90.5644
1272.79	90.5952
1273.27	90.6244
1273.75	90.6523
1274.23	90.679
1274.72	90.7041
1275.2	90.7265
1275.68	90.7453
1276.16	90.7594
1276.64	90.7686
1277.13	90.7734
1277.61	90.7752
1278.09	90.7754
1278.57	90.7748
1279.06	90.7741
1279.54	90.7729
1280.02	90.7714
1280.5	90.7695
1280.98	90.7677
1281.47	90.767
1281.95	90.7681
1282.43	90.7709
1282.91	90.7753
1283.39	90.7803
1283.88	90.7851
1284.36	90.7896
1284.84	90.7941
1285.32	90.7993
1285.81	90.8058
1286.29	90.8136
1286.77	90.8219
1287.25	90.8291
1287.73	90.8339
1288.22	90.8349
1288.7	90.8315
1289.18	90.824
1289.66	90.8126
1290.14	90.7976
1290.63	90.7788
1291.11	90.7556
1291.59	90.7279
1292.07	90.6957
1292.56	90.6597
1293.04	90.6208
1293.52	90.5801
1294	90.5379
1294.48	90.4943
1294.96	90.4487
1295.45	90.4011
1295.93	90.3517
1296.41	90.302
1296.89	90.2535
1297.38	90.2077
1297.86	90.1655
1298.34	90.1268
1298.82	90.0908
1299.3	90.0566
1299.79	90.0239
1300.27	89.9931
1300.75	89.9651
1301.23	89.9407
1301.71	89.92
1302.2	89.9021
1302.68	89.8856
1303.16	89.8688
1303.64	89.8503
1304.13	89.8294
1304.61	89.8054
1305.09	89.7778
1305.57	89.7455
1306.05	89.7066
1306.54	89.6589
1307.02	89.6008
1307.5	89.5312
1307.98	89.4509
1308.46	89.3613
1308.95	89.2644
1309.43	89.1616
1309.91	89.0538
1310.39	88.9413
1310.88	88.825
1311.36	88.7064
1311.84	88.5891
1312.32	88.4775
1312.8	88.3763
1313.29	88.289
1313.77	88.2173
1314.25	88.1613
1314.73	88.1198
1315.21	88.0922
1315.7	88.0781
1316.18	88.0778
1316.66	88.0914
1317.14	88.1181
1317.62	88.156
1318.11	88.2023
1318.59	88.2542
1319.07	88.3095
1319.55	88.3667
1320.04	88.4252
1320.52	88.4841
1321	88.5425
1321.48	88.5984
1321.96	88.65
1322.45	88.6954
1322.93	88.7339
1323.41	88.7654
1323.89	88.7903
1324.38	88.8092
1324.86	88.8217
1325.34	88.8269
1325.82	88.823
1326.3	88.8085
1326.79	88.7824
1327.27	88.7446
1327.75	88.6954
1328.23	88.6353
1328.71	88.5644
1329.2	88.4821
1329.68	88.3876
1330.16	88.2803
1330.64	88.1611
1331.12	88.0324
1331.61	87.8973
1332.09	87.7593
1332.57	87.621
1333.05	87.4839
1333.54	87.3485
1334.02	87.2156
1334.5	87.0868
1334.98	86.9651
1335.46	86.8543
1335.94	86.758
1336.43	86.6786
1336.91	86.6169
1337.39	86.5728
1337.87	86.5465
1338.36	86.5395
1338.84	86.554
1339.32	86.592
1339.8	86.6526
1340.28	86.7313
1340.77	86.8212
1341.25	86.9159
1341.73	87.0113
1342.21	87.1065
1342.69	87.203
1343.18	87.3029
1343.66	87.4078
1344.14	87.5172
1344.62	87.6292
1345.11	87.7413
1345.59	87.8517
1346.07	87.9607
1346.55	88.0703
1347.03	88.1831
1347.52	88.3016
1348	88.4268
1348.48	88.558
1348.96	88.6935
1349.44	88.8318
1349.93	88.9724
1350.41	89.1156
1350.89	89.2624
1351.37	89.4131
1351.86	89.5674
1352.34	89.7244
1352.82	89.8826
1353.3	90.0413
1353.78	90.1999
1354.27	90.3584
1354.75	90.5163
1355.23	90.6722
1355.71	90.8238
1356.19	90.9684
1356.68	91.1035
1357.16	91.2277
1357.64	91.3409
1358.12	91.4435
1358.61	91.5365
1359.09	91.6206
1359.57	91.696
1360.05	91.7627
1360.53	91.8205
1361.02	91.8697
1361.5	91.9111
1361.98	91.9454
1362.46	91.9738
1362.94	91.9969
1363.43	92.0144
1363.91	92.0262
1364.39	92.0321
1364.87	92.0328
1365.35	92.0294
1365.84	92.0235
1366.32	92.0167
1366.8	92.0102
1367.28	92.0046
1367.77	91.9999
1368.25	91.9956
1368.73	91.9913
1369.21	91.9869
1369.69	91.9827
1370.18	91.9789
1370.66	91.9757
1371.14	91.9728
1371.62	91.969
1372.1	91.9634
1372.59	91.9549
1373.07	91.9433
1373.55	91.9293
1374.03	91.9143
1374.52	91.8999
1375	91.8867
1375.48	91.8744
1375.96	91.8622
1376.44	91.8493
1376.92	91.8359
1377.41	91.8227
1377.89	91.8109
1378.37	91.8016
1378.85	91.7952
1379.34	91.7914
1379.82	91.789
1380.3	91.7871
1380.78	91.7851
1381.26	91.7828
1381.75	91.7805
1382.23	91.7783
1382.71	91.7758
1383.19	91.7717
1383.67	91.7647
1384.16	91.7535
1384.64	91.7374
1385.12	91.7163
1385.6	91.6901
1386.09	91.6595
1386.57	91.6247
1387.05	91.586
1387.53	91.5435
1388.01	91.4977
1388.5	91.4495
1388.98	91.4
1389.46	91.35
1389.94	91.3002
1390.42	91.2506
1390.91	91.2007
1391.39	91.1492
1391.87	91.0946
1392.35	91.0354
1392.84	90.9699
1393.32	90.8969
1393.8	90.8156
1394.28	90.7264
1394.76	90.6308
1395.25	90.5308
1395.73	90.4282
1396.21	90.3231
1396.69	90.2142
1397.17	90.0985
1397.66	89.9723
1398.14	89.8323
1398.62	89.6773
1399.1	89.5094
1399.59	89.3346
1400.07	89.1598
1400.55	88.9905
1401.03	88.829
1401.51	88.6742
1401.99	88.5225
1402.48	88.3693
1402.96	88.21
1403.44	88.0412
1403.92	87.8623
1404.41	87.6765
1404.89	87.49
1405.37	87.3102
1405.85	87.1424
1406.33	86.9881
1406.82	86.846
1407.3	86.7129
1407.78	86.5863
1408.26	86.4648
1408.74	86.3492
1409.23	86.2415
1409.71	86.1441
1410.19	86.0593
1410.67	85.9882
1411.16	85.9307
1411.64	85.886
1412.12	85.8534
1412.6	85.8326
1413.08	85.8231
1413.57	85.8246
1414.05	85.8356
1414.53	85.8543
1415.01	85.8786
1415.49	85.9072
1415.98	85.9404
1416.46	85.9813
1416.94	86.0353
1417.42	86.1099
1417.9	86.2114
1418.39	86.3404
1418.87	86.4883
1419.35	86.6389
1419.83	86.7766
1420.32	86.8946
1420.8	86.9949
1421.28	87.0845
1421.76	87.1706
1422.24	87.2594
1422.73	87.3549
1423.21	87.458
1423.69	87.5669
1424.17	87.6762
1424.65	87.7799
1425.14	87.8729
1425.62	87.9526
1426.1	88.0194
1426.58	88.0745
1427.07	88.1201
1427.55	88.1576
1428.03	88.1885
1428.51	88.2133
1428.99	88.2314
1429.48	88.241
1429.96	88.2395
1430.44	88.2243
1430.92	88.1944
1431.4	88.1506
1431.89	88.096
1432.37	88.0345
1432.85	87.9694
1433.33	87.9027
1433.82	87.8347
1434.3	87.7647
1434.78	87.6918
1435.26	87.6176
1435.74	87.547
1436.23	87.489
1436.71	87.452
1437.19	87.4392
1437.67	87.4471
1438.15	87.47
1438.64	87.5042
1439.12	87.5493
1439.6	87.6069
1440.08	87.6787
1440.57	87.765
1441.05	87.8634
1441.53	87.9698
1442.01	88.0795
1442.49	88.1887
1442.97	88.2957
1443.46	88.4004
1443.94	88.5033
1444.42	88.6043
1444.9	88.7024
1445.39	88.7961
1445.87	88.8845
1446.35	88.968
1446.83	89.0481
1447.31	89.1265
1447.8	89.2035
1448.28	89.2767
1448.76	89.3426
1449.24	89.3982
1449.72	89.4426
1450.21	89.4781
1450.69	89.5088
1451.17	89.5393
1451.65	89.5732
1452.13	89.6116
1452.62	89.6532
1453.1	89.695
1453.58	89.7344
1454.06	89.7713
1454.55	89.8091
1455.03	89.8557
1455.51	89.9237
1455.99	90.0279
1456.47	90.1773
1456.96	90.363
1457.44	90.5567
1457.92	90.7298
1458.4	90.8733
1458.88	90.9942
1459.37	91.1024
1459.85	91.2033
1460.33	91.2983
1460.81	91.387
1461.3	91.4694
1461.78	91.547
1462.26	91.6235
1462.74	91.7034
1463.22	91.7906
1463.71	91.8861
1464.19	91.9861
1464.67	92.0822
1465.15	92.1656
1465.63	92.2322
1466.12	92.2836
1466.6	92.3253
1467.08	92.3622
1467.56	92.3973
1468.05	92.4315
1468.53	92.4649
1469.01	92.4984
1469.49	92.5345
1469.97	92.5785
1470.46	92.6379
1470.94	92.7213
1471.42	92.8345
1471.9	92.9753
1472.38	93.1286
1472.87	93.2722
1473.35	93.389
1473.83	93.4768
1474.31	93.5433
1474.8	93.598
1475.28	93.6466
1475.76	93.6907
1476.24	93.73
1476.72	93.7649
1477.21	93.7979
1477.69	93.833
1478.17	93.8749
1478.65	93.927
1479.13	93.9914
1479.62	94.0689
1480.1	94.1602
1480.58	94.2661
1481.06	94.3872
1481.55	94.5235
1482.03	94.6733
1482.51	94.8334
1482.99	94.9994
1483.47	95.1676
1483.95	95.336
1484.44	95.5045
1484.92	95.6753
1485.4	95.8521
1485.88	96.0381
1486.37	96.2346
1486.85	96.44
1487.33	96.6498
1487.81	96.8594
1488.29	97.0664
1488.78	97.2724
1489.26	97.481
1489.74	97.6933
1490.22	97.9038
1490.7	98.1009
1491.19	98.2741
1491.67	98.4185
1492.15	98.536
1492.63	98.6331
1493.12	98.7176
1493.6	98.7972
1494.08	98.8778
1494.56	98.9628
1495.04	99.0523
1495.53	99.1431
1496.01	99.2303
1496.49	99.3094
1496.97	99.3793
1497.45	99.4426
1497.94	99.5024
1498.42	99.5603
1498.9	99.6149
1499.38	99.6639
1499.87	99.7057
1500.35	99.741
1500.83	99.7727
1501.31	99.8038
1501.79	99.8367
1502.28	99.8719
1502.76	99.9081
1503.24	99.9432
1503.72	99.9747
1504.2	100.001
1504.69	100.023
1505.17	100.041
1505.65	100.058
1506.13	100.075
1506.62	100.091
1507.1	100.099
1507.58	100.101
1508.06	100.1
1508.54	100.105
1509.03	100.117
1509.51	100.136
1509.99	100.16
1510.47	100.184
1510.95	100.206
1511.44	100.222
1511.92	100.233
1512.4	100.242
1512.88	100.251
1513.36	100.262
1513.85	100.276
1514.33	100.291
1514.81	100.303
1515.29	100.311
1515.78	100.314
1516.26	100.313
1516.74	100.313
1517.22	100.319
1517.7	100.332
1518.18	100.349
1518.67	100.366
1519.15	100.379
1519.63	100.386
1520.11	100.388
1520.6	100.388
1521.08	100.389
1521.56	100.394
1522.04	100.403
1522.53	100.413
1523.01	100.421
1523.49	100.425
1523.97	100.428
1524.45	100.432
1524.93	100.437
1525.42	100.444
1525.9	100.45
1526.38	100.455
1526.86	100.457
1527.35	100.459
1527.83	100.461
1528.31	100.466
1528.79	100.476
1529.27	100.488
1529.76	100.501
1530.24	100.513
1530.72	100.522
1531.2	100.527
1531.68	100.528
1532.17	100.528
1532.65	100.526
1533.13	100.525
1533.61	100.525
1534.1	100.526
1534.58	100.528
1535.06	100.531
1535.54	100.536
1536.02	100.546
1536.51	100.559
1536.99	100.576
1537.47	100.594
1537.95	100.612
1538.43	100.624
1538.92	100.626
1539.4	100.617
1539.88	100.6
1540.36	100.583
1540.85	100.57
1541.33	100.561
1541.81	100.551
1542.29	100.536
1542.77	100.517
1543.26	100.498
1543.74	100.48
1544.22	100.465
1544.7	100.454
1545.18	100.447
1545.67	100.441
1546.15	100.436
1546.63	100.431
1547.11	100.427
1547.6	100.422
1548.08	100.418
1548.56	100.41
1549.04	100.4
1549.52	100.385
1550.01	100.368
1550.49	100.352
1550.97	100.34
1551.45	100.333
1551.93	100.33
1552.42	100.328
1552.9	100.323
1553.38	100.314
1553.86	100.299
1554.34	100.28
1554.83	100.262
1555.31	100.251
1555.79	100.249
1556.27	100.256
1556.76	100.271
1557.24	100.287
1557.72	100.292
1558.2	100.273
1558.68	100.22
1559.16	100.153
1559.65	100.105
1560.13	100.083
1560.61	100.078
1561.09	100.081
1561.58	100.085
1562.06	100.088
1562.54	100.091
1563.02	100.093
1563.5	100.095
1563.99	100.096
1564.47	100.098
1564.95	100.098
1565.43	100.099
1565.91	100.1
1566.4	100.103
1566.88	100.109
1567.36	100.118
1567.84	100.129
1568.33	100.139
1568.81	100.147
1569.29	100.152
1569.77	100.155
1570.25	100.159
1570.74	100.168
1571.22	100.182
1571.7	100.2
1572.18	100.219
1572.66	100.238
1573.15	100.256
1573.63	100.273
1574.11	100.288
1574.59	100.303
1575.08	100.32
1575.56	100.339
1576.04	100.358
1576.52	100.376
1577	100.393
1577.49	100.408
1577.97	100.424
1578.45	100.443
1578.93	100.464
1579.41	100.487
1579.9	100.511
1580.38	100.534
1580.86	100.555
1581.34	100.575
1581.83	100.593
1582.31	100.612
1582.79	100.632
1583.27	100.653
1583.75	100.675
1584.23	100.695
1584.72	100.714
1585.2	100.73
1585.68	100.746
1586.16	100.762
1586.65	100.779
1587.13	100.797
1587.61	100.815
1588.09	100.831
1588.57	100.844
1589.06	100.855
1589.54	100.864
1590.02	100.872
1590.5	100.882
1590.98	100.893
1591.47	100.904
1591.95	100.914
1592.43	100.921
1592.91	100.926
1593.4	100.93
1593.88	100.935
1594.36	100.942
1594.84	100.951
1595.32	100.961
1595.81	100.97
1596.29	100.977
1596.77	100.981
1597.25	100.984
1597.73	100.987
1598.22	100.99
1598.7	100.994
1599.18	100.997
1599.66	100.998
1600.14	100.996
1600.63	100.991
1601.11	100.985
1601.59	100.978
1602.07	100.973
1602.56	100.969
1603.04	100.966
1603.52	100.962
1604	100.957
1604.48	100.95
1604.97	100.942
1605.45	100.935
1605.93	100.928
1606.41	100.921
1606.89	100.912
1607.38	100.901
1607.86	100.887
1608.34	100.87
1608.82	100.852
1609.31	100.835
1609.79	100.821
1610.27	100.808
1610.75	100.796
1611.23	100.782
1611.72	100.767
1612.2	100.751
1612.68	100.736
1613.16	100.722
1613.64	100.711
[truncated: 4,950 more rows]

## Sheet: No.3
649.893	56.7653
650.375	56.8294
650.857	56.8796
651.34	56.901
651.822	56.8954
652.304	56.8788
652.786	56.8727
653.268	56.891
653.75	56.9333
654.232	56.9855
654.715	57.0295
655.197	57.0532
655.679	57.058
656.161	57.0571
656.643	57.0676
657.125	57.0998
657.607	57.1516
658.089	57.2096
658.571	57.2576
659.053	57.2859
659.536	57.2969
660.018	57.3031
660.5	57.32
660.982	57.3564
661.464	57.4096
661.946	57.4669
662.428	57.5132
662.91	57.539
663.393	57.5457
663.875	57.543
664.357	57.5434
664.839	57.5557
665.321	57.5808
665.803	57.613
666.285	57.6434
666.767	57.6649
667.25	57.6795
667.732	57.7041
668.214	57.7615
668.696	57.8557
669.178	57.9607
669.66	58.0453
670.142	58.0954
670.624	58.1147
671.106	58.1166
671.589	58.1173
672.071	58.1307
672.553	58.1636
673.035	58.2142
673.517	58.2724
673.999	58.326
674.481	58.3672
674.963	58.397
675.446	58.4247
675.928	58.4615
676.41	58.5142
676.892	58.5802
677.374	58.6494
677.856	58.7093
678.338	58.7522
678.82	58.7792
679.302	58.7991
679.784	58.823
680.267	58.8578
680.749	58.9022
681.231	58.9478
681.713	58.9844
682.195	59.0066
682.677	59.0167
683.159	59.0237
683.641	59.0377
684.124	59.0645
684.606	59.1013
685.088	59.1388
685.57	59.1667
686.052	59.179
686.534	59.1782
687.016	59.1731
687.498	59.1748
687.981	59.1896
688.463	59.2163
688.945	59.2473
689.427	59.273
689.909	59.2886
690.391	59.2969
690.873	59.307
691.355	59.3292
691.837	59.3692
692.32	59.4254
692.802	59.4897
693.284	59.5525
693.766	59.6082
694.248	59.6581
694.73	59.7099
695.212	59.7726
695.694	59.8517
696.177	59.9458
696.659	60.0477
697.141	60.1483
697.623	60.2423
698.105	60.3305
698.587	60.4191
699.069	60.5158
699.551	60.6247
700.033	60.7435
700.516	60.865
700.998	60.9803
701.48	61.0841
701.962	61.1773
702.444	61.2658
702.926	61.3576
703.408	61.4581
703.89	61.567
704.372	61.679
704.855	61.7871
705.337	61.8869
705.819	61.9791
706.301	62.0687
706.783	62.1624
707.265	62.264
707.747	62.3725
708.229	62.4826
708.712	62.5879
709.194	62.6846
709.676	62.7736
710.158	62.86
710.64	62.9496
711.122	63.0459
711.604	63.1474
712.086	63.2489
712.568	63.344
713.051	63.4293
713.533	63.5061
714.015	63.5796
714.497	63.6561
714.979	63.7393
715.461	63.8278
715.943	63.9163
716.425	63.9987
716.908	64.0713
717.39	64.1357
717.872	64.1975
718.354	64.264
718.836	64.3402
719.318	64.426
719.8	64.5164
720.282	64.6045
720.764	64.6856
721.247	64.7595
721.729	64.8304
722.211	64.9038
722.693	64.9834
723.175	65.0687
723.657	65.156
724.139	65.2404
724.621	65.3188
725.104	65.392
725.586	65.4637
726.068	65.5381
726.55	65.6176
727.032	65.7006
727.514	65.7823
727.996	65.8576
728.478	65.9236
728.96	65.9817
729.443	66.0365
729.925	66.0933
730.407	66.1551
730.889	66.2205
731.371	66.285
731.853	66.3431
732.335	66.3913
732.817	66.4303
733.299	66.4642
733.782	66.4978
734.264	66.5341
734.746	66.5722
735.228	66.6081
735.71	66.6371
736.192	66.6564
736.674	66.6675
737.156	66.675
737.639	66.6845
738.121	66.6995
738.603	66.7197
739.085	66.741
739.567	66.7584
740.049	66.7687
740.531	66.7725
741.013	66.7738
741.495	66.7777
741.978	66.7877
742.46	66.8036
742.942	66.822
743.424	66.8385
743.906	66.8502
744.388	66.8577
744.87	66.8646
745.352	66.8754
745.835	66.8925
746.317	66.9151
746.799	66.9393
747.281	66.9605
747.763	66.9758
748.245	66.9861
748.727	66.9954
749.209	67.0081
749.692	67.0272
750.174	67.0518
750.656	67.0782
751.138	67.1018
751.62	67.1201
752.102	67.1341
752.584	67.1477
753.066	67.1659
753.548	67.1915
754.03	67.2237
754.513	67.2589
754.995	67.2926
755.477	67.3226
755.959	67.3503
756.441	67.3805
756.923	67.4187
757.405	67.4686
757.888	67.5302
758.37	67.5999
758.852	67.6732
759.334	67.7469
759.816	67.8212
760.298	67.8993
760.78	67.9852
761.262	68.0809
761.744	68.1856
762.226	68.2951
762.709	68.4049
763.191	68.5123
763.673	68.6177
764.155	68.7249
764.637	68.8381
765.119	68.9599
765.601	69.0892
766.083	69.2218
766.566	69.3526
767.048	69.4778
767.53	69.5964
768.012	69.7105
768.494	69.8229
768.976	69.9352
769.458	70.0463
769.94	70.1527
770.423	70.2504
770.905	70.3373
771.387	70.4142
771.869	70.4843
772.351	70.5517
772.833	70.6187
773.315	70.6851
773.797	70.7478
774.279	70.8035
774.761	70.8504
775.244	70.8898
775.726	70.9254
776.208	70.9613
776.69	71.0003
777.172	71.0418
777.654	71.0827
778.136	71.1193
778.619	71.1493
779.101	71.1737
779.583	71.1958
780.065	71.22
780.547	71.2488
781.029	71.2818
781.511	71.3158
781.993	71.3466
782.475	71.3716
782.957	71.391
783.44	71.4078
783.922	71.426
784.404	71.448
784.886	71.4736
785.368	71.5
785.85	71.5235
786.332	71.5419
786.814	71.5559
787.297	71.5689
787.779	71.5851
788.261	71.6074
788.743	71.6352
789.225	71.6655
789.707	71.6942
790.189	71.7182
790.671	71.7375
791.154	71.755
791.636	71.7743
792.118	71.7978
792.6	71.8247
793.082	71.8517
793.564	71.8745
794.046	71.8902
794.528	71.8991
795.01	71.9041
795.493	71.9092
795.975	71.9171
796.457	71.9273
796.939	71.9362
797.421	71.9392
797.903	71.9331
798.385	71.9179
798.867	71.8962
799.35	71.8721
799.832	71.8479
800.314	71.8235
800.796	71.7955
801.278	71.7598
801.76	71.7138
802.242	71.6577
802.724	71.595
803.206	71.5295
803.688	71.4637
804.171	71.397
804.653	71.3256
805.135	71.2449
805.617	71.1517
806.099	71.046
806.581	70.9306
807.063	70.8095
807.545	70.685
808.028	70.5564
808.51	70.4203
808.992	70.2724
809.474	70.1102
809.956	69.9346
810.438	69.7499
810.92	69.5613
811.402	69.3728
811.885	69.1848
812.367	68.9949
812.849	68.7996
813.331	68.5971
813.813	68.389
814.295	68.1806
814.777	67.9781
815.259	67.7865
815.741	67.6071
816.224	67.4377
816.706	67.2747
817.188	67.1158
817.67	66.9615
818.152	66.8154
818.634	66.6819
819.116	66.5634
819.598	66.4583
820.081	66.3619
820.563	66.2678
821.045	66.1716
821.527	66.0729
822.009	65.9745
822.491	65.8807
822.973	65.7943
823.455	65.7142
823.937	65.6363
824.42	65.5547
824.902	65.4654
825.384	65.3681
825.866	65.2657
826.348	65.163
826.83	65.0633
827.312	64.9671
827.794	64.8715
828.277	64.7725
828.759	64.6678
829.241	64.5582
829.723	64.4479
830.205	64.3423
830.687	64.2454
831.169	64.1583
831.651	64.0787
832.133	64.0034
832.615	63.931
833.098	63.8628
833.58	63.8033
834.062	63.7577
834.544	63.7289
835.026	63.7163
835.508	63.7155
835.99	63.7206
836.472	63.7276
836.955	63.7356
837.437	63.7468
837.919	63.7646
838.401	63.791
838.883	63.8245
839.365	63.8606
839.847	63.8939
840.329	63.9206
840.812	63.9407
841.294	63.9572
841.776	63.9744
842.258	63.9951
842.74	64.0188
843.222	64.0422
843.704	64.0607
844.186	64.0712
844.668	64.0746
845.151	64.0745
845.633	64.0765
846.115	64.0847
846.597	64.1002
847.079	64.1212
847.561	64.1448
848.043	64.1695
848.525	64.1968
849.008	64.2311
849.49	64.2782
849.972	64.3423
850.454	64.4249
850.936	64.5243
851.418	64.6384
851.9	64.766
852.382	64.9091
852.864	65.0723
853.347	65.2607
853.829	65.4779
854.311	65.7243
854.793	65.9974
855.275	66.2941
855.757	66.6127
856.239	66.9545
856.721	67.3234
857.203	67.7237
857.686	68.1581
858.168	68.6258
858.65	69.1234
859.132	69.6464
859.614	70.1911
860.096	70.756
860.578	71.3412
861.06	71.9466
861.543	72.5709
862.025	73.2097
862.507	73.8572
862.989	74.5072
863.471	75.1548
863.953	75.7972
864.435	76.4332
864.917	77.0617
865.399	77.6804
865.882	78.2853
866.364	78.8713
866.846	79.4335
867.328	79.9683
867.81	80.4741
868.292	80.9506
868.774	81.3982
869.256	81.8167
869.739	82.2051
870.221	82.5619
870.703	82.886
871.185	83.1771
871.667	83.4363
872.149	83.6658
872.631	83.868
873.113	84.0445
873.596	84.1963
874.078	84.3234
874.56	84.4257
875.042	84.5036
875.524	84.5585
876.006	84.5925
876.488	84.6082
876.97	84.6079
877.452	84.5927
877.934	84.5631
878.417	84.519
878.899	84.4604
879.381	84.388
879.863	84.3035
880.345	84.2085
880.827	84.1047
881.309	83.9929
881.791	83.8732
882.274	83.745
882.756	83.6081
883.238	83.4631
883.72	83.3114
884.202	83.1551
884.684	82.9962
885.166	82.8358
885.648	82.6744
886.13	82.5118
886.613	82.3477
887.095	82.1829
887.577	82.0182
888.059	81.8553
888.541	81.6953
889.023	81.5381
889.505	81.3832
889.987	81.2292
890.47	81.0754
890.952	80.9217
891.434	80.7691
891.916	80.6189
892.398	80.4718
892.88	80.3275
893.362	80.1847
893.844	80.0416
894.327	79.8972
894.809	79.7518
895.291	79.6068
895.773	79.4638
896.255	79.3243
896.737	79.1881
897.219	79.0536
897.701	78.9189
898.183	78.782
898.665	78.6427
899.148	78.5018
899.63	78.3607
900.112	78.2207
900.594	78.0818
901.076	77.9428
901.558	77.8019
902.04	77.6582
902.523	77.5118
903.005	77.3645
903.487	77.2185
903.969	77.0756
904.451	76.936
904.933	76.7987
905.415	76.6619
905.897	76.5243
906.379	76.386
906.861	76.2485
907.344	76.1138
907.826	75.9837
908.308	75.8585
908.79	75.7369
909.272	75.6174
909.754	75.4989
910.236	75.3817
910.718	75.2682
911.201	75.1613
911.683	75.0641
912.165	74.9785
912.647	74.906
913.129	74.8478
913.611	74.8067
914.093	74.7869
914.575	74.7939
915.058	74.8331
915.54	74.9078
916.022	75.0181
916.504	75.1606
916.986	75.3301
917.468	75.5208
917.95	75.7275
918.432	75.9466
918.914	76.1745
919.396	76.4082
919.879	76.6434
920.361	76.8755
920.843	77.1005
921.325	77.3154
921.807	77.5195
922.289	77.7134
922.771	77.8988
923.254	78.0771
923.736	78.2487
924.218	78.4131
924.7	78.5696
925.182	78.7183
925.664	78.8603
926.146	78.9979
926.628	79.1335
927.11	79.2688
927.592	79.4042
928.075	79.5387
928.557	79.6706
929.039	79.7989
929.521	79.9229
930.003	80.0435
930.485	80.1613
930.967	80.2771
931.449	80.3906
931.932	80.5008
932.414	80.6065
932.896	80.7073
933.378	80.8034
933.86	80.8959
934.342	80.986
934.824	81.0744
935.306	81.1603
935.788	81.2427
936.271	81.3197
936.753	81.3903
937.235	81.4546
937.717	81.5134
938.199	81.5683
938.681	81.6202
939.163	81.6694
939.645	81.7154
940.128	81.7573
940.61	81.7948
941.092	81.8286
941.574	81.8598
942.056	81.8899
942.538	81.9198
943.02	81.9494
943.502	81.9776
943.985	82.003
944.467	82.0246
944.949	82.0423
945.431	82.0569
945.913	82.0696
946.395	82.0811
946.877	82.0914
947.359	82.0999
947.841	82.1053
948.323	82.107
948.806	82.1053
949.288	82.1012
949.77	82.0963
950.252	82.0917
950.734	82.0875
951.216	82.0832
951.698	82.0774
952.181	82.0695
952.663	82.0595
953.145	82.048
953.627	82.0362
954.109	82.0249
954.591	82.0138
955.073	82.0016
955.555	81.9868
956.037	81.9679
956.519	81.9442
957.002	81.916
957.484	81.8841
957.966	81.8491
958.448	81.8111
958.93	81.7693
959.412	81.723
959.894	81.6715
960.376	81.6155
960.859	81.5559
961.341	81.4944
961.823	81.4323
962.305	81.3699
962.787	81.3066
963.269	81.2414
963.751	81.1738
964.233	81.1036
964.716	81.0319
965.198	80.9598
965.68	80.888
966.162	80.8163
966.644	80.7437
967.126	80.6688
967.608	80.5903
968.09	80.5082
968.572	80.4232
969.055	80.3364
969.537	80.2485
970.019	80.1592
970.501	80.0671
970.983	79.9708
971.465	79.8692
971.947	79.7625
972.429	79.6518
972.912	79.539
973.394	79.4253
973.876	79.3108
974.358	79.1943
974.84	79.0743
975.322	78.9496
975.804	78.82
976.286	78.6866
976.768	78.551
977.25	78.4144
977.733	78.2767
978.215	78.1368
978.697	77.9929
979.179	77.8435
979.661	77.6885
980.143	77.5291
980.625	77.3671
981.107	77.204
981.59	77.0399
982.072	76.8737
982.554	76.7035
983.036	76.5279
983.518	76.3464
984	76.1603
984.482	75.971
984.964	75.7798
985.447	75.5864
985.929	75.3893
986.411	75.1862
986.893	74.9757
987.375	74.7575
987.857	74.5332
988.339	74.3051
988.821	74.0753
989.303	73.8442
989.786	73.611
990.268	73.3741
990.75	73.1326
991.232	72.8874
991.714	72.6408
992.196	72.3959
992.678	72.1551
993.16	71.9188
993.643	71.6855
994.125	71.4527
994.607	71.2185
995.089	70.9826
995.571	70.7468
996.053	70.5136
996.535	70.2848
997.017	70.0599
997.5	69.8364
997.982	69.6108
998.464	69.38
998.946	69.1431
999.428	68.9014
999.91	68.6571
1000.39	68.4122
1000.87	68.1665
1001.36	67.918
1001.84	67.6634
1002.32	67.4006
1002.8	67.1294
1003.28	66.8523
1003.77	66.5729
1004.25	66.2941
1004.73	66.0166
1005.21	65.7386
1005.7	65.4571
1006.18	65.1701
1006.66	64.8777
1007.14	64.5828
1007.62	64.2896
1008.11	64.0015
1008.59	63.7193
1009.07	63.4412
1009.55	63.164
1010.03	62.8854
1010.52	62.6057
1011	62.3279
1011.48	62.0564
1011.96	61.7941
1012.45	61.5409
1012.93	61.2937
1013.41	61.0481
1013.89	60.8008
1014.37	60.5521
1014.86	60.3058
1015.34	60.0672
1015.82	59.8404
1016.3	59.626
1016.78	59.421
1017.27	59.2207
1017.75	59.0212
1018.23	58.8223
1018.71	58.6274
1019.2	58.4416
1019.68	58.2688
1020.16	58.1095
1020.64	57.9601
1021.12	57.8157
1021.61	57.672
1022.09	57.5287
1022.57	57.3887
1023.05	57.2567
1023.53	57.1358
1024.02	57.0257
1024.5	56.9221
1024.98	56.8193
1025.46	56.713
1025.94	56.6031
1026.43	56.4929
1026.91	56.3878
1027.39	56.2913
1027.87	56.203
1028.36	56.1184
1028.84	56.0316
1029.32	55.9384
1029.8	55.8384
1030.28	55.7357
1030.77	55.6361
1031.25	55.5438
1031.73	55.4591
1032.21	55.3782
1032.69	55.2953
1033.18	55.2066
1033.66	55.1118
1034.14	55.0153
1034.62	54.9231
1035.1	54.84
1035.59	54.7669
1036.07	54.7004
1036.55	54.6354
1037.03	54.5681
1037.52	54.4984
1038	54.4303
1038.48	54.3695
1038.96	54.3198
1039.44	54.281
1039.93	54.2488
1040.41	54.2168
1040.89	54.1807
1041.37	54.1399
1041.85	54.0982
1042.34	54.0608
1042.82	54.0316
1043.3	54.0101
1043.78	53.9916
1044.27	53.9698
1044.75	53.94
1045.23	53.9019
1045.71	53.8593
1046.19	53.8178
1046.67	53.7815
1047.16	53.7501
1047.64	53.7191
1048.12	53.6823
1048.6	53.6352
1049.09	53.5776
1049.57	53.5138
1050.05	53.4497
1050.53	53.39
1051.01	53.3349
1051.5	53.2804
1051.98	53.2207
1052.46	53.1518
1052.94	53.074
1053.42	52.9921
1053.91	52.9129
1054.39	52.8418
1054.87	52.7796
1055.35	52.7226
1055.84	52.6651
1056.32	52.603
1056.8	52.5361
1057.28	52.4686
1057.76	52.4068
1058.25	52.3548
1058.73	52.3127
1059.21	52.2758
1059.69	52.2377
1060.17	52.1936
1060.66	52.1427
1061.14	52.0891
1061.62	52.0384
1062.1	51.9949
1062.59	51.9582
1063.07	51.9238
1063.55	51.8848
1064.03	51.8366
1064.51	51.7786
1065	51.715
1065.48	51.6519
1065.96	51.5937
1066.44	51.5402
1066.92	51.4867
1067.41	51.4264
1067.89	51.3544
1068.37	51.2705
1068.85	51.1789
1069.34	51.086
1069.82	50.996
1070.3	50.9085
1070.78	50.8183
1071.26	50.718
1071.74	50.602
1072.23	50.4694
1072.71	50.3243
1073.19	50.1728
1073.67	50.0192
1074.16	49.8632
1074.64	49.6994
1075.12	49.5207
1075.6	49.3216
1076.08	49.1022
1076.57	48.8678
1077.05	48.6264
1077.53	48.3847
1078.01	48.1444
1078.49	47.9027
1078.98	47.6541
1079.46	47.3956
1079.94	47.1294
1080.42	46.8631
1080.91	46.6066
1081.39	46.3675
1081.87	46.1475
1082.35	45.9424
1082.83	45.7452
1083.32	45.5504
1083.8	45.3582
1084.28	45.1742
1084.76	45.0065
1085.24	44.8613
1085.73	44.7391
1086.21	44.6351
1086.69	44.5421
1087.17	44.455
1087.65	44.3744
1088.14	44.3068
1088.62	44.2608
1089.1	44.243
1089.58	44.2535
1090.07	44.2868
1090.55	44.3343
1091.03	44.3898
1091.51	44.4528
1091.99	44.5286
1092.48	44.6252
1092.96	44.7488
1093.44	44.8998
1093.92	45.073
1094.4	45.2609
1094.89	45.4579
1095.37	45.6641
1095.85	45.885
1096.33	46.1283
1096.82	46.3991
1097.3	46.6975
1097.78	47.0176
1098.26	47.3519
1098.74	47.6948
1099.23	48.0465
1099.71	48.4121
1100.19	48.7991
1100.67	49.2122
1101.15	49.6506
1101.64	50.1081
1102.12	50.576
1102.6	51.0476
1103.08	51.521
1103.57	51.999
1104.05	52.4858
1104.53	52.984
1105.01	53.4909
1105.49	53.9998
1105.98	54.5019
1106.46	54.9904
1106.94	55.4631
1107.42	55.9219
1107.9	56.3707
1108.39	56.8116
1108.87	57.2429
1109.35	57.6596
1109.83	58.0553
1110.32	58.4262
1110.8	58.7724
1111.28	59.0984
1111.76	59.4101
1112.24	59.7122
1112.72	60.0057
1113.21	60.2879
1113.69	60.5546
1114.17	60.8029
1114.65	61.0333
1115.14	61.2497
1115.62	61.4573
1116.1	61.6597
1116.58	61.8577
1117.06	62.0487
1117.55	62.2288
1118.03	62.3957
1118.51	62.5502
1118.99	62.6959
1119.47	62.8379
1119.96	62.9797
1120.44	63.1217
1120.92	63.261
1121.4	63.3937
1121.88	63.5173
1122.37	63.6322
1122.85	63.7421
1123.33	63.8518
1123.81	63.9651
1124.3	64.0826
1124.78	64.2019
1125.26	64.3193
1125.74	64.4319
1126.22	64.5399
1126.71	64.646
1127.19	64.7541
1127.67	64.8672
1128.15	64.9852
1128.63	65.1051
1129.12	65.223
1129.6	65.3358
1130.08	65.443
1130.56	65.5467
1131.05	65.6498
1131.53	65.7539
1132.01	65.8576
1132.49	65.9566
1132.97	66.0453
1133.46	66.1187
1133.94	66.1744
1134.42	66.2123
1134.9	66.2334
1135.38	66.2376
1135.87	66.2225
1136.35	66.1835
1136.83	66.116
1137.31	66.0175
1137.8	65.89
1138.28	65.7402
1138.76	65.5785
1139.24	65.4167
1139.72	65.2663
1140.21	65.1379
1140.69	65.0421
1141.17	64.9909
1141.65	64.9983
1142.13	65.0796
1142.62	65.2488
1143.1	65.5155
1143.58	65.8829
1144.06	66.3477
1144.55	66.902
1145.03	67.5358
1145.51	68.2397
1145.99	69.0047
1146.47	69.8217
1146.96	70.6803
1147.44	71.568
1147.92	72.4709
1148.4	73.3754
1148.88	74.2698
1149.37	75.1453
1149.85	75.9955
1150.33	76.8152
1150.81	77.5998
1151.3	78.3438
1151.78	79.0421
1152.26	79.6906
1152.74	80.2869
1153.22	80.8312
1153.7	81.3255
1154.19	81.7727
1154.67	82.1759
1155.15	82.5376
1155.63	82.8601
1156.12	83.1453
1156.6	83.3962
1157.08	83.6166
1157.56	83.8109
1158.04	83.9839
1158.53	84.1401
1159.01	84.2825
1159.49	84.4134
1159.97	84.5341
1160.45	84.6457
1160.94	84.7494
1161.42	84.8472
1161.9	84.9406
1162.38	85.0312
1162.87	85.1196
1163.35	85.206
1163.83	85.2899
1164.31	85.3709
1164.79	85.4492
1165.28	85.5254
1165.76	85.6005
1166.24	85.675
1166.72	85.749
1167.2	85.822
1167.69	85.8932
1168.17	85.962
1168.65	86.0285
1169.13	86.0934
1169.62	86.1576
1170.1	86.2221
1170.58	86.2872
1171.06	86.3526
1171.54	86.4178
1172.03	86.4822
1172.51	86.5458
1172.99	86.6089
1173.47	86.6721
1173.95	86.7357
1174.44	86.7994
1174.92	86.8623
1175.4	86.9231
1175.88	86.9804
1176.37	87.0336
1176.85	87.0826
1177.33	87.1276
1177.81	87.1693
1178.29	87.2078
1178.78	87.243
1179.26	87.2741
1179.74	87.3005
1180.22	87.3216
1180.7	87.3372
1181.19	87.3478
1181.67	87.3535
1182.15	87.3547
1182.63	87.3512
1183.11	87.3426
1183.6	87.3284
1184.08	87.3081
1184.56	87.2817
1185.04	87.2489
1185.53	87.2094
1186.01	87.1625
1186.49	87.1069
1186.97	87.0414
1187.45	86.9647
1187.94	86.8763
1188.42	86.7761
1188.9	86.6646
1189.38	86.5423
1189.86	86.4097
1190.35	86.2669
1190.83	86.1137
1191.31	85.9508
1191.79	85.779
1192.28	85.6006
1192.76	85.4183
1193.24	85.2353
1193.72	85.0541
1194.2	84.8767
1194.68	84.7043
1195.17	84.5382
1195.65	84.3798
1196.13	84.2313
1196.61	84.0953
1197.1	83.9742
1197.58	83.8695
1198.06	83.7816
1198.54	83.7102
1199.02	83.6549
1199.51	83.6156
1199.99	83.5928
1200.47	83.5874
1200.95	83.6
1201.43	83.6305
1201.92	83.6779
1202.4	83.7404
1202.88	83.8163
1203.36	83.9046
1203.85	84.0047
1204.33	84.1164
1204.81	84.2394
1205.29	84.3723
1205.77	84.5133
1206.26	84.6599
1206.74	84.81
1207.22	84.9617
1207.7	85.1139
1208.18	85.266
1208.67	85.4173
1209.15	85.5666
1209.63	85.7125
1210.11	85.8533
1210.6	85.9874
1211.08	86.1142
1211.56	86.2332
1212.04	86.3446
1212.52	86.4483
1213.01	86.5442
1213.49	86.6316
1213.97	86.71
1214.45	86.7789
1214.93	86.8385
1215.42	86.8897
1215.9	86.9338
1216.38	86.972
1216.86	87.005
1217.35	87.0334
1217.83	87.0569
1218.31	87.0752
1218.79	87.0883
1219.27	87.0961
1219.76	87.0994
1220.24	87.0983
1220.72	87.0933
1221.2	87.084
1221.68	87.0701
1222.17	87.0512
1222.65	87.0272
1223.13	86.9984
1223.61	86.9655
1224.09	86.9291
1224.58	86.8896
1225.06	86.8469
1225.54	86.8004
1226.02	86.7499
1226.51	86.6952
1226.99	86.6369
1227.47	86.5759
1227.95	86.513
1228.43	86.4489
1228.91	86.3837
1229.4	86.3173
1229.88	86.2497
1230.36	86.1815
1230.84	86.1137
1231.33	86.048
1231.81	85.9858
1232.29	85.9283
1232.77	85.8761
1233.26	85.8289
1233.74	85.7869
1234.22	85.7503
1234.7	85.7201
1235.18	85.6973
1235.66	85.6828
1236.15	85.6769
1236.63	85.6788
1237.11	85.6872
1237.59	85.7005
1238.08	85.7177
1238.56	85.7384
1239.04	85.7625
1239.52	85.7901
1240	85.8209
1240.49	85.8539
1240.97	85.8879
1241.45	85.9216
1241.93	85.9542
1242.41	85.9856
1242.9	86.0158
1243.38	86.0452
1243.86	86.0737
1244.34	86.1006
1244.83	86.1248
1245.31	86.1458
1245.79	86.1631
1246.27	86.177
1246.75	86.1883
1247.24	86.1975
1247.72	86.2047
1248.2	86.2095
1248.68	86.2109
1249.16	86.2084
1249.65	86.2018
1250.13	86.1918
1250.61	86.18
1251.09	86.168
1251.58	86.1568
1252.06	86.147
1252.54	86.1382
1253.02	86.1301
1253.5	86.122
1253.98	86.1142
1254.47	86.1071
1254.95	86.1013
1255.43	86.0968
1255.91	86.0934
1256.4	86.0902
1256.88	86.0861
1257.36	86.0809
1257.84	86.0747
1258.33	86.0682
1258.81	86.0624
1259.29	86.0577
1259.77	86.0539
1260.25	86.05
1260.73	86.0451
1261.22	86.0387
1261.7	86.0308
1262.18	86.0221
1262.66	86.0132
1263.15	86.004
1263.63	85.9937
1264.11	85.9811
1264.59	85.965
1265.07	85.9449
1265.56	85.9211
1266.04	85.8946
1266.52	85.8664
1267	85.837
1267.48	85.806
1267.97	85.7723
1268.45	85.7349
1268.93	85.6931
1269.41	85.6472
1269.89	85.5982
1270.38	85.5471
1270.86	85.495
1271.34	85.4419
1271.82	85.3876
1272.31	85.3315
1272.79	85.2733
1273.27	85.2134
1273.75	85.1523
1274.23	85.0908
1274.72	85.0289
1275.2	84.9663
1275.68	84.9019
1276.16	84.835
1276.64	84.7653
1277.13	84.6937
1277.61	84.6214
1278.09	84.5497
1278.57	84.4793
1279.06	84.41
1279.54	84.3409
1280.02	84.2709
1280.5	84.1995
1280.98	84.127
1281.47	84.0544
1281.95	83.983
1282.43	83.9133
1282.91	83.8451
1283.39	83.7775
1283.88	83.7093
1284.36	83.64
1284.84	83.5698
1285.32	83.4993
1285.81	83.4295
1286.29	83.3607
1286.77	83.2924
1287.25	83.2236
1287.73	83.1532
1288.22	83.0807
1288.7	83.0068
1289.18	82.9324
1289.66	82.8587
1290.14	82.7859
1290.63	82.7135
1291.11	82.6401
1291.59	82.5645
1292.07	82.4864
1292.56	82.4065
1293.04	82.3259
1293.52	82.2458
1294	82.1668
1294.48	82.0881
1294.96	82.0087
1295.45	81.9275
1295.93	81.8444
1296.41	81.7605
1296.89	81.6776
1297.38	81.5974
1297.86	81.5206
1298.34	81.4464
1298.82	81.3735
1299.3	81.3003
1299.79	81.2262
1300.27	81.152
1300.75	81.0789
1301.23	81.0082
1301.71	80.9404
1302.2	80.8745
1302.68	80.8087
1303.16	80.7415
1303.64	80.672
1304.13	80.6008
1304.61	80.5289
1305.09	80.4575
1305.57	80.3864
1306.05	80.3144
1306.54	80.2391
1307.02	80.159
1307.5	80.0734
1307.98	79.9832
1308.46	79.8904
1308.95	79.7969
1309.43	79.7036
1309.91	79.6099
1310.39	79.5142
1310.88	79.4155
1311.36	79.314
1311.84	79.2115
1312.32	79.1112
1312.8	79.0162
1313.29	78.928
1313.77	78.8466
1314.25	78.7703
1314.73	78.6974
1315.21	78.6274
1315.7	78.5611
1316.18	78.5002
1316.66	78.446
1317.14	78.3987
1317.62	78.3566
1318.11	78.3174
1318.59	78.279
1319.07	78.2406
1319.55	78.2034
1320.04	78.1694
1320.52	78.14
1321	78.115
1321.48	78.0928
1321.96	78.0708
1322.45	78.0474
1322.93	78.0223
1323.41	77.9973
1323.89	77.9745
1324.38	77.9559
1324.86	77.9414
1325.34	77.9295
1325.82	77.9177
1326.3	77.904
1326.79	77.888
1327.27	77.8711
1327.75	77.8558
1328.23	77.8438
1328.71	77.8352
1329.2	77.8285
1329.68	77.8213
1330.16	77.8121
1330.64	77.8011
1331.12	77.7903
1331.61	77.7827
1332.09	77.7806
1332.57	77.7844
1333.05	77.7929
1333.54	77.804
1334.02	77.8162
1334.5	77.8303
1334.98	77.8484
1335.46	77.874
1335.94	77.91
1336.43	77.9572
1336.91	78.0151
1337.39	78.0821
1337.87	78.1577
1338.36	78.2429
1338.84	78.3399
1339.32	78.4505
1339.8	78.5732
1340.28	78.7033
1340.77	78.8338
1341.25	78.959
1341.73	79.0765
1342.21	79.1878
1342.69	79.297
1343.18	79.4086
1343.66	79.5256
1344.14	79.6486
1344.62	79.7754
1345.11	79.9027
1345.59	80.028
1346.07	80.1506
1346.55	80.2723
1347.03	80.396
1347.52	80.5243
1348	80.6579
1348.48	80.7954
1348.96	80.9344
1349.44	81.0723
1349.93	81.2083
1350.41	81.3427
1350.89	81.477
1351.37	81.6125
1351.86	81.7494
1352.34	81.8867
1352.82	82.0231
1353.3	82.1578
1353.78	82.2907
1354.27	82.4227
1354.75	82.5546
1355.23	82.6861
1355.71	82.8157
1356.19	82.9408
1356.68	83.0588
1357.16	83.1683
1357.64	83.269
1358.12	83.3625
1358.61	83.4503
1359.09	83.5343
1359.57	83.6149
1360.05	83.692
1360.53	83.765
1361.02	83.8337
1361.5	83.8984
1361.98	83.9599
1362.46	84.0186
1362.94	84.0734
1363.43	84.1221
1363.91	84.1616
1364.39	84.1903
1364.87	84.2078
1365.35	84.2157
1365.84	84.2167
1366.32	84.2133
1366.8	84.2076
1367.28	84.2002
1367.77	84.1905
1368.25	84.1767
1368.73	84.1577
1369.21	84.133
1369.69	84.1039
1370.18	84.0723
1370.66	84.0399
1371.14	84.0072
1371.62	83.9737
1372.1	83.9378
1372.59	83.8985
1373.07	83.8559
1373.55	83.8125
1374.03	83.7721
1374.52	83.7387
1375	83.7138
1375.48	83.6966
1375.96	83.6845
1376.44	83.6758
1376.92	83.6703
1377.41	83.6699
1377.89	83.6775
1378.37	83.6954
1378.85	83.7245
1379.34	83.7634
1379.82	83.8094
1380.3	83.8601
1380.78	83.9144
1381.26	83.9728
1381.75	84.0361
1382.23	84.1046
1382.71	84.1766
1383.19	84.2491
1383.67	84.3186
1384.16	84.3826
1384.64	84.4409
1385.12	84.4948
1385.6	84.5465
1386.09	84.5975
1386.57	84.6463
1387.05	84.6884
1387.53	84.7174
1388.01	84.7283
1388.5	84.7192
1388.98	84.6914
1389.46	84.6479
1389.94	84.5916
1390.42	84.5245
1390.91	84.4468
1391.39	84.3577
1391.87	84.2553
1392.35	84.1364
1392.84	83.9972
1393.32	83.8342
1393.8	83.6451
1394.28	83.4315
1394.76	83.2
1395.25	82.9603
1395.73	82.7212
1396.21	82.4865
1396.69	82.2543
1397.17	82.0181
1397.66	81.77
1398.14	81.504
1398.62	81.2189
1399.1	80.9206
1399.59	80.6205
1400.07	80.3308
1400.55	80.0593
1401.03	79.8076
1401.51	79.5724
1401.99	79.3469
1402.48	79.1239
1402.96	78.8964
1403.44	78.6601
1403.92	78.4144
1404.41	78.1638
1404.89	77.9171
1405.37	77.6837
1405.85	77.4701
1406.33	77.2783
1406.82	77.1055
1407.3	76.9474
1407.78	76.7999
1408.26	76.6607
1408.74	76.5296
1409.23	76.4079
1409.71	76.2973
1410.19	76.1986
1410.67	76.1118
1411.16	76.036
1411.64	75.97
1412.12	75.9139
1412.6	75.8681
1413.08	75.8333
1413.57	75.8095
1414.05	75.7951
1414.53	75.7877
1415.01	75.7843
1415.49	75.7835
1415.98	75.7861
1416.46	75.7954
1416.94	75.8177
1417.42	75.8598
1417.9	75.9266
1418.39	76.0169
1418.87	76.1214
1419.35	76.2256
1419.83	76.3182
1420.32	76.396
1420.8	76.4628
1421.28	76.5247
1421.76	76.5876
1422.24	76.6556
1422.73	76.7313
1423.21	76.8159
1423.69	76.9086
1424.17	77.0061
1424.65	77.1036
1425.14	77.1959
1425.62	77.2792
1426.1	77.3522
1426.58	77.4158
1427.07	77.4729
1427.55	77.5276
1428.03	77.5844
1428.51	77.6464
1428.99	77.714
1429.48	77.7837
1429.96	77.8495
1430.44	77.9052
1430.92	77.9475
1431.4	77.977
1431.89	77.9968
1432.37	78.0111
1432.85	78.023
1433.33	78.0336
1433.82	78.0428
1434.3	78.0503
1434.78	78.0574
1435.26	78.0682
1435.74	78.0888
1436.23	78.1244
1436.71	78.1745
1437.19	78.2312
1437.67	78.2846
1438.15	78.3291
1438.64	78.3656
1439.12	78.3996
1439.6	78.4378
1440.08	78.4855
1440.57	78.5455
1441.05	78.6166
1441.53	78.6952
1442.01	78.7763
1442.49	78.8565
1442.97	78.9348
1443.46	79.0127
1443.94	79.0924
1444.42	79.1752
1444.9	79.2607
1445.39	79.3475
1445.87	79.4348
1446.35	79.5235
1446.83	79.6166
1447.31	79.7174
1447.8	79.827
1448.28	79.9421
1448.76	80.0562
1449.24	80.1625
1449.72	80.2583
1450.21	80.3452
1450.69	80.4287
1451.17	80.5151
1451.65	80.6086
1452.13	80.7094
1452.62	80.8133
1453.1	80.9136
1453.58	81.0051
1454.06	81.0868
1454.55	81.1644
1455.03	81.2507
1455.51	81.3655
1455.99	81.5317
1456.47	81.7623
1456.96	82.0421
1457.44	82.3263
1457.92	82.5724
1458.4	82.7696
1458.88	82.9316
1459.37	83.0754
1459.85	83.2107
1460.33	83.34
1460.81	83.4626
1461.3	83.5787
1461.78	83.6915
1462.26	83.8079
1462.74	83.9372
1463.22	84.0895
1463.71	84.2705
1464.19	84.4769
1464.67	84.6954
1465.15	84.9075
1465.63	85.1002
1466.12	85.2712
1466.6	85.4265
1467.08	85.5736
1467.56	85.717
1468.05	85.8573
1468.53	85.993
1469.01	86.1231
1469.49	86.2496
1469.97	86.3797
1470.46	86.5255
1470.94	86.7024
1471.42	86.9235
1471.9	87.1893
1472.38	87.4797
1472.87	87.7606
1473.35	88.0048
1473.83	88.2083
1474.31	88.3854
1474.8	88.5545
1475.28	88.7271
1475.76	88.9056
1476.24	89.0851
1476.72	89.2587
1477.21	89.4221
1477.69	89.576
1478.17	89.7251
1478.65	89.8755
1479.13	90.0322
1479.62	90.1981
1480.1	90.3737
1480.58	90.5581
1481.06	90.7492
1481.55	90.9445
1482.03	91.1415
1482.51	91.3371
1482.99	91.5282
1483.47	91.7124
1483.95	91.8883
1484.44	92.0567
1484.92	92.2209
1485.4	92.3856
1485.88	92.5561
1486.37	92.7355
1486.85	92.9232
1487.33	93.115
1487.81	93.3059
1488.29	93.4933
1488.78	93.6793
1489.26	93.8697
1489.74	94.068
1490.22	94.2694
1490.7	94.4612
1491.19	94.6304
1491.67	94.7701
1492.15	94.8817
1492.63	94.9725
1493.12	95.0521
1493.6	95.1298
1494.08	95.2132
1494.56	95.3068
1495.04	95.4111
1495.53	95.5225
1496.01	95.6343
1496.49	95.7407
1496.97	95.8393
1497.45	95.9319
1497.94	96.0214
1498.42	96.1084
1498.9	96.1907
1499.38	96.2649
1499.87	96.3295
1500.35	96.3856
1500.83	96.4367
1501.31	96.4867
1501.79	96.5382
1502.28	96.5911
1502.76	96.6432
1503.24	96.6913
1503.72	96.7326
1504.2	96.7662
1504.69	96.7942
1505.17	96.8225
1505.65	96.8604
1506.13	96.9161
1506.62	96.9867
1507.1	97.0531
1507.58	97.0974
1508.06	97.1207
1508.54	97.1363
1509.03	97.1549
1509.51	97.1804
1509.99	97.2113
1510.47	97.2438
1510.95	97.2734
1511.44	97.2977
1511.92	97.3166
1512.4	97.3325
1512.88	97.3486
1513.36	97.3673
1513.85	97.3885
1514.33	97.4102
1514.81	97.4294
1515.29	97.4437
1515.78	97.4529
1516.26	97.4601
1516.74	97.4703
1517.22	97.4869
1517.7	97.5088
1518.18	97.5318
1518.67	97.5508
1519.15	97.5626
1519.63	97.5667
1520.11	97.5656
1520.6	97.5641
1521.08	97.5671
1521.56	97.576
1522.04	97.587
1522.53	97.5946
1523.01	97.5964
1523.49	97.5939
1523.97	97.5906
1524.45	97.5897
1524.93	97.5925
1525.42	97.5981
1525.9	97.6033
1526.38	97.6045
1526.86	97.6004
1527.35	97.5926
1527.83	97.585
1528.31	97.5806
1528.79	97.581
1529.27	97.5849
1529.76	97.5894
1530.24	97.5916
1530.72	97.5897
1531.2	97.583
1531.68	97.5729
1532.17	97.5611
1532.65	97.5496
1533.13	97.5387
1533.61	97.5275
1534.1	97.5146
1534.58	97.5004
1535.06	97.487
1535.54	97.4772
1536.02	97.473
1536.51	97.4751
1536.99	97.4828
1537.47	97.4938
1537.95	97.504
1538.43	97.5078
1538.92	97.4997
1539.4	97.4785
1539.88	97.4489
1540.36	97.42
1540.85	97.3956
1541.33	97.3715
1541.81	97.3422
1542.29	97.3059
1542.77	97.2653
1543.26	97.2254
1543.74	97.1903
1544.22	97.1625
1544.7	97.141
1545.18	97.1233
1545.67	97.1063
1546.15	97.0886
1546.63	97.0702
1547.11	97.0518
1547.6	97.0337
1548.08	97.0154
1548.56	96.9952
1549.04	96.9708
1549.52	96.941
1550.01	96.9071
1550.49	96.8724
1550.97	96.8409
1551.45	96.8148
1551.93	96.794
1552.42	96.776
1552.9	96.7571
1553.38	96.7341
1553.86	96.7057
1554.34	96.6742
1554.83	96.6448
1555.31	96.6229
1555.79	96.6119
1556.27	96.612
1556.76	96.6199
1557.24	96.6285
1557.72	96.6257
1558.2	96.5953
1558.68	96.5297
1559.16	96.4506
1559.65	96.3922
1560.13	96.3632
1560.61	96.352
1561.09	96.3474
1561.58	96.3437
1562.06	96.3397
1562.54	96.3361
1563.02	96.3342
1563.5	96.3352
1563.99	96.3393
1564.47	96.3456
1564.95	96.3524
1565.43	96.3587
1565.91	96.3642
1566.4	96.3701
1566.88	96.3778
1567.36	96.3889
1567.84	96.4038
1568.33	96.422
1568.81	96.442
1569.29	96.462
1569.77	96.481
1570.25	96.4998
1570.74	96.5198
1571.22	96.5415
1571.7	96.5644
1572.18	96.5874
1572.66	96.609
1573.15	96.6286
1573.63	96.6467
1574.11	96.665
1574.59	96.6866
1575.08	96.715
1575.56	96.752
1576.04	96.7953
1576.52	96.8388
1577	96.8769
1577.49	96.9082
1577.97	96.9352
1578.45	96.9615
1578.93	96.9894
1579.41	97.02
1579.9	97.0526
1580.38	97.0858
1580.86	97.1185
1581.34	97.15
1581.83	97.1807
1582.31	97.2118
1582.79	97.2443
1583.27	97.278
1583.75	97.3121
1584.23	97.345
1584.72	97.3754
1585.2	97.4031
1585.68	97.4293
1586.16	97.4554
1586.65	97.4827
1587.13	97.5113
1587.61	97.5401
1588.09	97.5673
1588.57	97.5915
1589.06	97.6127
1589.54	97.632
1590.02	97.6514
1590.5	97.6723
1590.98	97.695
1591.47	97.7183
1591.95	97.7403
1592.43	97.7595
1592.91	97.7753
1593.4	97.789
1593.88	97.8024
1594.36	97.8171
1594.84	97.8335
1595.32	97.8506
1595.81	97.8665
1596.29	97.8797
1596.77	97.8902
1597.25	97.8992
1597.73	97.9081
1598.22	97.9184
1598.7	97.93
1599.18	97.9415
1599.66	97.9513
1600.14	97.9579
1600.63	97.9611
1601.11	97.9621
1601.59	97.9628
1602.07	97.9648
1602.56	97.9682
1603.04	97.972
1603.52	97.9744
1604	97.9738
1604.48	97.9702
1604.97	97.9646
1605.45	97.9583
1605.93	97.9525
1606.41	97.9469
1606.89	97.9402
1607.38	97.9306
1607.86	97.9171
1608.34	97.9
1608.82	97.8812
1609.31	97.8629
1609.79	97.8464
1610.27	97.8315
1610.75	97.8166
1611.23	97.8
1611.72	97.781
1612.2	97.76
1612.68	97.7388
1613.16	97.719
1613.64	97.7012
[truncated: 4,950 more rows]

## Sheet: No.4
649.893	66.5829
650.375	66.5212
650.857	66.4507
651.34	66.3621
651.822	66.2576
652.304	66.1502
652.786	66.0565
653.268	65.9872
653.75	65.9403
654.232	65.9025
654.715	65.8559
655.197	65.7875
655.679	65.6954
656.161	65.5894
656.643	65.484
657.125	65.3906
657.607	65.311
658.089	65.2378
658.571	65.1601
659.053	65.0712
659.536	64.9731
660.018	64.8756
660.5	64.7903
660.982	64.7236
661.464	64.6719
661.946	64.6243
662.428	64.5681
662.91	64.4967
663.393	64.4125
663.875	64.3259
664.357	64.2485
664.839	64.1875
665.321	64.1427
665.803	64.1064
666.285	64.0659
666.767	64.0082
667.25	63.9267
667.732	63.8311
668.214	63.7488
668.696	63.7031
669.178	63.6887
669.66	63.6804
670.142	63.6578
670.624	63.6158
671.106	63.5606
671.589	63.5033
672.071	63.4549
672.553	63.4217
673.035	63.4019
673.517	63.3866
673.999	63.3641
674.481	63.3263
674.963	63.273
675.446	63.2111
675.928	63.1507
676.41	63.0986
676.892	63.0538
677.374	63.0087
677.856	62.9533
678.338	62.8816
678.82	62.795
679.302	62.7015
679.784	62.6106
680.267	62.5274
680.749	62.4486
681.231	62.364
681.713	62.2614
682.195	62.1336
682.677	61.982
683.159	61.8159
683.641	61.6473
684.124	61.4846
684.606	61.3281
685.088	61.1708
685.57	61.0034
686.052	60.8206
686.534	60.625
687.016	60.4274
687.498	60.2413
687.981	60.0769
688.463	59.936
688.945	59.8124
689.427	59.6967
689.909	59.5829
690.391	59.4729
690.873	59.3759
691.355	59.3039
691.837	59.265
692.32	59.2595
692.802	59.2803
693.284	59.3174
693.766	59.3638
694.248	59.4199
694.73	59.4925
695.212	59.5902
695.694	59.7183
696.177	59.8741
696.659	60.0484
697.141	60.2296
697.623	60.4093
698.105	60.5861
698.587	60.7647
699.069	60.952
699.551	61.152
700.033	61.3626
700.516	61.5762
700.998	61.7841
701.48	61.981
701.962	62.168
702.444	62.3514
702.926	62.5391
703.408	62.7356
703.89	62.9394
704.372	63.1435
704.855	63.3391
705.337	63.5207
705.819	63.6885
706.301	63.8481
706.783	64.007
707.265	64.1702
707.747	64.3373
708.229	64.5035
708.712	64.6623
709.194	64.8097
709.676	64.9463
710.158	65.0773
710.64	65.2087
711.122	65.3441
711.604	65.4826
712.086	65.6187
712.568	65.7463
713.051	65.8618
713.533	65.9663
714.015	66.065
714.497	66.1641
714.979	66.267
715.461	66.3723
715.943	66.4746
716.425	66.5673
716.908	66.6468
717.39	66.7145
717.872	66.7766
718.354	66.841
718.836	66.9136
719.318	66.9949
719.8	67.0806
720.282	67.1637
720.764	67.2391
721.247	67.3059
721.729	67.3678
722.211	67.4299
722.693	67.4956
723.175	67.5642
723.657	67.6316
724.139	67.6921
724.621	67.7424
725.104	67.7828
725.586	67.8174
726.068	67.8513
726.55	67.888
727.032	67.927
727.514	67.9644
727.996	67.9948
728.478	68.0147
728.96	68.024
729.443	68.0262
729.925	68.0254
730.407	68.024
730.889	68.0203
731.371	68.0092
731.853	67.9844
732.335	67.9416
732.817	67.8807
733.299	67.805
733.782	67.7196
734.264	67.628
734.746	67.5303
735.228	67.4235
735.71	67.3035
736.192	67.1684
736.674	67.0201
737.156	66.8642
737.639	66.7074
738.121	66.5545
738.603	66.4062
739.085	66.259
739.567	66.1082
740.049	65.9502
740.531	65.7856
741.013	65.6187
741.495	65.4553
741.978	65.2992
742.46	65.1508
742.942	65.0064
743.424	64.861
743.906	64.7112
744.388	64.5577
744.87	64.4046
745.352	64.2571
745.835	64.1188
746.317	63.9888
746.799	63.8627
747.281	63.7346
747.763	63.6006
748.245	63.4608
748.727	63.3194
749.209	63.182
749.692	63.0523
750.174	62.9301
750.656	62.8113
751.138	62.6912
751.62	62.5668
752.102	62.4402
752.584	62.3174
753.066	62.2059
753.548	62.1114
754.03	62.0354
754.513	61.9755
754.995	61.9277
755.477	61.89
755.959	61.8645
756.441	61.8569
756.923	61.8734
757.405	61.9175
757.888	61.9878
758.37	62.0786
758.852	62.1831
759.334	62.2968
759.816	62.42
760.298	62.5573
760.78	62.7148
761.262	62.8965
761.744	63.1019
762.226	63.3268
762.709	63.5651
763.191	63.8129
763.673	64.0696
764.155	64.3381
764.637	64.6216
765.119	64.9203
765.601	65.2301
766.083	65.5425
766.566	65.8479
767.048	66.1386
767.53	66.4106
768.012	66.6639
768.494	66.8998
768.976	67.1187
769.458	67.3182
769.94	67.4935
770.423	67.6399
770.905	67.7551
771.387	67.841
771.869	67.903
772.351	67.9479
772.833	67.9809
773.315	68.0039
773.797	68.0156
774.279	68.0135
774.761	67.9967
775.244	67.9675
775.726	67.9309
776.208	67.8931
776.69	67.8582
777.172	67.8271
777.654	67.797
778.136	67.764
778.619	67.7256
779.101	67.6826
779.583	67.639
780.065	67.5997
780.547	67.5678
781.029	67.5431
781.511	67.5218
781.993	67.4994
782.475	67.4727
782.957	67.4425
783.44	67.4127
783.922	67.3884
784.404	67.3731
784.886	67.3668
785.368	67.3657
785.85	67.3654
786.332	67.3626
786.814	67.3583
787.297	67.3567
787.779	67.3633
788.261	67.3819
788.743	67.4124
789.225	67.4508
789.707	67.4917
790.189	67.5312
790.671	67.5689
791.154	67.6082
791.636	67.6541
792.118	67.7103
792.6	67.777
793.082	67.8508
793.564	67.9271
794.046	68.0024
794.528	68.0764
795.01	68.1523
795.493	68.2343
795.975	68.325
796.457	68.4238
796.939	68.5269
797.421	68.6296
797.903	68.7294
798.385	68.8273
798.867	68.9273
799.35	69.0343
799.832	69.1511
800.314	69.2763
800.796	69.4049
801.278	69.5309
801.76	69.6502
802.242	69.7627
802.724	69.8717
803.206	69.9819
803.688	70.0962
804.171	70.2138
804.653	70.3306
805.135	70.4413
805.617	70.5419
806.099	70.6316
806.581	70.7126
807.063	70.7881
807.545	70.8595
808.028	70.9256
808.51	70.9823
808.992	71.0253
809.474	71.0515
809.956	71.0614
810.438	71.058
810.92	71.0452
811.402	71.0251
811.885	70.9971
812.367	70.9577
812.849	70.9032
813.331	70.8322
813.813	70.7467
814.295	70.6517
814.777	70.5534
815.259	70.4561
815.741	70.3605
816.224	70.2639
816.706	70.1623
817.188	70.0528
817.67	69.9356
818.152	69.8136
818.634	69.6909
819.116	69.5699
819.598	69.4496
820.081	69.3258
820.563	69.1932
821.045	69.0477
821.527	68.8885
822.009	68.7181
822.491	68.5397
822.973	68.3555
823.455	68.1641
823.937	67.9612
824.42	67.7415
824.902	67.5014
825.384	67.241
825.866	66.9641
826.348	66.6763
826.83	66.3824
827.312	66.0841
827.794	65.7806
828.277	65.4698
828.759	65.1512
829.241	64.8281
829.723	64.5069
830.205	64.1958
830.687	63.9015
831.169	63.6273
831.651	63.3729
832.133	63.1362
832.615	62.9163
833.098	62.7156
833.58	62.539
834.062	62.3922
834.544	62.2788
835.026	62.1977
835.508	62.144
835.99	62.1109
836.472	62.093
836.955	62.0882
837.437	62.0973
837.919	62.1221
838.401	62.1624
838.883	62.214
839.365	62.2693
839.847	62.3195
840.329	62.3579
840.812	62.382
841.294	62.3932
841.776	62.395
842.258	62.3899
842.74	62.3777
843.222	62.3551
843.704	62.3181
844.186	62.2645
844.668	62.1957
845.151	62.1169
845.633	62.0344
846.115	61.9535
846.597	61.8764
847.079	61.8026
847.561	61.7306
848.043	61.6612
848.525	61.599
849.008	61.5517
849.49	61.5284
849.972	61.5358
850.454	61.5766
850.936	61.6495
851.418	61.7513
851.9	61.8802
852.382	62.0374
852.864	62.227
853.347	62.4538
853.829	62.7206
854.311	63.0267
854.793	63.3677
855.275	63.7384
855.757	64.1356
856.239	64.5593
856.721	65.013
857.203	65.5008
857.686	66.0255
858.168	66.5862
858.65	67.1791
859.132	67.7992
859.614	68.4425
860.096	69.1071
860.578	69.793
861.06	70.5
861.543	71.2262
862.025	71.9665
862.507	72.7138
862.989	73.4606
863.471	74.2006
863.953	74.9295
864.435	75.6449
864.917	76.3444
865.399	77.0245
865.882	77.68
866.364	78.3049
866.846	78.8936
867.328	79.4421
867.81	79.9492
868.292	80.415
868.774	80.8408
869.256	81.2272
869.739	81.5742
870.221	81.881
870.703	82.1469
871.185	82.372
871.667	82.5582
872.149	82.7081
872.631	82.8248
873.113	82.9109
873.596	82.968
874.078	82.9965
874.56	82.9968
875.042	82.9695
875.524	82.9163
876.006	82.8399
876.488	82.743
876.97	82.6282
877.452	82.4966
877.934	82.3485
878.417	82.1835
878.899	82.0013
879.381	81.8029
879.863	81.5901
880.345	81.3653
880.827	81.1304
881.309	80.8866
881.791	80.6335
882.274	80.3706
882.756	80.0977
883.238	79.8155
883.72	79.5263
884.202	79.2325
884.684	78.9362
885.166	78.6379
885.648	78.3368
886.13	78.0315
886.613	77.721
887.095	77.4057
887.577	77.0877
888.059	76.7694
888.541	76.4525
889.023	76.1371
889.505	75.8215
889.987	75.5034
890.47	75.1808
890.952	74.8537
891.434	74.5239
891.916	74.1941
892.398	73.8664
892.88	73.5411
893.362	73.2169
893.844	72.8921
894.327	72.5654
894.809	72.2378
895.291	71.9124
895.773	71.5928
896.255	71.2818
896.737	70.9795
897.219	70.6841
897.701	70.3923
898.183	70.1018
898.665	69.8126
899.148	69.5271
899.63	69.2487
900.112	68.9805
900.594	68.7234
901.076	68.4763
901.558	68.237
902.04	68.0047
902.523	67.781
903.005	67.5702
903.487	67.3774
903.969	67.2073
904.451	67.0618
904.933	66.9408
905.415	66.8429
905.897	66.7678
906.379	66.717
906.861	66.6944
907.344	66.7041
907.826	66.7485
908.308	66.8273
908.79	66.9369
909.272	67.0728
909.754	67.2312
910.236	67.4109
910.718	67.6124
911.201	67.8376
911.683	68.0867
912.165	68.358
912.647	68.6477
913.129	68.9519
913.611	69.268
914.093	69.5961
914.575	69.9388
915.058	70.299
915.54	70.6784
916.022	71.0761
916.504	71.4881
916.986	71.9091
917.468	72.334
917.95	72.7588
918.432	73.1808
918.914	73.5975
919.396	74.006
919.879	74.4018
920.361	74.7797
920.843	75.1348
921.325	75.4637
921.807	75.7654
922.289	76.0412
922.771	76.2931
923.254	76.5232
923.736	76.7326
924.218	76.9215
924.7	77.0902
925.182	77.24
925.664	77.3733
926.146	77.4942
926.628	77.6064
927.11	77.7128
927.592	77.8148
928.075	77.9117
928.557	78.0026
929.039	78.0866
929.521	78.1639
930.003	78.2358
930.485	78.3037
930.967	78.3685
931.449	78.4294
931.932	78.4848
932.414	78.5326
932.896	78.5712
933.378	78.6004
933.86	78.6213
934.342	78.6351
934.824	78.6427
935.306	78.6435
935.788	78.636
936.271	78.6183
936.753	78.5894
937.235	78.55
937.717	78.5021
938.199	78.4485
938.681	78.3914
939.163	78.3316
939.645	78.2686
940.128	78.2013
940.61	78.1286
941.092	78.0508
941.574	77.9693
942.056	77.8859
942.538	77.8021
943.02	77.7183
943.502	77.6335
943.985	77.5463
944.467	77.4557
944.949	77.3619
945.431	77.2661
945.913	77.1701
946.395	77.0747
946.877	76.9796
947.359	76.8831
947.841	76.7835
948.323	76.6799
948.806	76.5731
949.288	76.4656
949.77	76.3604
950.252	76.26
950.734	76.1653
951.216	76.0753
951.698	75.9883
952.181	75.9027
952.663	75.818
953.145	75.7349
953.627	75.6543
954.109	75.5761
954.591	75.4988
955.073	75.4192
955.555	75.3338
956.037	75.2394
956.519	75.135
957.002	75.021
957.484	74.899
957.966	74.7701
958.448	74.6344
958.93	74.4908
959.412	74.338
959.894	74.1755
960.376	74.0046
960.859	73.8283
961.341	73.6499
961.823	73.4719
962.305	73.2952
962.787	73.1183
963.269	72.9393
963.751	72.7565
964.233	72.5697
964.716	72.3804
965.198	72.1904
965.68	72.0004
966.162	71.8094
966.644	71.6145
967.126	71.4123
967.608	71.2003
968.09	70.9783
968.572	70.7481
969.055	70.5127
969.537	70.2739
970.019	70.0316
970.501	69.7838
970.983	69.5273
971.465	69.2598
971.947	68.9812
972.429	68.6936
972.912	68.4002
973.394	68.1033
973.876	67.8034
974.358	67.4983
974.84	67.185
975.322	66.8614
975.804	66.5274
976.286	66.1853
976.768	65.8383
977.25	65.4888
977.733	65.1367
978.215	64.7795
978.697	64.4137
979.179	64.0367
979.661	63.6486
980.143	63.2522
980.625	62.8513
981.107	62.449
981.59	62.0456
982.072	61.6386
982.554	61.2241
983.036	60.7991
983.518	60.3636
984	59.9203
984.482	59.4733
984.964	59.0259
985.447	58.5787
985.929	58.1293
986.411	57.6742
986.893	57.2112
987.375	56.7413
987.857	56.2688
988.339	55.7997
988.821	55.3389
989.303	54.888
989.786	54.4456
990.268	54.0083
990.75	53.5742
991.232	53.1449
991.714	52.7249
992.196	52.3204
992.678	51.9359
993.16	51.572
993.643	51.2253
994.125	50.8903
994.607	50.5628
995.089	50.242
995.571	49.9304
996.053	49.632
996.535	49.349
997.017	49.0795
997.5	48.8175
997.982	48.5558
998.464	48.2889
998.946	48.0154
999.428	47.7386
999.91	47.4634
1000.39	47.1937
1000.87	46.9293
1001.36	46.6661
1001.84	46.3986
1002.32	46.1234
1002.8	45.8414
1003.28	45.5582
1003.77	45.2812
1004.25	45.0159
1004.73	44.7633
1005.21	44.5197
1005.7	44.2795
1006.18	44.039
1006.66	43.7992
1007.14	43.5658
1007.62	43.3466
1008.11	43.1472
1008.59	42.9683
1009.07	42.8053
1009.55	42.6512
1010.03	42.5011
1010.52	42.3546
1011	42.2166
1011.48	42.0941
1011.96	41.9918
1012.45	41.9095
1012.93	41.8414
1013.41	41.7798
1013.89	41.719
1014.37	41.6587
1014.86	41.604
1015.34	41.5622
1015.82	41.5386
1016.3	41.5328
1016.78	41.5394
1017.27	41.5503
1017.75	41.5601
1018.23	41.5687
1018.71	41.5816
1019.2	41.6063
1019.68	41.6479
1020.16	41.7056
1020.64	41.7732
1021.12	41.8417
1021.61	41.9052
1022.09	41.9629
1022.57	42.0201
1023.05	42.0844
1023.53	42.1608
1024.02	42.249
1024.5	42.343
1024.98	42.4344
1025.46	42.5174
1025.94	42.5919
1026.43	42.6631
1026.91	42.7388
1027.39	42.8244
1027.87	42.9198
1028.36	43.0196
1028.84	43.1163
1029.32	43.2047
1029.8	43.2856
1030.28	43.3647
1030.77	43.4499
1031.25	43.5467
1031.73	43.6549
1032.21	43.7688
1032.69	43.881
1033.18	43.9864
1033.66	44.0858
1034.14	44.1852
1034.62	44.2931
1035.1	44.4154
1035.59	44.5525
1036.07	44.6988
1036.55	44.8468
1037.03	44.9907
1037.52	45.1301
1038	45.2696
1038.48	45.4159
1038.96	45.5734
1039.44	45.741
1039.93	45.9125
1040.41	46.0796
1040.89	46.2362
1041.37	46.3812
1041.85	46.5189
1042.34	46.6553
1042.82	46.7943
1043.3	46.9343
1043.78	47.0692
1044.27	47.1906
1044.75	47.2927
1045.23	47.3753
1045.71	47.443
1046.19	47.5028
1046.67	47.5597
1047.16	47.6135
1047.64	47.6589
1048.12	47.6887
1048.6	47.698
1049.09	47.6871
1049.57	47.6617
1050.05	47.6302
1050.53	47.599
1051.01	47.5699
1051.5	47.5396
1051.98	47.503
1052.46	47.4567
1052.94	47.4026
1053.42	47.3472
1053.91	47.2992
1054.39	47.2653
1054.87	47.2467
1055.35	47.2398
1055.84	47.2385
1056.32	47.2386
1056.8	47.241
1057.28	47.2512
1057.76	47.276
1058.25	47.3199
1058.73	47.3816
1059.21	47.4542
1059.69	47.5284
1060.17	47.5969
1060.66	47.6577
1061.14	47.7139
1061.62	47.7708
1062.1	47.832
1062.59	47.896
1063.07	47.9566
1063.55	48.0053
1064.03	48.0361
1064.51	48.0475
1065	48.0433
1065.48	48.0296
1065.96	48.0101
1066.44	47.9839
1066.92	47.9453
1067.41	47.8867
1067.89	47.8029
1068.37	47.6944
1068.85	47.5669
1069.34	47.4281
1069.82	47.2839
1070.3	47.1346
1070.78	46.9754
1071.26	46.7989
1071.74	46.6001
1072.23	46.3793
1072.71	46.1424
1073.19	45.8974
1073.67	45.6506
1074.16	45.4028
1074.64	45.149
1075.12	44.882
1075.6	44.5964
1076.08	44.2927
1076.57	43.9774
1077.05	43.6592
1077.53	43.3451
1078.01	43.0366
1078.49	42.7291
1078.98	42.4155
1079.46	42.0915
1079.94	41.7583
1080.42	41.4237
1080.91	41.0979
1081.39	40.7887
1081.87	40.4973
1082.35	40.2187
1082.83	39.945
1083.32	39.6706
1083.8	39.3967
1084.28	39.1307
1084.76	38.8826
1085.24	38.66
1085.73	38.4637
1086.21	38.2879
1086.69	38.124
1087.17	37.966
1087.65	37.8147
1088.14	37.6776
1088.62	37.5648
1089.1	37.484
1089.58	37.4355
1090.07	37.4129
1090.55	37.4068
1091.03	37.4102
1091.51	37.4232
1091.99	37.4524
1092.48	37.5075
1092.96	37.5953
1093.44	37.716
1093.92	37.863
1094.4	38.0269
1094.89	38.201
1095.37	38.3852
1095.85	38.5862
1096.33	38.8131
1096.82	39.0722
1097.3	39.363
1097.78	39.6786
1098.26	40.0094
1098.74	40.3487
1099.23	40.6962
1099.71	41.058
1100.19	41.4427
1100.67	41.8558
1101.15	42.2964
1101.64	42.7572
1102.12	43.2286
1102.6	43.7031
1103.08	44.1795
1103.57	44.6619
1104.05	45.1569
1104.53	45.6682
1105.01	46.1935
1105.49	46.7251
1105.98	47.2532
1106.46	47.7702
1106.94	48.2742
1107.42	48.7685
1107.9	49.2584
1108.39	49.747
1108.87	50.2328
1109.35	50.7094
1109.83	51.1694
1110.32	51.6076
1110.8	52.024
1111.28	52.4237
1111.76	52.8129
1112.24	53.196
1112.72	53.5727
1113.21	53.9381
1113.69	54.2859
1114.17	54.6118
1114.65	54.916
1115.14	55.2031
1115.62	55.4793
1116.1	55.7491
1116.58	56.0125
1117.06	56.2657
1117.55	56.5034
1118.03	56.7221
1118.51	56.9226
1118.99	57.1096
1119.47	57.2895
1119.96	57.4673
1120.44	57.6437
1120.92	57.816
1121.4	57.9797
1121.88	58.132
1122.37	58.2738
1122.85	58.4094
1123.33	58.5446
1123.81	58.6833
1124.3	58.8256
1124.78	58.9681
1125.26	59.1057
1125.74	59.2353
1126.22	59.3572
1126.71	59.4756
1127.19	59.5962
1127.67	59.7232
1128.15	59.8571
1128.63	59.9952
1129.12	60.133
1129.6	60.2675
1130.08	60.3989
1130.56	60.5307
1131.05	60.6678
1131.53	60.813
1132.01	60.966
1132.49	61.1226
1132.97	61.2773
1133.46	61.4254
1133.94	61.5656
1134.42	61.6993
1134.9	61.8291
1135.38	61.9562
1135.87	62.0787
1136.35	62.1917
1136.83	62.2895
1137.31	62.3685
1137.8	62.4291
1138.28	62.476
1138.76	62.5165
1139.24	62.5581
1139.72	62.6067
1140.21	62.6664
1140.69	62.7411
1141.17	62.8365
1141.65	62.9613
1142.13	63.1264
1142.62	63.3426
1143.1	63.6175
1143.58	63.9534
1144.06	64.3475
1144.55	64.7935
1145.03	65.2849
1145.51	65.8165
1145.99	66.3847
1146.47	66.9863
1146.96	67.6166
1147.44	68.2678
1147.92	68.9303
1148.4	69.5942
1148.88	70.251
1149.37	70.8956
1149.85	71.5252
1150.33	72.1386
1150.81	72.7339
1151.3	73.3079
1151.78	73.8561
1152.26	74.3748
1152.74	74.8616
1153.22	75.3173
1153.7	75.7444
1154.19	76.1463
1154.67	76.5261
1155.15	76.8851
1155.63	77.2234
1156.12	77.5411
1156.6	77.839
1157.08	78.1201
1157.56	78.3883
1158.04	78.6482
1158.53	78.9032
1159.01	79.1548
1159.49	79.4029
1159.97	79.6464
1160.45	79.8846
1160.94	80.118
1161.42	80.3483
1161.9	80.5773
1162.38	80.8062
1162.87	81.0348
1163.35	81.2616
1163.83	81.4846
1164.31	81.7024
1164.79	81.9146
1165.28	82.1221
1165.76	82.3261
1166.24	82.5274
1166.72	82.726
1167.2	82.9208
1167.69	83.1106
1168.17	83.2947
1168.65	83.4735
1169.13	83.6482
1169.62	83.8203
1170.1	83.9911
1170.58	84.1608
1171.06	84.3288
1171.54	84.4942
1172.03	84.6567
1172.51	84.8165
1172.99	84.9745
1173.47	85.1317
1173.95	85.2881
1174.44	85.4428
1174.92	85.594
1175.4	85.7394
1175.88	85.8773
1176.37	86.007
1176.85	86.1285
1177.33	86.2425
1177.81	86.3496
1178.29	86.4495
1178.78	86.5416
1179.26	86.6247
1179.74	86.6979
1180.22	86.7612
1180.7	86.8149
1181.19	86.8598
1181.67	86.8965
1182.15	86.9248
1182.63	86.9438
1183.11	86.9522
1183.6	86.9487
1184.08	86.9324
1184.56	86.9025
1185.04	86.8584
1185.53	86.7991
1186.01	86.7229
1186.49	86.6273
1186.97	86.51
1187.45	86.3685
1187.94	86.2018
1188.42	86.0097
1188.9	85.7928
1189.38	85.5522
1189.86	85.289
1190.35	85.004
1190.83	84.6983
1191.31	84.374
1191.79	84.0344
1192.28	83.6846
1192.76	83.331
1193.24	82.9798
1193.72	82.6369
1194.2	82.3066
1194.68	81.9923
1195.17	81.6974
1195.65	81.4254
1196.13	81.1808
1196.61	80.9682
1197.1	80.7916
1197.58	80.653
1198.06	80.553
1198.54	80.4905
1199.02	80.4644
1199.51	80.4744
1199.99	80.5206
1200.47	80.6035
1200.95	80.7231
1201.43	80.8774
1201.92	81.0633
1202.4	81.277
1202.88	81.5151
1203.36	81.7753
1203.85	82.0565
1204.33	82.358
1204.81	82.6784
1205.29	83.0152
1205.77	83.3646
1206.26	83.7224
1206.74	84.0848
1207.22	84.4485
1207.7	84.8116
1208.18	85.1724
1208.67	85.5291
1209.15	85.8795
1209.63	86.2209
1210.11	86.5508
1210.6	86.8672
1211.08	87.1687
1211.56	87.4548
1212.04	87.7253
1212.52	87.98
1213.01	88.2185
1213.49	88.4404
1213.97	88.6453
1214.45	88.8333
1214.93	89.0051
1215.42	89.1616
1215.9	89.3042
1216.38	89.4339
1216.86	89.5515
1217.35	89.6573
1217.83	89.7516
1218.31	89.8348
1218.79	89.9076
1219.27	89.9709
1219.76	90.0258
1220.24	90.0731
1220.72	90.1137
1221.2	90.1478
1221.68	90.1756
1222.17	90.1972
1222.65	90.2127
1223.13	90.2227
1223.61	90.2276
1224.09	90.2281
1224.58	90.2246
1225.06	90.2172
1225.54	90.2058
1226.02	90.1906
1226.51	90.1714
1226.99	90.1487
1227.47	90.1228
1227.95	90.0944
1228.43	90.0637
1228.91	90.0308
1229.4	89.9958
1229.88	89.9586
1230.36	89.9197
1230.84	89.8796
1231.33	89.8392
1231.81	89.7995
1232.29	89.7609
1232.77	89.7238
1233.26	89.6882
1233.74	89.6539
1234.22	89.6209
1234.7	89.5896
1235.18	89.5601
1235.66	89.5327
1236.15	89.5072
1236.63	89.4832
1237.11	89.4596
1237.59	89.4355
1238.08	89.4102
1238.56	89.3831
1239.04	89.3538
1239.52	89.3218
1240	89.2864
1240.49	89.2468
1240.97	89.202
1241.45	89.1514
1241.93	89.0951
1242.41	89.0334
1242.9	88.9676
1243.38	88.8987
1243.86	88.8276
1244.34	88.7544
1244.83	88.679
1245.31	88.6009
1245.79	88.5199
1246.27	88.436
1246.75	88.3496
1247.24	88.2612
1247.72	88.1711
1248.2	88.0795
1248.68	87.9865
1249.16	87.8924
1249.65	87.7984
1250.13	87.7062
1250.61	87.6181
1251.09	87.5362
1251.58	87.4623
1252.06	87.3972
1252.54	87.341
1253.02	87.2935
1253.5	87.2547
1253.98	87.2244
1254.47	87.2031
1254.95	87.1905
1255.43	87.1863
1255.91	87.1891
1256.4	87.1976
1256.88	87.2106
1257.36	87.2276
1257.84	87.2491
1258.33	87.2758
1258.81	87.3085
1259.29	87.3475
1259.77	87.3921
1260.25	87.4412
1260.73	87.4937
1261.22	87.5489
1261.7	87.6069
1262.18	87.6682
1262.66	87.7331
1263.15	87.8011
1263.63	87.8712
1264.11	87.9418
1264.59	88.0116
1265.07	88.0795
1265.56	88.1454
1266.04	88.2093
1266.52	88.2713
1267	88.3312
1267.48	88.388
1267.97	88.4406
1268.45	88.4882
1268.93	88.5305
1269.41	88.5678
1269.89	88.6011
1270.38	88.6313
1270.86	88.659
1271.34	88.6843
1271.82	88.7066
1272.31	88.7254
1272.79	88.7401
1273.27	88.7509
1273.75	88.7581
1274.23	88.7623
1274.72	88.7639
1275.2	88.7629
1275.68	88.7591
1276.16	88.7522
1276.64	88.7422
1277.13	88.7294
1277.61	88.7146
1278.09	88.6985
1278.57	88.6816
1279.06	88.6641
1279.54	88.6459
1280.02	88.6269
1280.5	88.6075
1280.98	88.588
1281.47	88.5695
1281.95	88.5525
1282.43	88.5372
1282.91	88.5233
1283.39	88.5101
1283.88	88.4967
1284.36	88.4829
1284.84	88.4684
1285.32	88.4538
1285.81	88.4393
1286.29	88.4249
1286.77	88.41
1287.25	88.3939
1287.73	88.3755
1288.22	88.3543
1288.7	88.3304
1289.18	88.304
1289.66	88.2755
1290.14	88.2449
1290.63	88.2118
1291.11	88.1755
1291.59	88.1354
1292.07	88.0915
1292.56	88.0444
1293.04	87.9951
1293.52	87.9446
1294	87.8934
1294.48	87.8415
1294.96	87.7885
1295.45	87.7339
1295.93	87.6779
1296.41	87.6213
1296.89	87.5657
1297.38	87.5123
1297.86	87.4622
1298.34	87.4155
1298.82	87.3714
1299.3	87.3294
1299.79	87.2889
1300.27	87.2499
1300.75	87.2129
1301.23	87.1781
1301.71	87.1454
1302.2	87.114
1302.68	87.0827
1303.16	87.05
1303.64	87.0152
1304.13	86.978
1304.61	86.9384
1305.09	86.8962
1305.57	86.8509
1306.05	86.801
1306.54	86.7447
1307.02	86.6805
1307.5	86.6075
1307.98	86.526
1308.46	86.4373
1308.95	86.343
1309.43	86.2441
1309.91	86.1412
1310.39	86.0344
1310.88	85.924
1311.36	85.8114
1311.84	85.6993
1312.32	85.5916
1312.8	85.4922
1313.29	85.4043
1313.77	85.3295
1314.25	85.2678
1314.73	85.2184
1315.21	85.1806
1315.7	85.1543
1316.18	85.1396
1316.66	85.1365
1317.14	85.1443
1317.62	85.1613
1318.11	85.185
1318.59	85.213
1319.07	85.2434
1319.55	85.2754
1320.04	85.3085
1320.52	85.3422
1321	85.3755
1321.48	85.4067
1321.96	85.434
1322.45	85.4561
1322.93	85.4726
1323.41	85.4836
1323.89	85.4901
1324.38	85.4926
1324.86	85.491
1325.34	85.4842
1325.82	85.4705
1326.3	85.4483
1326.79	85.4168
1327.27	85.3761
1327.75	85.3271
1328.23	85.2704
1328.71	85.2064
1329.2	85.1344
1329.68	85.0533
1330.16	84.9624
1330.64	84.8621
1331.12	84.7541
1331.61	84.641
1332.09	84.5258
1332.57	84.4106
1333.05	84.2966
1333.54	84.1845
1334.02	84.075
1334.5	83.9699
1334.98	83.8722
1335.46	83.7855
1335.94	83.7132
1336.43	83.6569
1336.91	83.6172
1337.39	83.5934
1337.87	83.5851
1338.36	83.5932
1338.84	83.6195
1339.32	83.665
1339.8	83.7286
1340.28	83.8057
1340.77	83.8901
1341.25	83.9759
1341.73	84.0599
1342.21	84.1418
1342.69	84.2234
1343.18	84.3073
1343.66	84.3951
1344.14	84.4867
1344.62	84.5806
1345.11	84.6749
1345.59	84.7681
1346.07	84.8608
1346.55	84.9548
1347.03	85.053
1347.52	85.1576
1348	85.2694
1348.48	85.3877
1348.96	85.5109
1349.44	85.6373
1349.93	85.7661
1350.41	85.8976
1350.89	86.0325
1351.37	86.1711
1351.86	86.3131
1352.34	86.4576
1352.82	86.6034
1353.3	86.7499
1353.78	86.897
1354.27	87.0445
1354.75	87.1922
1355.23	87.3388
1355.71	87.4821
1356.19	87.6193
1356.68	87.7482
1357.16	87.8676
1357.64	87.9773
1358.12	88.0782
1358.61	88.171
1359.09	88.2567
1359.57	88.3354
1360.05	88.4068
1360.53	88.4706
1361.02	88.5267
1361.5	88.5752
1361.98	88.6167
1362.46	88.6518
1362.94	88.6805
1363.43	88.7027
1363.91	88.7181
1364.39	88.7272
1364.87	88.7308
1365.35	88.7305
1365.84	88.7281
1366.32	88.7251
1366.8	88.7225
1367.28	88.7204
1367.77	88.7184
1368.25	88.7155
1368.73	88.7109
1369.21	88.7047
1369.69	88.6973
1370.18	88.6894
1370.66	88.6816
1371.14	88.6739
1371.62	88.6653
1372.1	88.6548
1372.59	88.641
1373.07	88.6235
1373.55	88.6028
1374.03	88.5805
1374.52	88.5587
1375	88.5387
1375.48	88.5208
1375.96	88.5044
1376.44	88.4888
1376.92	88.4741
1377.41	88.4607
1377.89	88.4498
1378.37	88.4422
1378.85	88.4383
1379.34	88.4375
1379.82	88.4387
1380.3	88.4409
1380.78	88.4434
1381.26	88.4462
1381.75	88.4497
1382.23	88.454
1382.71	88.4587
1383.19	88.4629
1383.67	88.4652
1384.16	88.4645
1384.64	88.4601
1385.12	88.4518
1385.6	88.4397
1386.09	88.4235
1386.57	88.4029
1387.05	88.3771
1387.53	88.3456
1388.01	88.3085
1388.5	88.2665
1388.98	88.2212
1389.46	88.1737
1389.94	88.1251
1390.42	88.0754
1390.91	88.0242
1391.39	87.9703
1391.87	87.9121
1392.35	87.8475
1392.84	87.7745
1393.32	87.6909
1393.8	87.5957
1394.28	87.4893
1394.76	87.3745
1395.25	87.2552
1395.73	87.1346
1396.21	87.0136
1396.69	86.8901
1397.17	86.7597
1397.66	86.6175
1398.14	86.4593
1398.62	86.284
1399.1	86.0953
1399.59	85.9009
1400.07	85.7097
1400.55	85.5277
1401.03	85.357
1401.51	85.1956
1401.99	85.0392
1402.48	84.8823
1402.96	84.7197
1403.44	84.5476
1403.92	84.3649
1404.41	84.1748
1404.89	83.9837
1405.37	83.7993
1405.85	83.6277
1406.33	83.4711
1406.82	83.3286
1407.3	83.1974
1407.78	83.0744
1408.26	82.9578
1408.74	82.8472
1409.23	82.7435
1409.71	82.6479
1410.19	82.562
1410.67	82.4865
1411.16	82.4219
1411.64	82.3683
1412.12	82.3259
1412.6	82.2952
1413.08	82.2766
1413.57	82.2701
1414.05	82.2747
1414.53	82.2885
1415.01	82.3094
1415.49	82.3361
1415.98	82.3684
1416.46	82.4086
1416.94	82.461
1417.42	82.5313
1417.9	82.6241
1418.39	82.7392
1418.87	82.8683
1419.35	82.9975
1419.83	83.1144
1420.32	83.2143
1420.8	83.2998
1421.28	83.377
1421.76	83.452
1422.24	83.5293
1422.73	83.6117
1423.21	83.6994
1423.69	83.7904
1424.17	83.8808
1424.65	83.9657
1425.14	84.0415
1425.62	84.1065
1426.1	84.1609
1426.58	84.2057
1427.07	84.2425
1427.55	84.2723
1428.03	84.2961
1428.51	84.3143
1428.99	84.3262
1429.48	84.3303
1429.96	84.324
1430.44	84.3054
1430.92	84.2736
1431.4	84.23
1431.89	84.1777
1432.37	84.1205
1432.85	84.0617
1433.33	84.0028
1433.82	83.9437
1434.3	83.883
1434.78	83.8198
1435.26	83.7546
1435.74	83.6915
1436.23	83.6378
1436.71	83.6009
1437.19	83.584
1437.67	83.5845
1438.15	83.5976
1438.64	83.6202
1439.12	83.6523
1439.6	83.6954
1440.08	83.7513
1440.57	83.8199
1441.05	83.8993
1441.53	83.9857
1442.01	84.0744
1442.49	84.1622
1442.97	84.2477
1443.46	84.3311
1443.94	84.4134
1444.42	84.4949
1444.9	84.5746
1445.39	84.6512
1445.87	84.7236
1446.35	84.792
1446.83	84.858
1447.31	84.9237
1447.8	84.99
1448.28	85.0552
1448.76	85.1159
1449.24	85.1686
1449.72	85.2122
1450.21	85.2482
1450.69	85.2807
1451.17	85.3141
1451.65	85.352
1452.13	85.3954
1452.62	85.4424
1453.1	85.4896
1453.58	85.5337
1454.06	85.5744
1454.55	85.6149
1455.03	85.6639
1455.51	85.7344
1455.99	85.842
1456.47	85.9964
1456.96	86.1891
1457.44	86.3911
1457.92	86.5728
1458.4	86.7239
1458.88	86.851
1459.37	86.9639
1459.85	87.0685
1460.33	87.1662
1460.81	87.257
1461.3	87.3414
1461.78	87.4219
1462.26	87.5031
1462.74	87.5908
1463.22	87.6905
1463.71	87.8045
1464.19	87.9298
1464.67	88.0575
1465.15	88.1775
1465.63	88.2837
1466.12	88.3768
1466.6	88.4616
1467.08	88.5431
1467.56	88.6235
1468.05	88.7028
1468.53	88.7793
1469.01	88.8523
1469.49	88.9227
1469.97	88.9944
1470.46	89.0738
1470.94	89.1686
1471.42	89.2841
1471.9	89.4186
1472.38	89.5607
1472.87	89.6933
1473.35	89.8053
1473.83	89.897
1474.31	89.9771
1474.8	90.0541
1475.28	90.1325
1475.76	90.2119
1476.24	90.2897
1476.72	90.3637
1477.21	90.4339
1477.69	90.5035
1478.17	90.5767
1478.65	90.6577
1479.13	90.7494
1479.62	90.8536
1480.1	90.971
1480.58	91.1015
1481.06	91.245
1481.55	91.3999
1482.03	91.5639
1482.51	91.7333
1482.99	91.9043
1483.47	92.0739
1483.95	92.2406
1484.44	92.4048
1484.92	92.5691
1485.4	92.7375
1485.88	92.9133
1486.37	93.0984
1486.85	93.2913
1487.33	93.488
1487.81	93.6837
1488.29	93.8759
1488.78	94.0658
1489.26	94.2568
1489.74	94.4501
1490.22	94.6406
1490.7	94.8175
1491.19	94.9712
1491.67	95.0973
1492.15	95.1983
1492.63	95.2808
1493.12	95.3526
1493.6	95.4212
1494.08	95.4926
1494.56	95.57
1495.04	95.6533
1495.53	95.7392
1496.01	95.8222
1496.49	95.8976
1496.97	95.9642
1497.45	96.0243
1497.94	96.0809
1498.42	96.1354
1498.9	96.186
1499.38	96.2303
1499.87	96.2669
1500.35	96.2966
1500.83	96.3223
1501.31	96.347
1501.79	96.3731
1502.28	96.4009
1502.76	96.4291
1503.24	96.4555
1503.72	96.4783
1504.2	96.497
1504.69	96.5126
1505.17	96.5274
1505.65	96.5439
1506.13	96.5619
1506.62	96.5771
1507.1	96.5828
1507.58	96.5775
1508.06	96.567
1508.54	96.5585
1509.03	96.556
1509.51	96.5596
1509.99	96.5667
1510.47	96.5738
1510.95	96.5778
1511.44	96.5771
1511.92	96.5725
1512.4	96.5667
1512.88	96.5627
1513.36	96.5627
1513.85	96.5666
1514.33	96.5728
1514.81	96.5782
1515.29	96.5798
1515.78	96.5765
1516.26	96.5699
1516.74	96.5642
1517.22	96.5636
1517.7	96.5689
1518.18	96.5776
1518.67	96.586
1519.15	96.591
1519.63	96.5913
1520.11	96.5873
1520.6	96.581
1521.08	96.5753
1521.56	96.5722
1522.04	96.5711
1522.53	96.5695
1523.01	96.5656
1523.49	96.5596
1523.97	96.553
1524.45	96.5474
1524.93	96.5435
1525.42	96.5406
1525.9	96.5368
1526.38	96.5301
1526.86	96.5197
1527.35	96.507
1527.83	96.4948
1528.31	96.4857
1528.79	96.4807
1529.27	96.4794
1529.76	96.4799
1530.24	96.4801
1530.72	96.4781
1531.2	96.4732
1531.68	96.4651
1532.17	96.4543
1532.65	96.4415
1533.13	96.4273
1533.61	96.4123
1534.1	96.3974
1534.58	96.3835
1535.06	96.3718
1535.54	96.3636
1536.02	96.3594
1536.51	96.3597
1536.99	96.3637
1537.47	96.37
1537.95	96.3752
1538.43	96.3744
1538.92	96.362
1539.4	96.3357
1539.88	96.3013
1540.36	96.2713
1540.85	96.2536
1541.33	96.2447
1541.81	96.237
1542.29	96.2257
1542.77	96.2106
1543.26	96.1945
1543.74	96.1807
1544.22	96.1713
1544.7	96.1664
1545.18	96.1641
1545.67	96.1621
1546.15	96.1592
1546.63	96.1552
1547.11	96.1507
1547.6	96.1464
1548.08	96.1423
1548.56	96.1374
1549.04	96.1306
1549.52	96.1209
1550.01	96.1089
1550.49	96.0965
1550.97	96.0859
1551.45	96.0788
1551.93	96.0752
1552.42	96.0738
1552.9	96.0721
1553.38	96.0674
1553.86	96.0584
1554.34	96.0459
1554.83	96.0327
1555.31	96.0224
1555.79	96.0176
1556.27	96.0187
1556.76	96.0236
1557.24	96.0277
1557.72	96.0227
1558.2	95.9999
1558.68	95.9602
1559.16	95.9239
1559.65	95.9084
1560.13	95.9097
1560.61	95.9168
1561.09	95.9239
1561.58	95.9289
1562.06	95.9318
1562.54	95.9337
1563.02	95.9355
1563.5	95.9381
1563.99	95.9414
1564.47	95.9447
1564.95	95.9471
1565.43	95.9479
1565.91	95.9476
1566.4	95.9472
1566.88	95.948
1567.36	95.9508
1567.84	95.9553
1568.33	95.9603
1568.81	95.9641
1569.29	95.966
1569.77	95.9673
1570.25	95.9705
1570.74	95.9776
1571.22	95.9888
1571.7	96.0028
1572.18	96.0175
1572.66	96.0312
1573.15	96.0425
1573.63	96.0513
1574.11	96.0585
1574.59	96.0657
1575.08	96.075
1575.56	96.0877
1576.04	96.1038
1576.52	96.1217
1577	96.1395
1577.49	96.1569
1577.97	96.1746
1578.45	96.1936
1578.93	96.2142
1579.41	96.2362
1579.9	96.2585
1580.38	96.28
1580.86	96.3
1581.34	96.3185
1581.83	96.3361
1582.31	96.3541
1582.79	96.3731
1583.27	96.3928
1583.75	96.4125
1584.23	96.4307
1584.72	96.4467
1585.2	96.4608
1585.68	96.474
1586.16	96.4879
1586.65	96.5034
1587.13	96.5202
1587.61	96.5372
1588.09	96.5528
1588.57	96.5662
1589.06	96.5773
1589.54	96.5873
1590.02	96.598
1590.5	96.6104
1590.98	96.6245
1591.47	96.6389
1591.95	96.652
1592.43	96.6623
1592.91	96.6697
1593.4	96.6753
1593.88	96.6809
1594.36	96.6881
1594.84	96.6972
1595.32	96.7075
1595.81	96.7172
1596.29	96.7253
1596.77	96.7316
1597.25	96.7368
1597.73	96.7422
1598.22	96.7485
1598.7	96.7555
1599.18	96.7619
1599.66	96.7664
1600.14	96.7678
1600.63	96.7663
1601.11	96.7632
1601.59	96.76
1602.07	96.7581
1602.56	96.7572
1603.04	96.7563
1603.52	96.7538
1604	96.7486
1604.48	96.7408
1604.97	96.7315
1605.45	96.7223
1605.93	96.7138
1606.41	96.7057
1606.89	96.6964
1607.38	96.6841
1607.86	96.6679
1608.34	96.6479
1608.82	96.6258
1609.31	96.6036
1609.79	96.5824
1610.27	96.5616
1610.75	96.5399
1611.23	96.5156
1611.72	96.4884
1612.2	96.4591
1612.68	96.4296
1613.16	96.4015
1613.64	96.3755
[truncated: 4,950 more rows]

## Sheet: No.5
649.893	72.956
650.375	72.8989
650.857	72.8296
651.34	72.7352
651.822	72.616
652.304	72.4853
652.786	72.3618
653.268	72.2596
653.75	72.181
654.232	72.1159
654.715	72.0483
655.197	71.9652
655.679	71.8635
656.161	71.7502
656.643	71.6372
657.125	71.5328
657.607	71.4367
658.089	71.3401
658.571	71.2317
659.053	71.1055
659.536	70.9651
660.018	70.8231
660.5	70.6938
660.982	70.5856
661.464	70.4964
661.946	70.4151
662.428	70.3285
662.91	70.2286
663.393	70.1175
663.875	70.0053
664.357	69.9042
664.839	69.8218
665.321	69.758
665.803	69.7044
666.285	69.6469
666.767	69.5696
667.25	69.4624
667.732	69.3327
668.214	69.2103
668.696	69.1262
669.178	69.081
669.66	69.0491
670.142	69.0061
670.624	68.9427
671.106	68.8622
671.589	68.7747
672.071	68.6915
672.553	68.6205
673.035	68.5626
673.517	68.5117
673.999	68.4582
674.481	68.3953
674.963	68.3225
675.446	68.2464
675.928	68.1758
676.41	68.1159
676.892	68.0636
677.374	68.0078
677.856	67.935
678.338	67.8357
678.82	67.7089
679.302	67.5625
679.784	67.408
680.267	67.2546
680.749	67.1035
681.231	66.948
681.713	66.7774
682.195	66.5834
682.677	66.3649
683.159	66.1283
683.641	65.884
684.124	65.6405
684.606	65.3997
685.088	65.1566
685.57	64.9037
686.052	64.6362
686.534	64.3565
687.016	64.0748
687.498	63.8041
687.981	63.5547
688.463	63.3292
688.945	63.1223
689.427	62.9254
689.909	62.7328
690.391	62.5471
690.873	62.3784
691.355	62.2398
691.837	62.1414
692.32	62.085
692.802	62.0647
693.284	62.0704
693.766	62.0947
694.248	62.1364
694.73	62.2009
695.212	62.2953
695.694	62.4237
696.177	62.5823
696.659	62.7613
697.141	62.9485
697.623	63.1358
698.105	63.3224
698.587	63.514
699.069	63.7191
699.551	63.9425
700.033	64.1827
700.516	64.4321
700.998	64.6808
701.48	64.9222
701.962	65.1552
702.444	65.3844
702.926	65.6159
703.408	65.8532
703.89	66.0943
704.372	66.3324
704.855	66.5595
705.337	66.7713
705.819	66.969
706.301	67.1592
706.783	67.3494
707.265	67.5442
707.747	67.7426
708.229	67.9386
708.712	68.1247
709.194	68.2962
709.676	68.4535
710.158	68.6018
710.64	68.7474
711.122	68.8949
711.604	69.0439
712.086	69.1903
712.568	69.3288
713.051	69.4565
713.533	69.5751
714.015	69.6896
714.497	69.8058
714.979	69.9265
715.461	70.0496
715.943	70.1687
716.425	70.2772
716.908	70.3713
717.39	70.4525
717.872	70.5272
718.354	70.6028
718.836	70.6848
719.318	70.7733
719.8	70.8634
720.282	70.9479
720.764	71.0217
721.247	71.0844
721.729	71.1401
722.211	71.1943
722.693	71.2506
723.175	71.3086
723.657	71.3648
724.139	71.4145
724.621	71.4552
725.104	71.4881
725.586	71.5179
726.068	71.5496
726.55	71.586
727.032	71.6255
727.514	71.6628
727.996	71.6916
728.478	71.7076
728.96	71.7102
729.443	71.7025
729.925	71.6883
730.407	71.6695
730.889	71.6442
731.371	71.6071
731.853	71.5524
732.335	71.4766
732.817	71.3801
733.299	71.267
733.782	71.1424
734.264	71.0092
734.746	70.8668
735.228	70.7113
735.71	70.5383
736.192	70.3461
736.674	70.1373
737.156	69.9184
737.639	69.6965
738.121	69.4764
738.603	69.258
739.085	69.0373
739.567	68.8089
740.049	68.57
740.531	68.3223
741.013	68.0717
741.495	67.8255
741.978	67.588
742.46	67.3588
742.942	67.1331
743.424	66.9045
743.906	66.669
744.388	66.4277
744.87	66.1862
745.352	65.9513
745.835	65.7273
746.317	65.5132
746.799	65.303
747.281	65.0891
747.763	64.8662
748.245	64.6346
748.727	64.3997
749.209	64.1693
749.692	63.9493
750.174	63.7409
750.656	63.5401
751.138	63.3413
751.62	63.1407
752.102	62.9394
752.584	62.7436
753.066	62.5613
753.548	62.3986
754.03	62.2569
754.513	62.1331
754.995	62.0229
755.477	61.9244
755.959	61.8408
756.441	61.78
756.923	61.751
757.405	61.7597
757.888	61.8057
758.37	61.883
758.852	61.9833
759.334	62.1001
759.816	62.2324
760.298	62.384
760.78	62.5609
761.262	62.7675
761.744	63.0035
762.226	63.2648
762.709	63.5456
763.191	63.8422
763.673	64.1551
764.155	64.4878
764.637	64.844
765.119	65.2235
765.601	65.6198
766.083	66.0218
766.566	66.4164
767.048	66.7928
767.53	67.1451
768.012	67.4722
768.494	67.775
768.976	68.054
769.458	68.3064
769.94	68.5271
770.423	68.7111
770.905	68.8561
771.387	68.9643
771.869	69.0421
772.351	69.0973
772.833	69.1359
773.315	69.1602
773.797	69.1686
774.279	69.1584
774.761	69.1285
775.244	69.0817
775.726	69.0243
776.208	68.9638
776.69	68.9057
777.172	68.851
777.654	68.7969
778.136	68.7387
778.619	68.6732
779.101	68.6008
779.583	68.5259
780.065	68.4539
780.547	68.3892
781.029	68.3321
781.511	68.2795
781.993	68.2271
782.475	68.1725
782.957	68.1169
783.44	68.0652
783.922	68.0233
784.404	67.9949
784.886	67.9792
785.368	67.9718
785.85	67.9664
786.332	67.9593
786.814	67.9509
787.297	67.946
787.779	67.9511
788.261	67.9708
788.743	68.0057
789.225	68.0519
789.707	68.1036
790.189	68.1569
790.671	68.2114
791.154	68.2707
791.636	68.3399
792.118	68.4223
792.6	68.517
793.082	68.6196
793.564	68.7242
794.046	68.8274
794.528	68.93
795.01	69.0371
795.493	69.155
795.975	69.2882
796.457	69.4361
796.939	69.5942
797.421	69.7556
797.903	69.9153
798.385	70.0721
798.867	70.229
799.35	70.3906
799.832	70.5602
800.314	70.7375
800.796	70.9195
801.278	71.1017
801.76	71.2819
802.242	71.4613
802.724	71.644
803.206	71.8342
803.688	72.0335
804.171	72.2388
804.653	72.4438
805.135	72.6412
805.617	72.8264
806.099	72.9989
806.581	73.1621
807.063	73.3207
807.545	73.4775
808.028	73.6318
808.51	73.7794
808.992	73.915
809.474	74.0347
809.956	74.1374
810.438	74.2255
810.92	74.3018
811.402	74.3683
811.885	74.424
812.367	74.4658
812.849	74.4903
813.331	74.496
813.813	74.4848
814.295	74.4614
814.777	74.431
815.259	74.3971
815.741	74.3597
816.224	74.3157
816.706	74.2613
817.188	74.1938
817.67	74.1138
818.152	74.0241
818.634	73.9281
819.116	73.8275
819.598	73.7203
820.081	73.6018
820.563	73.4665
821.045	73.311
821.527	73.1348
822.009	72.9406
822.491	72.7315
822.973	72.5089
823.455	72.2706
823.937	72.0113
824.42	71.7253
824.902	71.4092
825.384	71.0641
825.866	70.6953
826.348	70.3099
826.83	69.9142
827.312	69.5112
827.794	69.1003
828.277	68.6801
828.759	68.2505
829.241	67.815
829.723	67.3811
830.205	66.9578
830.687	66.5528
831.169	66.1702
831.651	65.8105
832.133	65.4725
832.615	65.1568
833.098	64.8669
833.58	64.6098
834.062	64.3926
834.544	64.2198
835.026	64.0903
835.508	63.9985
835.99	63.9366
836.472	63.898
836.955	63.8796
837.437	63.8816
837.919	63.9048
838.401	63.9477
838.883	64.0043
839.365	64.0652
839.847	64.1198
840.329	64.1604
840.812	64.1841
841.294	64.1923
841.776	64.1883
842.258	64.174
842.74	64.1477
843.222	64.1043
843.704	64.0383
844.186	63.9469
844.668	63.8321
845.151	63.7007
845.633	63.5616
846.115	63.4225
846.597	63.2872
847.079	63.1559
847.561	63.0274
848.043	62.9025
848.525	62.7861
849.008	62.6874
849.49	62.6165
849.972	62.5816
850.454	62.5864
850.936	62.6296
851.418	62.7082
851.9	62.8204
852.382	62.9679
852.864	63.1557
853.347	63.3897
853.829	63.6731
854.311	64.0045
854.793	64.3785
855.275	64.788
855.757	65.228
856.239	65.6978
856.721	66.2004
857.203	66.7404
857.686	67.3208
858.168	67.9411
858.65	68.5971
859.132	69.2834
859.614	69.9956
860.096	70.7318
860.578	71.4922
861.06	72.2771
861.543	73.0839
862.025	73.907
862.507	74.7375
862.989	75.5656
863.471	76.3829
863.953	77.1837
864.435	77.9648
864.917	78.7237
865.399	79.4572
865.882	80.1609
866.364	80.829
866.846	81.4559
867.328	82.0374
867.81	82.5716
868.292	83.0582
868.774	83.498
869.256	83.8914
869.739	84.2383
870.221	84.538
870.703	84.7902
871.185	84.9958
871.667	85.1575
872.149	85.2794
872.631	85.3657
873.113	85.42
873.596	85.4444
874.078	85.4394
874.56	85.4047
875.042	85.3404
875.524	85.2475
876.006	85.1285
876.488	84.9863
876.97	84.8236
877.452	84.6417
877.934	84.4409
878.417	84.2205
878.899	83.9804
879.381	83.7213
879.863	83.4456
880.345	83.1563
880.827	82.856
881.309	82.5459
881.791	82.2257
882.274	81.8944
882.756	81.5512
883.238	81.1969
883.72	80.8338
884.202	80.4651
884.684	80.0935
885.166	79.72
885.648	79.344
886.13	78.9637
886.613	78.5776
887.095	78.1855
887.577	77.7888
888.059	77.3899
888.541	76.9903
889.023	76.5897
889.505	76.1863
889.987	75.7774
890.47	75.3612
890.952	74.938
891.434	74.5104
891.916	74.0818
892.398	73.6548
892.88	73.2297
893.362	72.8048
893.844	72.3773
894.327	71.9455
894.809	71.5105
895.291	71.0758
895.773	70.6462
896.255	70.2254
896.737	69.8144
897.219	69.4115
897.701	69.0135
898.183	68.6182
898.665	68.2258
899.148	67.8392
899.63	67.4626
900.112	67.0995
900.594	66.7505
901.076	66.4139
901.558	66.0873
902.04	65.7698
902.523	65.4641
903.005	65.1764
903.487	64.9142
903.969	64.6844
904.451	64.4905
904.933	64.3331
905.415	64.2109
905.897	64.1237
906.379	64.0736
906.861	64.0654
907.344	64.1042
907.826	64.1931
908.308	64.3319
908.79	64.5168
909.272	64.743
909.754	65.0064
910.236	65.3059
910.718	65.6422
911.201	66.0164
911.683	66.4271
912.165	66.8699
912.647	67.3375
913.129	67.8222
913.611	68.3184
914.093	68.8241
914.575	69.3404
915.058	69.8694
915.54	70.4119
916.022	70.9659
916.504	71.5268
916.986	72.0891
917.468	72.6479
917.95	73.2002
918.432	73.7445
918.914	74.2793
919.396	74.8017
919.879	75.3067
920.361	75.7876
920.843	76.2383
921.325	76.6548
921.807	77.0361
922.289	77.384
922.771	77.702
923.254	77.9932
923.736	78.2594
924.218	78.5014
924.7	78.7194
925.182	78.9147
925.664	79.0903
926.146	79.2504
926.628	79.3995
927.11	79.5412
927.592	79.6766
928.075	79.8056
928.557	79.927
929.039	80.0402
929.521	80.1461
930.003	80.2466
930.485	80.344
930.967	80.4394
931.449	80.532
931.932	80.6192
932.414	80.6978
932.896	80.7654
933.378	80.8209
933.86	80.8649
934.342	80.8988
934.824	80.9234
935.306	80.9385
935.788	80.9425
936.271	80.934
936.753	80.912
937.235	80.8773
937.717	80.8322
938.199	80.7793
938.681	80.7207
939.163	80.6567
939.645	80.5865
940.128	80.5085
940.61	80.4225
941.092	80.3294
941.574	80.2319
942.056	80.1333
942.538	80.0359
943.02	79.94
943.502	79.8443
943.985	79.7465
944.467	79.6446
944.949	79.5384
945.431	79.4292
945.913	79.3187
946.395	79.2085
946.877	79.0984
947.359	78.9868
947.841	78.8719
948.323	78.7528
948.806	78.6306
949.288	78.5081
949.77	78.3891
950.252	78.2766
950.734	78.1717
951.216	78.0734
951.698	77.9795
952.181	77.8882
952.663	77.7992
953.145	77.7132
953.627	77.6314
954.109	77.5541
954.591	77.4791
955.073	77.4025
955.555	77.3195
956.037	77.2261
956.519	77.1202
957.002	77.002
957.484	76.8729
957.966	76.734
958.448	76.5853
958.93	76.4252
959.412	76.2521
959.894	76.0654
960.376	75.8668
960.859	75.6601
961.341	75.4499
961.823	75.2402
962.305	75.0324
962.787	74.8258
963.269	74.6179
963.751	74.4066
964.233	74.1913
964.716	73.9729
965.198	73.7535
965.68	73.5337
966.162	73.3127
966.644	73.0871
967.126	72.8529
967.608	72.6071
968.09	72.3489
968.572	72.0799
969.055	71.8028
969.537	71.5198
970.019	71.2309
970.501	70.9339
970.983	70.6256
971.465	70.3035
971.947	69.9677
972.429	69.6206
972.912	69.2658
973.394	68.9061
973.876	68.5419
974.358	68.1709
974.84	67.7894
975.322	67.3946
975.804	66.9859
976.286	66.5654
976.768	66.1366
977.25	65.7021
977.733	65.2618
978.215	64.8131
978.697	64.3525
979.179	63.8771
979.661	63.3874
980.143	62.8865
980.625	62.3788
981.107	61.8678
981.59	61.3533
982.072	60.8321
982.554	60.2992
983.036	59.751
983.518	59.1868
984	58.6096
984.482	58.0242
984.964	57.4344
985.447	56.8411
985.929	56.2417
986.411	55.6323
986.893	55.0106
987.375	54.3778
987.857	53.7395
988.339	53.1028
988.821	52.474
989.303	51.8554
989.786	51.2455
990.268	50.6409
990.75	50.0397
991.232	49.444
991.714	48.8601
992.196	48.2959
992.678	47.7578
993.16	47.2471
993.643	46.7604
994.125	46.2918
994.607	45.8364
995.089	45.393
995.571	44.9644
996.053	44.5551
996.535	44.1671
997.017	43.7978
997.5	43.4398
997.982	43.0842
998.464	42.7242
998.946	42.3583
999.428	41.9905
999.91	41.6269
1000.39	41.272
1000.87	40.9254
1001.36	40.5817
1001.84	40.2337
1002.32	39.8766
1002.8	39.511
1003.28	39.143
1003.77	38.7814
1004.25	38.4327
1004.73	38.0983
1005.21	37.7743
1005.7	37.4546
1006.18	37.1353
1006.66	36.8185
1007.14	36.5118
1007.62	36.2248
1008.11	35.9646
1008.59	35.732
1009.07	35.5212
1009.55	35.3236
1010.03	35.1332
1010.52	34.9496
1011	34.7788
1011.48	34.6293
1011.96	34.5071
1012.45	34.4117
1012.93	34.3362
1013.41	34.2711
1013.89	34.2094
1014.37	34.1508
1014.86	34.1013
1015.34	34.0696
1015.82	34.0616
1016.3	34.0765
1016.78	34.1071
1017.27	34.1436
1017.75	34.1791
1018.23	34.2138
1018.71	34.2545
1019.2	34.3105
1019.68	34.388
1020.16	34.486
1020.64	34.5967
1021.12	34.7093
1021.61	34.8163
1022.09	34.9169
1022.57	35.0172
1023.05	35.1259
1023.53	35.249
1024.02	35.3853
1024.5	35.5274
1024.98	35.6653
1025.46	35.7925
1025.94	35.9094
1026.43	36.0231
1026.91	36.1431
1027.39	36.2762
1027.87	36.4218
1028.36	36.5732
1028.84	36.7208
1029.32	36.8589
1029.8	36.9883
1030.28	37.1166
1030.77	37.2538
1031.25	37.4068
1031.73	37.5755
1032.21	37.7534
1032.69	37.9312
1033.18	38.1031
1033.66	38.2697
1034.14	38.4383
1034.62	38.6186
1035.1	38.8171
1035.59	39.0337
1036.07	39.2617
1036.55	39.4917
1037.03	39.7173
1037.52	39.9384
1038	40.1612
1038.48	40.3937
1038.96	40.641
1039.44	40.9012
1039.93	41.1664
1040.41	41.4261
1040.89	41.6729
1041.37	41.9055
1041.85	42.1289
1042.34	42.3499
1042.82	42.5729
1043.3	42.7955
1043.78	43.0097
1044.27	43.2057
1044.75	43.3768
1045.23	43.5226
1045.71	43.6492
1046.19	43.765
1046.67	43.8754
1047.16	43.9795
1047.64	44.0706
1048.12	44.1395
1048.6	44.1806
1049.09	44.1946
1049.57	44.1892
1050.05	44.1748
1050.53	44.1596
1051.01	44.1461
1051.5	44.1305
1051.98	44.1065
1052.46	44.0708
1052.94	44.0257
1053.42	43.9802
1053.91	43.9453
1054.39	43.9299
1054.87	43.9363
1055.35	43.9605
1055.84	43.9954
1056.32	44.0361
1056.8	44.0832
1057.28	44.1429
1057.76	44.2232
1058.25	44.3293
1058.73	44.4593
1059.21	44.605
1059.69	44.7552
1060.17	44.9013
1060.66	45.04
1061.14	45.1744
1061.62	45.3098
1062.1	45.4496
1062.59	45.5912
1063.07	45.7267
1063.55	45.8459
1064.03	45.9412
1064.51	46.0111
1065	46.0594
1065.48	46.0928
1065.96	46.115
1066.44	46.1243
1066.92	46.1133
1067.41	46.073
1067.89	45.9972
1068.37	45.8864
1068.85	45.7479
1069.34	45.5914
1069.82	45.4246
1070.3	45.249
1070.78	45.0598
1071.26	44.8496
1071.74	44.6129
1072.23	44.3505
1072.71	44.0689
1073.19	43.7778
1073.67	43.4841
1074.16	43.1889
1074.64	42.8868
1075.12	42.5697
1075.6	42.2323
1076.08	41.8755
1076.57	41.5067
1077.05	41.1366
1077.53	40.7727
1078.01	40.4162
1078.49	40.0611
1078.98	39.6986
1079.46	39.3225
1079.94	38.9335
1080.42	38.5399
1080.91	38.153
1081.39	37.7814
1081.87	37.4267
1082.35	37.0831
1082.83	36.7416
1083.32	36.3964
1083.8	36.0488
1084.28	35.7073
1084.76	35.3835
1085.24	35.0859
1085.73	34.8152
1086.21	34.5646
1086.69	34.324
1087.17	34.0865
1087.65	33.8531
1088.14	33.6328
1088.62	33.4378
1089.1	33.2773
1089.58	33.1524
1090.07	33.0562
1090.55	32.978
1091.03	32.9103
1091.51	32.8529
1091.99	32.8138
1092.48	32.8038
1092.96	32.8309
1093.44	32.895
1093.92	32.9885
1094.4	33.1004
1094.89	33.2233
1095.37	33.3575
1095.85	33.5109
1096.33	33.6947
1096.82	33.916
1097.3	34.1745
1097.78	34.4614
1098.26	34.765
1098.74	35.0771
1099.23	35.397
1099.71	35.7318
1100.19	36.0914
1100.67	36.4827
1101.15	36.9048
1101.64	37.3496
1102.12	37.8061
1102.6	38.2665
1103.08	38.7301
1103.57	39.2029
1104.05	39.6932
1104.53	40.206
1105.01	40.7389
1105.49	41.283
1105.98	41.8267
1106.46	42.3618
1106.94	42.8865
1107.42	43.4058
1107.9	43.9268
1108.39	44.4539
1108.87	44.9852
1109.35	45.5131
1109.83	46.0281
1110.32	46.5237
1110.8	46.9997
1111.28	47.4615
1111.76	47.9164
1112.24	48.369
1112.72	48.8177
1113.21	49.2559
1113.69	49.6749
1114.17	50.0687
1114.65	50.4375
1115.14	50.7865
1115.62	51.1232
1116.1	51.4525
1116.58	51.7744
1117.06	52.0837
1117.55	52.3737
1118.03	52.6402
1118.51	52.8842
1118.99	53.1116
1119.47	53.3302
1119.96	53.5459
1120.44	53.7593
1120.92	53.9666
1121.4	54.1625
1121.88	54.3435
1122.37	54.5112
1122.85	54.6713
1123.33	54.8309
1123.81	54.9949
1124.3	55.163
1124.78	55.3303
1125.26	55.4906
1125.74	55.6398
1126.22	55.7789
1126.71	55.9136
1127.19	56.0513
1127.67	56.1976
1128.15	56.3535
1128.63	56.5154
1129.12	56.678
1129.6	56.8377
1130.08	56.9955
1130.56	57.1567
1131.05	57.3281
1131.53	57.5142
1132.01	57.7152
1132.49	57.9269
1132.97	58.1429
1133.46	58.359
1133.94	58.5747
1134.42	58.7933
1134.9	59.0196
1135.38	59.2559
1135.87	59.5006
1136.35	59.7477
1136.83	59.9902
1137.31	60.2231
1137.8	60.4462
1138.28	60.6636
1138.76	60.8817
1139.24	61.106
1139.72	61.3388
1140.21	61.5793
1140.69	61.8259
1141.17	62.0787
1141.65	62.3417
1142.13	62.6224
1142.62	62.9285
1143.1	63.2652
1143.58	63.6331
1144.06	64.028
1144.55	64.4437
1145.03	64.8751
1145.51	65.32
1145.99	65.7798
1146.47	66.2564
1146.96	66.7503
1147.44	67.2582
1147.92	67.7738
1148.4	68.2896
1148.88	68.7999
1149.37	69.3021
1149.85	69.7969
1150.33	70.2859
1150.81	70.7696
1151.3	71.2459
1151.78	71.71
1152.26	72.1571
1152.74	72.5844
1153.22	72.9925
1153.7	73.3851
1154.19	73.7672
1154.67	74.1426
1155.15	74.5125
1155.63	74.8755
1156.12	75.2293
1156.6	75.5727
1157.08	75.9069
1157.56	76.2359
1158.04	76.5643
1158.53	76.8958
1159.01	77.2316
1159.49	77.5702
1159.97	77.9092
1160.45	78.2464
1160.94	78.5814
1161.42	78.9157
1161.9	79.2512
1162.38	79.5893
1162.87	79.929
1163.35	80.2677
1163.83	80.602
1164.31	80.9292
1164.79	81.2485
1165.28	81.5607
1165.76	81.8678
1166.24	82.1707
1166.72	82.4693
1167.2	82.7621
1167.69	83.047
1168.17	83.3231
1168.65	83.5908
1169.13	83.8522
1169.62	84.1097
1170.1	84.3653
1170.58	84.6195
1171.06	84.8716
1171.54	85.1201
1172.03	85.364
1172.51	85.6035
1172.99	85.8401
1173.47	86.0749
1173.95	86.3085
1174.44	86.54
1174.92	86.7669
1175.4	86.9859
1175.88	87.1943
1176.37	87.3905
1176.85	87.5744
1177.33	87.7464
1177.81	87.9071
1178.29	88.0564
1178.78	88.1935
1179.26	88.3173
1179.74	88.4269
1180.22	88.5222
1180.7	88.6043
1181.19	88.6742
1181.67	88.7329
1182.15	88.78
1182.63	88.8144
1183.11	88.8339
1183.6	88.8366
1184.08	88.8206
1184.56	88.7848
1185.04	88.7282
1185.53	88.6493
1186.01	88.5458
1186.49	88.4146
1186.97	88.2521
1187.45	88.0556
1187.94	87.8231
1188.42	87.5542
1188.9	87.2494
1189.38	86.9098
1189.86	86.5368
1190.35	86.1314
1190.83	85.6957
1191.31	85.2327
1191.79	84.748
1192.28	84.249
1192.76	83.7448
1193.24	83.2447
1193.72	82.7566
1194.2	82.2869
1194.68	81.8404
1195.17	81.4219
1195.65	81.037
1196.13	80.6922
1196.61	80.3947
1197.1	80.15
1197.58	79.9615
1198.06	79.8298
1198.54	79.7536
1199.02	79.7312
1199.51	79.7618
1199.99	79.8456
1200.47	79.9831
1200.95	80.1736
1201.43	80.4147
1201.92	80.7021
1202.4	81.0307
1202.88	81.3963
1203.36	81.7958
1203.85	82.2276
1204.33	82.6903
1204.81	83.181
1205.29	83.6955
1205.77	84.2278
1206.26	84.7717
1206.74	85.3217
1207.22	85.8737
1207.7	86.4252
1208.18	86.9739
1208.67	87.517
1209.15	88.0511
1209.63	88.5722
1210.11	89.0767
1210.6	89.562
1211.08	90.0267
1211.56	90.4701
1212.04	90.8921
1212.52	91.2922
1213.01	91.6694
1213.49	92.0225
1213.97	92.3504
1214.45	92.653
1214.93	92.9309
1215.42	93.1856
1215.9	93.4188
1216.38	93.6322
1216.86	93.8273
1217.35	94.0052
1217.83	94.1668
1218.31	94.3133
1218.79	94.446
1219.27	94.5663
1219.76	94.6756
1220.24	94.7747
1220.72	94.8642
1221.2	94.9445
1221.68	95.0156
1222.17	95.0778
1222.65	95.1318
1223.13	95.1784
1223.61	95.2185
1224.09	95.2528
1224.58	95.2817
1225.06	95.3055
1225.54	95.3243
1226.02	95.3383
1226.51	95.3478
1226.99	95.3535
1227.47	95.3559
1227.95	95.3556
1228.43	95.3529
1228.91	95.3476
1229.4	95.3398
1229.88	95.3293
1230.36	95.3164
1230.84	95.3015
1231.33	95.2852
1231.81	95.268
1232.29	95.25
1232.77	95.231
1233.26	95.2106
1233.74	95.1882
1234.22	95.1637
1234.7	95.1369
1235.18	95.1078
1235.66	95.0764
1236.15	95.0425
1236.63	95.0053
1237.11	94.9639
1237.59	94.9172
1238.08	94.8643
1238.56	94.8045
1239.04	94.737
1239.52	94.6616
1240	94.5774
1240.49	94.484
1240.97	94.3809
1241.45	94.2679
1241.93	94.1454
1242.41	94.0147
1242.9	93.8772
1243.38	93.7346
1243.86	93.5885
1244.34	93.4398
1244.83	93.2888
1245.31	93.1356
1245.79	92.9803
1246.27	92.8231
1246.75	92.6642
1247.24	92.5041
1247.72	92.343
1248.2	92.1809
1248.68	92.0182
1249.16	91.856
1249.65	91.6965
1250.13	91.5428
1250.61	91.3986
1251.09	91.2674
1251.58	91.1519
1252.06	91.0535
1252.54	90.9725
1253.02	90.9086
1253.5	90.8617
1253.98	90.8317
1254.47	90.8188
1254.95	90.8226
1255.43	90.8418
1255.91	90.8747
1256.4	90.9188
1256.88	90.9721
1257.36	91.0336
1257.84	91.1032
1258.33	91.1815
1258.81	91.2689
1259.29	91.3648
1259.77	91.4678
1260.25	91.5759
1260.73	91.6867
1261.22	91.7989
1261.7	91.9116
1262.18	92.0246
1262.66	92.1376
1263.15	92.2498
1263.63	92.36
1264.11	92.4665
1264.59	92.5683
1265.07	92.6647
1265.56	92.7562
1266.04	92.8436
1266.52	92.9274
1267	93.0081
1267.48	93.0854
1267.97	93.1592
1268.45	93.2293
1268.93	93.2962
1269.41	93.3608
1269.89	93.4242
1270.38	93.4873
1270.86	93.5502
1271.34	93.6123
1271.82	93.6725
1272.31	93.7298
1272.79	93.7834
1273.27	93.8334
1273.75	93.8801
1274.23	93.9241
1274.72	93.9658
1275.2	94.0051
1275.68	94.0416
1276.16	94.0747
1276.64	94.1039
1277.13	94.1296
1277.61	94.152
1278.09	94.1718
1278.57	94.1896
1279.06	94.2058
1279.54	94.2208
1280.02	94.2349
1280.5	94.2486
1280.98	94.263
1281.47	94.2789
1281.95	94.2971
1282.43	94.3179
1282.91	94.3414
1283.39	94.367
1283.88	94.3941
1284.36	94.4219
1284.84	94.4504
1285.32	94.4793
1285.81	94.5083
1286.29	94.5372
1286.77	94.5652
1287.25	94.5913
1287.73	94.6146
1288.22	94.6344
1288.7	94.6503
1289.18	94.6623
1289.66	94.6702
1290.14	94.6742
1290.63	94.6738
1291.11	94.6685
1291.59	94.6581
1292.07	94.6425
1292.56	94.6224
1293.04	94.5984
1293.52	94.5718
1294	94.5433
1294.48	94.5135
1294.96	94.4828
1295.45	94.4512
1295.93	94.4194
1296.41	94.388
1296.89	94.358
1297.38	94.3304
1297.86	94.3059
1298.34	94.2847
1298.82	94.2667
1299.3	94.2517
1299.79	94.2395
1300.27	94.2303
1300.75	94.2241
1301.23	94.2211
1301.71	94.2207
1302.2	94.2222
1302.68	94.2244
1303.16	94.226
1303.64	94.2258
1304.13	94.223
1304.61	94.2167
1305.09	94.206
1305.57	94.1896
1306.05	94.1658
1306.54	94.1328
1307.02	94.0889
1307.5	94.0332
1307.98	93.9656
1308.46	93.8869
1308.95	93.7985
1309.43	93.7018
1309.91	93.5982
1310.39	93.4887
1310.88	93.3748
1311.36	93.2587
1311.84	93.1437
1312.32	93.0345
1312.8	92.9358
1313.29	92.8519
1313.77	92.7857
1314.25	92.7384
1314.73	92.7101
1315.21	92.7004
1315.7	92.7087
1316.18	92.7343
1316.66	92.7766
1317.14	92.8341
1317.62	92.9045
1318.11	92.9852
1318.59	93.0732
1319.07	93.1658
1319.55	93.2607
1320.04	93.3559
1320.52	93.4497
1321	93.5402
1321.48	93.6259
1321.96	93.7051
1322.45	93.7763
1322.93	93.8385
1323.41	93.8909
1323.89	93.933
1324.38	93.9644
1324.86	93.9848
1325.34	93.9934
1325.82	93.9892
1326.3	93.9712
1326.79	93.9384
1327.27	93.8901
1327.75	93.8258
1328.23	93.7452
1328.71	93.648
1329.2	93.5339
1329.68	93.4024
1330.16	93.2535
1330.64	93.0878
1331.12	92.9076
1331.61	92.7159
1332.09	92.5165
1332.57	92.3133
1333.05	92.1091
1333.54	91.9064
1334.02	91.7072
1334.5	91.5143
1334.98	91.3307
1335.46	91.1604
1335.94	91.0067
1336.43	90.8719
1336.91	90.7571
1337.39	90.6624
1337.87	90.5882
1338.36	90.536
1338.84	90.5079
1339.32	90.5056
1339.8	90.5279
1340.28	90.5704
1340.77	90.6262
1341.25	90.6885
1341.73	90.7528
1342.21	90.8174
1342.69	90.8828
1343.18	90.9502
1343.66	91.0205
1344.14	91.0935
1344.62	91.1679
1345.11	91.2424
1345.59	91.3165
1346.07	91.3916
1346.55	91.4702
1347.03	91.5554
1347.52	91.6497
1348	91.7541
1348.48	91.8681
1348.96	91.9901
1349.44	92.1189
1349.93	92.2537
1350.41	92.3948
1350.89	92.5425
1351.37	92.6969
1351.86	92.8575
1352.34	93.023
1352.82	93.1922
1353.3	93.3639
1353.78	93.5376
1354.27	93.7125
1354.75	93.8874
1355.23	94.0601
1355.71	94.2279
1356.19	94.3879
1356.68	94.5381
1357.16	94.6771
1357.64	94.8049
1358.12	94.9217
1358.61	95.0281
1359.09	95.1242
1359.57	95.2098
1360.05	95.2848
1360.53	95.3492
1361.02	95.4032
1361.5	95.4473
1361.98	95.4824
1362.46	95.5094
1362.94	95.529
1363.43	95.5422
1363.91	95.5501
1364.39	95.5538
1364.87	95.555
1365.35	95.555
1365.84	95.5553
1366.32	95.5568
1366.8	95.5606
1367.28	95.5668
1367.77	95.5756
1368.25	95.5863
1368.73	95.5987
1369.21	95.6122
1369.69	95.6265
1370.18	95.6409
1370.66	95.6552
1371.14	95.6688
1371.62	95.681
1372.1	95.6914
1372.59	95.6995
1373.07	95.7047
1373.55	95.7068
1374.03	95.7054
1374.52	95.7006
1375	95.6924
1375.48	95.681
1375.96	95.6669
1376.44	95.6503
1376.92	95.6318
1377.41	95.6115
1377.89	95.5897
1378.37	95.5667
1378.85	95.5425
1379.34	95.5173
1379.82	95.4909
1380.3	95.463
1380.78	95.4331
1381.26	95.4007
1381.75	95.3654
1382.23	95.327
1382.71	95.2857
1383.19	95.2419
1383.67	95.1957
1384.16	95.1472
1384.64	95.0959
1385.12	95.0408
1385.6	94.9808
1386.09	94.915
1386.57	94.8435
1387.05	94.7678
1387.53	94.6909
1388.01	94.6161
1388.5	94.5461
1388.98	94.4825
1389.46	94.426
1389.94	94.3761
1390.42	94.3323
1390.91	94.2936
1391.39	94.2589
1391.87	94.2269
1392.35	94.1966
1392.84	94.1671
1393.32	94.1375
1393.8	94.1073
1394.28	94.0757
1394.76	94.0419
1395.25	94.0053
1395.73	93.9651
1396.21	93.9204
1396.69	93.87
1397.17	93.812
1397.66	93.7441
1398.14	93.6633
1398.62	93.5684
1399.1	93.4603
1399.59	93.3429
1400.07	93.222
1400.55	93.1022
1401.03	92.9861
1401.51	92.8735
1401.99	92.762
1402.48	92.6484
1402.96	92.5291
1403.44	92.4014
1403.92	92.2647
1404.41	92.1213
1404.89	91.976
1405.37	91.8347
1405.85	91.7015
1406.33	91.5782
1406.82	91.4639
1407.3	91.3567
1407.78	91.2545
1408.26	91.1567
1408.74	91.0633
1409.23	90.976
1409.71	90.8968
1410.19	90.8276
1410.67	90.77
1411.16	90.7248
1411.64	90.6922
1412.12	90.6723
1412.6	90.6651
1413.08	90.6706
1413.57	90.6885
1414.05	90.7177
1414.53	90.7568
1415.01	90.8042
1415.49	90.8585
1415.98	90.9201
1416.46	90.9913
1416.94	91.077
1417.42	91.1842
1417.9	91.319
1418.39	91.4819
1418.87	91.6633
1419.35	91.845
1419.83	92.0099
1420.32	92.15
1420.8	92.268
1421.28	92.3715
1421.76	92.4691
1422.24	92.5678
1422.73	92.6716
1423.21	92.7813
1423.69	92.8934
1424.17	93.002
1424.65	93.1002
1425.14	93.1837
1425.62	93.2514
1426.1	93.3046
1426.58	93.3454
1427.07	93.375
1427.55	93.3938
1428.03	93.4012
1428.51	93.3964
1428.99	93.3785
1429.48	93.3468
1429.96	93.3007
1430.44	93.2398
1430.92	93.1638
1431.4	93.074
1431.89	92.9731
1432.37	92.8648
1432.85	92.7528
1433.33	92.6395
1433.82	92.5253
1434.3	92.4088
1434.78	92.2875
1435.26	92.1605
1435.74	92.0314
1436.23	91.91
1436.71	91.8103
1437.19	91.7429
1437.67	91.7094
1438.15	91.7049
1438.64	91.7231
1439.12	91.7601
1439.6	91.8145
1440.08	91.8857
1440.57	91.9728
1441.05	92.0733
1441.53	92.1831
1442.01	92.2978
1442.49	92.4136
1442.97	92.5278
1443.46	92.6391
1443.94	92.7467
1444.42	92.8492
1444.9	92.9453
1445.39	93.0334
1445.87	93.1128
1446.35	93.1839
1446.83	93.2478
1447.31	93.3061
1447.8	93.3589
1448.28	93.4051
1448.76	93.4423
1449.24	93.4687
1449.72	93.4844
1450.21	93.4908
1450.69	93.4913
1451.17	93.4895
1451.65	93.4886
1452.13	93.4905
1452.62	93.4956
1453.1	93.5031
1453.58	93.5119
1454.06	93.5223
1454.55	93.5371
1455.03	93.5623
1455.51	93.6073
1455.99	93.6834
1456.47	93.7976
1456.96	93.9434
1457.44	94.0986
1457.92	94.2399
1458.4	94.3589
1458.88	94.4595
1459.37	94.5488
1459.85	94.6309
1460.33	94.7072
1460.81	94.7776
1461.3	94.8426
1461.78	94.9033
1462.26	94.9625
1462.74	95.0226
1463.22	95.0859
1463.71	95.152
1464.19	95.2176
1464.67	95.2774
1465.15	95.3269
1465.63	95.3654
1466.12	95.3957
1466.6	95.4219
1467.08	95.4468
1467.56	95.4715
1468.05	95.4954
1468.53	95.5175
1469.01	95.5373
1469.49	95.5554
1469.97	95.5733
1470.46	95.5926
1470.94	95.6144
1471.42	95.6375
1471.9	95.6579
1472.38	95.6701
1472.87	95.6712
1473.35	95.6628
1473.83	95.6496
1474.31	95.6355
1474.8	95.6211
1475.28	95.6048
1475.76	95.5847
1476.24	95.5605
1476.72	95.5345
1477.21	95.5114
1477.69	95.4962
1478.17	95.4929
1478.65	95.5036
1479.13	95.5293
1479.62	95.5705
1480.1	95.6283
1480.58	95.7041
1481.06	95.799
1481.55	95.913
1482.03	96.0435
1482.51	96.1863
1482.99	96.3368
1483.47	96.4913
1483.95	96.6482
1484.44	96.8082
1484.92	96.9737
1485.4	97.1477
1485.88	97.3324
1486.37	97.5281
1486.85	97.7323
1487.33	97.9409
1487.81	98.15
1488.29	98.3578
1488.78	98.5654
1489.26	98.7746
1489.74	98.9834
1490.22	99.1838
1490.7	99.3649
1491.19	99.5184
1491.67	99.6425
1492.15	99.7411
1492.63	99.8214
1493.12	99.8908
1493.6	99.9561
1494.08	100.022
1494.56	100.092
1495.04	100.165
1495.53	100.24
1496.01	100.31
1496.49	100.373
1496.97	100.426
1497.45	100.471
1497.94	100.511
1498.42	100.548
1498.9	100.581
1499.38	100.609
1499.87	100.633
1500.35	100.651
1500.83	100.668
1501.31	100.684
1501.79	100.701
1502.28	100.72
1502.76	100.739
1503.24	100.756
1503.72	100.771
1504.2	100.782
1504.69	100.792
1505.17	100.8
1505.65	100.808
1506.13	100.815
1506.62	100.818
1507.1	100.814
1507.58	100.803
1508.06	100.791
1508.54	100.782
1509.03	100.778
1509.51	100.778
1509.99	100.78
1510.47	100.782
1510.95	100.782
1511.44	100.779
1511.92	100.774
1512.4	100.769
1512.88	100.766
1513.36	100.767
1513.85	100.771
1514.33	100.778
1514.81	100.785
1515.29	100.788
1515.78	100.787
1516.26	100.782
1516.74	100.776
1517.22	100.771
1517.7	100.77
1518.18	100.772
1518.67	100.775
1519.15	100.776
1519.63	100.774
1520.11	100.769
1520.6	100.761
1521.08	100.752
1521.56	100.743
1522.04	100.736
1522.53	100.73
1523.01	100.724
1523.49	100.719
1523.97	100.715
1524.45	100.713
1524.93	100.712
1525.42	100.713
1525.9	100.714
1526.38	100.713
1526.86	100.71
1527.35	100.707
1527.83	100.703
1528.31	100.702
1528.79	100.703
1529.27	100.707
1529.76	100.712
1530.24	100.716
1530.72	100.719
1531.2	100.719
1531.68	100.718
1532.17	100.715
1532.65	100.71
1533.13	100.705
1533.61	100.699
1534.1	100.693
1534.58	100.688
1535.06	100.685
1535.54	100.684
1536.02	100.685
1536.51	100.69
1536.99	100.698
1537.47	100.707
1537.95	100.717
1538.43	100.724
1538.92	100.724
1539.4	100.716
1539.88	100.702
1540.36	100.689
1540.85	100.681
1541.33	100.676
1541.81	100.668
1542.29	100.657
1542.77	100.642
1543.26	100.627
1543.74	100.612
1544.22	100.6
1544.7	100.592
1545.18	100.585
1545.67	100.58
1546.15	100.576
1546.63	100.571
1547.11	100.566
1547.6	100.561
1548.08	100.554
1548.56	100.546
1549.04	100.534
1549.52	100.518
1550.01	100.501
1550.49	100.484
1550.97	100.469
1551.45	100.457
1551.93	100.449
1552.42	100.442
1552.9	100.435
1553.38	100.425
1553.86	100.412
1554.34	100.398
1554.83	100.386
1555.31	100.379
1555.79	100.377
1556.27	100.381
1556.76	100.389
1557.24	100.397
1557.72	100.397
1558.2	100.379
1558.68	100.338
1559.16	100.292
1559.65	100.26
1560.13	100.246
1560.61	100.243
1561.09	100.243
1561.58	100.244
1562.06	100.244
1562.54	100.244
1563.02	100.243
1563.5	100.242
1563.99	100.24
1564.47	100.239
1564.95	100.238
1565.43	100.237
1565.91	100.235
1566.4	100.235
1566.88	100.236
1567.36	100.238
1567.84	100.24
1568.33	100.24
1568.81	100.238
1569.29	100.233
1569.77	100.228
1570.25	100.225
1570.74	100.227
1571.22	100.233
1571.7	100.242
1572.18	100.252
1572.66	100.261
1573.15	100.267
1573.63	100.271
1574.11	100.273
1574.59	100.274
1575.08	100.275
1575.56	100.276
1576.04	100.279
1576.52	100.284
1577	100.29
1577.49	100.297
1577.97	100.307
1578.45	100.318
1578.93	100.33
1579.41	100.343
1579.9	100.355
1580.38	100.366
1580.86	100.375
1581.34	100.382
1581.83	100.389
1582.31	100.395
1582.79	100.403
1583.27	100.412
1583.75	100.421
1584.23	100.43
1584.72	100.439
1585.2	100.446
1585.68	100.453
1586.16	100.46
1586.65	100.467
1587.13	100.474
1587.61	100.481
1588.09	100.487
1588.57	100.492
1589.06	100.496
1589.54	100.499
1590.02	100.504
1590.5	100.51
1590.98	100.517
1591.47	100.524
1591.95	100.53
1592.43	100.534
1592.91	100.537
1593.4	100.539
1593.88	100.541
1594.36	100.545
1594.84	100.549
1595.32	100.555
1595.81	100.561
1596.29	100.566
1596.77	100.57
1597.25	100.574
1597.73	100.579
1598.22	100.585
1598.7	100.591
1599.18	100.595
1599.66	100.598
1600.14	100.598
1600.63	100.596
1601.11	100.593
1601.59	100.59
1602.07	100.588
1602.56	100.588
1603.04	100.588
1603.52	100.587
1604	100.584
1604.48	100.579
1604.97	100.572
1605.45	100.565
1605.93	100.558
1606.41	100.55
1606.89	100.541
1607.38	100.529
1607.86	100.514
1608.34	100.496
1608.82	100.477
1609.31	100.459
1609.79	100.441
1610.27	100.425
1610.75	100.409
1611.23	100.392
1611.72	100.373
1612.2	100.354
1612.68	100.335
1613.16	100.317
1613.64	100.299
[truncated: 4,950 more rows]

## Sheet: No.6
649.893	52.7612
650.375	52.8222
650.857	52.8683
651.34	52.8878
651.822	52.8854
652.304	52.8798
652.786	52.8932
653.268	52.9387
653.75	53.0134
654.232	53.1001
654.715	53.1781
655.197	53.2337
655.679	53.2679
656.161	53.2944
656.643	53.3304
657.125	53.3861
657.607	53.4584
658.089	53.5331
658.571	53.5937
659.053	53.6312
659.536	53.6496
660.018	53.6639
660.5	53.6913
660.982	53.7414
661.464	53.8111
661.946	53.8868
662.428	53.9521
662.91	53.9968
663.393	54.0215
663.875	54.0361
664.357	54.0528
664.839	54.0798
665.321	54.1179
665.803	54.161
666.285	54.2004
666.767	54.2304
667.25	54.2562
667.732	54.2986
668.214	54.3822
668.696	54.5062
669.178	54.6367
669.66	54.7375
670.142	54.7952
670.624	54.817
671.106	54.8197
671.589	54.8222
672.071	54.8398
672.553	54.8798
673.035	54.9395
673.517	55.0076
673.999	55.0705
674.481	55.1198
674.963	55.1575
675.446	55.1936
675.928	55.2409
676.41	55.3063
676.892	55.3868
677.374	55.4706
677.856	55.544
678.338	55.5989
678.82	55.6371
679.302	55.6691
679.784	55.7074
680.267	55.7594
680.749	55.8234
681.231	55.8895
681.713	55.9463
682.195	55.9872
682.677	56.0149
683.159	56.0393
683.641	56.0718
684.124	56.1189
684.606	56.1776
685.088	56.2378
685.57	56.288
686.052	56.3218
686.534	56.3418
687.016	56.3581
687.498	56.3827
687.981	56.4229
688.463	56.4773
688.945	56.537
689.427	56.5909
689.909	56.6323
690.391	56.6627
690.873	56.6906
691.355	56.7262
691.837	56.7761
692.32	56.8393
692.802	56.9089
693.284	56.9761
693.766	57.0363
694.248	57.0916
694.73	57.1495
695.212	57.219
695.694	57.3044
696.177	57.4033
696.659	57.5069
697.141	57.6052
697.623	57.6924
698.105	57.7694
698.587	57.8431
699.069	57.922
699.551	58.0114
700.033	58.1104
700.516	58.2126
700.998	58.3104
701.48	58.3992
701.962	58.4804
702.444	58.5603
702.926	58.6465
703.408	58.743
703.89	58.8485
704.372	58.9563
704.855	59.059
705.337	59.152
705.819	59.2367
706.301	59.3193
706.783	59.407
707.265	59.5041
707.747	59.6091
708.229	59.7158
708.712	59.8169
709.194	59.9083
709.676	59.9909
710.158	60.0704
710.64	60.1533
711.122	60.2439
711.604	60.341
712.086	60.4394
712.568	60.5329
713.051	60.6178
713.533	60.6955
714.015	60.7712
714.497	60.8511
714.979	60.9385
715.461	61.0313
715.943	61.1239
716.425	61.2094
716.908	61.2844
717.39	61.3507
717.872	61.4147
718.354	61.4839
718.836	61.5633
719.318	61.6527
719.8	61.7464
720.282	61.8372
720.764	61.9205
721.247	61.9966
721.729	62.0706
722.211	62.1486
722.693	62.2342
723.175	62.3265
723.657	62.4206
724.139	62.5106
724.621	62.593
725.104	62.6684
725.586	62.7413
726.068	62.817
726.55	62.8987
727.032	62.9853
727.514	63.072
727.996	63.153
728.478	63.2249
728.96	63.2886
729.443	63.3485
729.925	63.4101
730.407	63.4768
730.889	63.5476
731.371	63.618
731.853	63.6824
732.335	63.7371
732.817	63.7826
733.299	63.8224
733.782	63.8613
734.264	63.902
734.746	63.9435
735.228	63.982
735.71	64.0127
736.192	64.0335
736.674	64.0461
737.156	64.0558
737.639	64.0686
738.121	64.0884
738.603	64.1151
739.085	64.1447
739.567	64.1724
740.049	64.1953
740.531	64.2137
741.013	64.2318
741.495	64.2539
741.978	64.2831
742.46	64.3183
742.942	64.3558
743.424	64.3909
743.906	64.4214
744.388	64.4482
744.87	64.4758
745.352	64.5086
745.835	64.5493
746.317	64.5964
746.799	64.6453
747.281	64.6912
747.763	64.7312
748.245	64.7664
748.727	64.8011
749.209	64.84
749.692	64.8859
750.174	64.9376
750.656	64.9907
751.138	65.0405
751.62	65.0845
752.102	65.1241
752.584	65.1641
753.066	65.2099
753.548	65.2644
754.03	65.3269
754.513	65.393
754.995	65.4575
755.477	65.5172
755.959	65.573
756.441	65.6288
756.923	65.69
757.405	65.7597
757.888	65.8376
758.37	65.9199
758.852	66.002
759.334	66.0809
759.816	66.157
760.298	66.2339
760.78	66.316
761.262	66.4061
761.744	66.5036
762.226	66.6053
762.709	66.707
763.191	66.8062
763.673	66.9034
764.155	67.0017
764.637	67.1049
765.119	67.2143
765.601	67.3285
766.083	67.4431
766.566	67.5533
767.048	67.6566
767.53	67.7535
768.012	67.8476
768.494	67.9428
768.976	68.0409
769.458	68.1407
769.94	68.238
770.423	68.3281
770.905	68.4086
771.387	68.4799
771.869	68.5458
772.351	68.6107
772.833	68.6774
773.315	68.7457
773.797	68.8126
774.279	68.875
774.761	68.9311
775.244	68.9822
775.726	69.0321
776.208	69.0849
776.69	69.1426
777.172	69.2041
777.654	69.2651
778.136	69.321
778.619	69.3692
779.101	69.4102
779.583	69.4476
780.065	69.4862
780.547	69.529
781.029	69.5758
781.511	69.6238
781.993	69.6691
782.475	69.7094
782.957	69.7451
783.44	69.7796
783.922	69.8166
784.404	69.8587
784.886	69.905
785.368	69.952
785.85	69.9955
786.332	70.0326
786.814	70.0639
787.297	70.0926
787.779	70.1233
788.261	70.1589
788.743	70.1997
789.225	70.2428
789.707	70.2845
790.189	70.3223
790.671	70.3565
791.154	70.3898
791.636	70.4262
792.118	70.4677
792.6	70.5135
793.082	70.56
793.564	70.6027
794.046	70.6385
794.528	70.6673
795.01	70.692
795.493	70.7167
795.975	70.744
796.457	70.7736
796.939	70.8024
797.421	70.8264
797.903	70.8431
798.385	70.8526
798.867	70.858
799.35	70.8632
799.832	70.8702
800.314	70.8785
800.796	70.8844
801.278	70.8834
801.76	70.8725
802.242	70.8517
802.724	70.8238
803.206	70.7925
803.688	70.7604
804.171	70.7271
804.653	70.6896
805.135	70.6443
805.617	70.5891
806.099	70.5247
806.581	70.4544
807.063	70.3818
807.545	70.3089
808.028	70.2347
808.51	70.1552
808.992	70.0658
809.474	69.9639
809.956	69.8499
810.438	69.7277
810.92	69.6022
811.402	69.4772
811.885	69.3536
812.367	69.2297
812.849	69.1028
813.331	68.9718
813.813	68.838
814.295	68.7058
814.777	68.5801
815.259	68.464
815.741	68.3577
816.224	68.2584
816.706	68.1622
817.188	68.0669
817.67	67.9735
818.152	67.8854
818.634	67.8072
819.116	67.7415
819.598	67.6877
820.081	67.6422
820.563	67.6
821.045	67.5576
821.527	67.5144
822.009	67.4723
822.491	67.4341
822.973	67.4009
823.455	67.3714
823.937	67.3414
824.42	67.3068
824.902	67.265
825.384	67.2169
825.866	67.1659
826.348	67.1164
826.83	67.0708
827.312	67.0289
827.794	66.9875
828.277	66.943
828.759	66.8935
829.241	66.8405
829.723	66.788
830.205	66.7409
830.687	66.7025
831.169	66.6728
831.651	66.6489
832.133	66.6271
832.615	66.6052
833.098	66.584
833.58	66.5673
834.062	66.5595
834.544	66.5636
835.026	66.5794
835.508	66.6035
835.99	66.6317
836.472	66.661
836.955	66.691
837.437	66.7238
837.919	66.7625
838.401	66.8085
838.883	66.8607
839.365	66.9153
839.847	66.9681
840.329	67.0165
840.812	67.0605
841.294	67.1032
841.776	67.1481
842.258	67.1975
842.74	67.2506
843.222	67.3041
843.704	67.3539
844.186	67.3975
844.668	67.4348
845.151	67.4689
845.633	67.5038
846.115	67.5425
846.597	67.5857
847.079	67.6317
847.561	67.6782
848.043	67.7242
848.525	67.7713
849.008	67.823
849.49	67.8836
849.972	67.956
850.454	68.0407
850.936	68.136
851.418	68.2398
851.9	68.3515
852.382	68.4733
852.864	68.6095
853.347	68.7652
853.829	68.9434
854.311	69.1447
854.793	69.367
855.275	69.6075
855.757	69.8649
856.239	70.1398
856.721	70.4351
857.203	70.7542
857.686	71.0987
858.168	71.468
858.65	71.859
859.132	72.2683
859.614	72.6932
860.096	73.1326
860.578	73.587
861.06	74.0566
861.543	74.5401
862.025	75.0341
862.507	75.5335
862.989	76.0332
863.471	76.5294
863.953	77.0198
864.435	77.5035
864.917	77.98
865.399	78.4474
865.882	78.9029
866.364	79.3426
866.846	79.7628
867.328	80.161
867.81	80.5362
868.292	80.8889
868.774	81.2194
869.256	81.5279
869.739	81.8137
870.221	82.0759
870.703	82.3136
871.185	82.5268
871.667	82.7166
872.149	82.885
872.631	83.0337
873.113	83.1643
873.596	83.2772
874.078	83.3722
874.56	83.4493
875.042	83.5088
875.524	83.5517
876.006	83.5798
876.488	83.5949
876.97	83.5981
877.452	83.5902
877.934	83.5714
878.417	83.5416
878.899	83.5012
879.381	83.4514
879.863	83.3938
880.345	83.3299
880.827	83.2607
881.309	83.1866
881.791	83.107
882.274	83.0215
882.756	82.9302
883.238	82.8339
883.72	82.7343
884.202	82.6332
884.684	82.5321
885.166	82.4315
885.648	82.3313
886.13	82.2314
886.613	82.1321
887.095	82.0342
887.577	81.9394
888.059	81.8494
888.541	81.7647
889.023	81.6851
889.505	81.6092
889.987	81.5353
890.47	81.4624
890.952	81.3903
891.434	81.3197
891.916	81.2517
892.398	81.1865
892.88	81.1236
893.362	81.0614
893.844	80.9983
894.327	80.9334
894.809	80.8667
895.291	80.7994
895.773	80.7329
896.255	80.6679
896.737	80.6039
897.219	80.5395
897.701	80.4727
898.183	80.4022
898.665	80.3278
899.148	80.2504
899.63	80.1713
900.112	80.0914
900.594	80.0107
901.076	79.9279
901.558	79.8417
902.04	79.7509
902.523	79.6556
903.005	79.5569
903.487	79.4563
903.969	79.3553
904.451	79.2541
904.933	79.1522
905.415	79.0488
905.897	78.9437
906.379	78.8375
906.861	78.7321
907.344	78.629
907.826	78.5292
908.308	78.4326
908.79	78.3377
909.272	78.243
909.754	78.1476
910.236	78.0522
910.718	77.959
911.201	77.871
911.683	77.7907
912.165	77.7197
912.647	77.6588
913.129	77.6086
913.611	77.5705
914.093	77.5474
914.575	77.543
915.058	77.5612
915.54	77.6041
916.022	77.6715
916.504	77.7609
916.986	77.868
917.468	77.9886
917.95	78.1189
918.432	78.2561
918.914	78.3984
919.396	78.5436
919.879	78.6893
920.361	78.8328
920.843	78.9716
921.325	79.1042
921.807	79.2306
922.289	79.3518
922.771	79.469
923.254	79.583
923.736	79.6938
924.218	79.8006
924.7	79.9025
925.182	79.9994
925.664	80.0921
926.146	80.1823
926.628	80.272
927.11	80.3621
927.592	80.4526
928.075	80.5425
928.557	80.6304
929.039	80.7154
929.521	80.7976
930.003	80.8781
930.485	80.9581
930.967	81.0383
931.449	81.1186
931.932	81.1979
932.414	81.2746
932.896	81.3478
933.378	81.4172
933.86	81.4838
934.342	81.5483
934.824	81.6117
935.306	81.6739
935.788	81.7344
936.271	81.7924
936.753	81.8475
937.235	81.9
937.717	81.9507
938.199	82.0006
938.681	82.0502
939.163	82.0995
939.645	82.1476
940.128	82.1938
940.61	82.2376
941.092	82.2794
941.574	82.3203
942.056	82.3612
942.538	82.4029
943.02	82.4449
943.502	82.4864
943.985	82.5263
944.467	82.5639
944.949	82.5994
945.431	82.6338
945.913	82.6684
946.395	82.7038
946.877	82.7403
947.359	82.7771
947.841	82.8135
948.323	82.8488
948.806	82.8832
949.288	82.9173
949.77	82.9521
950.252	82.988
950.734	83.0248
951.216	83.0617
951.698	83.0978
952.181	83.1323
952.663	83.1651
953.145	83.1967
953.627	83.2277
954.109	83.2579
954.591	83.2867
955.073	83.3127
955.555	83.3346
956.037	83.3513
956.519	83.3624
957.002	83.3685
957.484	83.3704
957.966	83.3685
958.448	83.3631
958.93	83.3535
959.412	83.3391
959.894	83.3194
960.376	83.2948
960.859	83.2662
961.341	83.2347
961.823	83.2013
962.305	83.1665
962.787	83.1302
963.269	83.0918
963.751	83.0511
964.233	83.0081
964.716	82.9635
965.198	82.9178
965.68	82.8712
966.162	82.8233
966.644	82.7732
967.126	82.7199
967.608	82.6626
968.09	82.6015
968.572	82.5371
969.055	82.4703
969.537	82.4017
970.019	82.3309
970.501	82.2574
970.983	82.1802
971.465	82.0988
971.947	82.0138
972.429	81.926
972.912	81.8367
973.394	81.7466
973.876	81.6555
974.358	81.5626
974.84	81.4667
975.322	81.3669
975.804	81.2635
976.286	81.1573
976.768	81.0496
977.25	80.9414
977.733	80.8327
978.215	80.7226
978.697	80.6098
979.179	80.4934
979.661	80.3731
980.143	80.2496
980.625	80.1236
981.107	79.9958
981.59	79.8657
982.072	79.7323
982.554	79.594
983.036	79.4502
983.518	79.3008
984	79.1471
984.482	78.9903
984.964	78.8313
985.447	78.6697
985.929	78.5044
986.411	78.3338
986.893	78.1568
987.375	77.9738
987.857	77.7863
988.339	77.5962
988.821	77.4051
989.303	77.2131
989.786	77.0194
990.268	76.8223
990.75	76.6211
991.232	76.416
991.714	76.2091
992.196	76.0027
992.678	75.7987
993.16	75.5977
993.643	75.3986
994.125	75.1996
994.607	74.9994
995.089	74.7977
995.571	74.5957
996.053	74.3951
996.535	74.197
997.017	74.001
997.5	73.8051
997.982	73.6067
998.464	73.4036
998.946	73.1953
999.428	72.9825
999.91	72.7668
1000.39	72.5492
1000.87	72.3291
1001.36	72.1044
1001.84	71.8725
1002.32	71.6318
1002.8	71.3826
1003.28	71.127
1003.77	70.8684
1004.25	70.6091
1004.73	70.35
1005.21	70.0897
1005.7	69.8263
1006.18	69.5583
1006.66	69.2865
1007.14	69.0135
1007.62	68.7429
1008.11	68.4772
1008.59	68.217
1009.07	67.9604
1009.55	67.7044
1010.03	67.447
1010.52	67.1883
1011	66.9308
1011.48	66.6779
1011.96	66.4322
1012.45	66.1938
1012.93	65.9601
1013.41	65.7278
1013.89	65.4942
1014.37	65.2595
1014.86	65.0264
1015.34	64.7992
1015.82	64.5809
1016.3	64.3721
1016.78	64.1704
1017.27	63.9725
1017.75	63.7758
1018.23	63.5809
1018.71	63.3909
1019.2	63.2101
1019.68	63.0414
1020.16	62.8846
1020.64	62.7361
1021.12	62.5914
1021.61	62.4471
1022.09	62.3028
1022.57	62.1618
1023.05	62.0283
1023.53	61.9053
1024.02	61.7924
1024.5	61.686
1024.98	61.5808
1025.46	61.4727
1025.94	61.361
1026.43	61.2485
1026.91	61.1392
1027.39	61.0364
1027.87	60.9402
1028.36	60.8475
1028.84	60.7538
1029.32	60.6562
1029.8	60.5544
1030.28	60.4518
1030.77	60.3526
1031.25	60.2597
1031.73	60.173
1032.21	60.0889
1032.69	60.003
1033.18	59.9122
1033.66	59.817
1034.14	59.7213
1034.62	59.6302
1035.1	59.5475
1035.59	59.4732
1036.07	59.404
1036.55	59.3353
1037.03	59.2635
1037.52	59.1889
1038	59.1149
1038.48	59.0463
1038.96	58.9863
1039.44	58.9344
1039.93	58.8867
1040.41	58.838
1040.89	58.7843
1041.37	58.7254
1041.85	58.6645
1042.34	58.606
1042.82	58.5531
1043.3	58.505
1043.78	58.4577
1044.27	58.4056
1044.75	58.3451
1045.23	58.2764
1045.71	58.2032
1046.19	58.1308
1046.67	58.063
1047.16	57.9999
1047.64	57.9374
1048.12	57.8704
1048.6	57.7946
1049.09	57.71
1049.57	57.6199
1050.05	57.5294
1050.53	57.4425
1051.01	57.3592
1051.5	57.2764
1051.98	57.1894
1052.46	57.0952
1052.94	56.9946
1053.42	56.8924
1053.91	56.7946
1054.39	56.7058
1054.87	56.6264
1055.35	56.5532
1055.84	56.481
1056.32	56.4062
1056.8	56.329
1057.28	56.2533
1057.76	56.1844
1058.25	56.126
1058.73	56.0779
1059.21	56.0357
1059.69	55.9936
1060.17	55.9471
1060.66	55.8958
1061.14	55.8432
1061.62	55.7943
1062.1	55.753
1062.59	55.7191
1063.07	55.6886
1063.55	55.656
1064.03	55.6172
1064.51	55.5722
1065	55.5243
1065.48	55.4789
1065.96	55.4391
1066.44	55.4043
1066.92	55.37
1067.41	55.33
1067.89	55.2805
1068.37	55.2213
1068.85	55.1569
1069.34	55.0929
1069.82	55.0333
1070.3	54.9774
1070.78	54.9205
1071.26	54.8559
1071.74	54.7786
1072.23	54.688
1072.71	54.5875
1073.19	54.4824
1073.67	54.3763
1074.16	54.2686
1074.64	54.1545
1075.12	54.0272
1075.6	53.8821
1076.08	53.719
1076.57	53.5423
1077.05	53.3585
1077.53	53.1729
1078.01	52.9863
1078.49	52.7956
1078.98	52.5956
1079.46	52.3834
1079.94	52.1604
1080.42	51.9329
1080.91	51.7094
1081.39	51.4963
1081.87	51.2952
1082.35	51.1029
1082.83	50.9139
1083.32	50.7245
1083.8	50.5356
1084.28	50.3529
1084.76	50.1838
1085.24	50.0341
1085.73	49.9043
1086.21	49.7903
1086.69	49.6857
1087.17	49.5864
1087.65	49.493
1088.14	49.4111
1088.62	49.3482
1089.1	49.3097
1089.58	49.2958
1090.07	49.3019
1090.55	49.321
1091.03	49.3482
1091.51	49.3838
1091.99	49.433
1092.48	49.503
1092.96	49.5986
1093.44	49.7198
1093.92	49.8613
1094.4	50.016
1094.89	50.1786
1095.37	50.3492
1095.85	50.5323
1096.33	50.7348
1096.82	50.9616
1097.3	51.2124
1097.78	51.4826
1098.26	51.7655
1098.74	52.0565
1099.23	52.3558
1099.71	52.6677
1100.19	52.9981
1100.67	53.3505
1101.15	53.7237
1101.64	54.1118
1102.12	54.5073
1102.6	54.9049
1103.08	55.3034
1103.57	55.7058
1104.05	56.1161
1104.53	56.5364
1105.01	56.9641
1105.49	57.3923
1105.98	57.813
1106.46	58.22
1106.94	58.6113
1107.42	58.9887
1107.9	59.3559
1108.39	59.7153
1108.87	60.0659
1109.35	60.4036
1109.83	60.7239
1110.32	61.0238
1110.8	61.3044
1111.28	61.5699
1111.76	61.8257
1112.24	62.0757
1112.72	62.3199
1113.21	62.5556
1113.69	62.7785
1114.17	62.9861
1114.65	63.179
1115.14	63.3608
1115.62	63.5366
1116.1	63.7099
1116.58	63.8811
1117.06	64.0479
1117.55	64.2067
1118.03	64.3554
1118.51	64.4949
1118.99	64.6287
1119.47	64.7614
1119.96	64.8962
1120.44	65.0331
1120.92	65.1697
1121.4	65.3023
1121.88	65.4289
1122.37	65.5502
1122.85	65.6695
1123.33	65.7911
1123.81	65.918
1124.3	66.0499
1124.78	66.1839
1125.26	66.3162
1125.74	66.4438
1126.22	66.5668
1126.71	66.688
1127.19	66.8115
1127.67	66.9402
1128.15	67.0745
1128.63	67.2119
1129.12	67.3489
1129.6	67.4827
1130.08	67.6128
1130.56	67.741
1131.05	67.8699
1131.53	68.0011
1132.01	68.1336
1132.49	68.2642
1132.97	68.3885
1133.46	68.5028
1133.94	68.6055
1134.42	68.6971
1134.9	68.7787
1135.38	68.8504
1135.87	68.9102
1136.35	68.9539
1136.83	68.9773
1137.31	68.9778
1137.8	68.9559
1138.28	68.9157
1138.76	68.8637
1139.24	68.8072
1139.72	68.7528
1140.21	68.7071
1140.69	68.6766
1141.17	68.67
1141.65	68.6984
1142.13	68.775
1142.62	68.9121
1143.1	69.1194
1143.58	69.4016
1144.06	69.7584
1144.55	70.1856
1145.03	70.6776
1145.51	71.2286
1145.99	71.8329
1146.47	72.4844
1146.96	73.1751
1147.44	73.8947
1147.92	74.6317
1148.4	75.3744
1148.88	76.1124
1149.37	76.8378
1149.85	77.5447
1150.33	78.2283
1150.81	78.8838
1151.3	79.5065
1151.78	80.0917
1152.26	80.636
1152.74	81.1377
1153.22	81.5972
1153.7	82.0164
1154.19	82.398
1154.67	82.7447
1155.15	83.0583
1155.63	83.3405
1156.12	83.5932
1156.6	83.8185
1157.08	84.0195
1157.56	84.1998
1158.04	84.3633
1158.53	84.5132
1159.01	84.652
1159.49	84.7811
1159.97	84.9017
1160.45	85.0148
1160.94	85.1214
1161.42	85.2232
1161.9	85.3212
1162.38	85.4165
1162.87	85.5091
1163.35	85.5988
1163.83	85.6853
1164.31	85.7684
1164.79	85.8484
1165.28	85.9264
1165.76	86.0032
1166.24	86.0793
1166.72	86.155
1167.2	86.2296
1167.69	86.3027
1168.17	86.3737
1168.65	86.4428
1169.13	86.5105
1169.62	86.5776
1170.1	86.6445
1170.58	86.7114
1171.06	86.7778
1171.54	86.8433
1172.03	86.9076
1172.51	86.9708
1172.99	87.0332
1173.47	87.0953
1173.95	87.1572
1174.44	87.2185
1174.92	87.2782
1175.4	87.3352
1175.88	87.3885
1176.37	87.4378
1176.85	87.4832
1177.33	87.5249
1177.81	87.5633
1178.29	87.5988
1178.78	87.6311
1179.26	87.6597
1179.74	87.6843
1180.22	87.7048
1180.7	87.7213
1181.19	87.7342
1181.67	87.7436
1182.15	87.7496
1182.63	87.7518
1183.11	87.7497
1183.6	87.7429
1184.08	87.731
1184.56	87.7138
1185.04	87.6914
1185.53	87.6636
1186.01	87.6296
1186.49	87.5885
1186.97	87.5394
1187.45	87.481
1187.94	87.4129
1188.42	87.3349
1188.9	87.2474
1189.38	87.1509
1189.86	87.0457
1190.35	86.9322
1190.83	86.8106
1191.31	86.6813
1191.79	86.5452
1192.28	86.404
1192.76	86.2596
1193.24	86.1141
1193.72	85.9693
1194.2	85.8264
1194.68	85.6865
1195.17	85.5507
1195.65	85.4204
1196.13	85.2976
1196.61	85.1846
1197.1	85.0835
1197.58	84.9955
1198.06	84.9213
1198.54	84.8606
1199.02	84.8134
1199.51	84.7797
1199.99	84.76
1200.47	84.755
1200.95	84.7652
1201.43	84.7905
1201.92	84.8299
1202.4	84.8822
1202.88	84.9459
1203.36	85.0203
1203.85	85.1046
1204.33	85.1986
1204.81	85.3013
1205.29	85.4118
1205.77	85.5281
1206.26	85.6485
1206.74	85.7713
1207.22	85.8953
1207.7	86.0199
1208.18	86.1446
1208.67	86.2686
1209.15	86.3909
1209.63	86.5099
1210.11	86.6239
1210.6	86.7317
1211.08	86.8327
1211.56	86.9265
1212.04	87.0136
1212.52	87.0942
1213.01	87.1684
1213.49	87.2359
1213.97	87.2965
1214.45	87.3499
1214.93	87.3962
1215.42	87.4357
1215.9	87.4694
1216.38	87.4978
1216.86	87.5216
1217.35	87.5408
1217.83	87.5553
1218.31	87.5651
1218.79	87.5701
1219.27	87.5709
1219.76	87.5678
1220.24	87.5617
1220.72	87.553
1221.2	87.5419
1221.68	87.5285
1222.17	87.5126
1222.65	87.4942
1223.13	87.4733
1223.61	87.45
1224.09	87.4244
1224.58	87.3965
1225.06	87.3659
1225.54	87.3324
1226.02	87.2955
1226.51	87.2553
1226.99	87.2122
1227.47	87.1669
1227.95	87.12
1228.43	87.072
1228.91	87.0229
1229.4	86.9728
1229.88	86.9218
1230.36	86.8702
1230.84	86.8185
1231.33	86.7678
1231.81	86.7189
1232.29	86.6723
1232.77	86.6283
1233.26	86.5869
1233.74	86.5484
1234.22	86.5131
1234.7	86.4817
1235.18	86.4552
1235.66	86.4341
1236.15	86.4183
1236.63	86.4074
1237.11	86.4005
1237.59	86.3967
1238.08	86.3957
1238.56	86.3973
1239.04	86.4017
1239.52	86.4091
1240	86.4191
1240.49	86.4309
1240.97	86.4436
1241.45	86.4561
1241.93	86.4682
1242.41	86.4796
1242.9	86.4907
1243.38	86.5016
1243.86	86.5122
1244.34	86.5218
1244.83	86.5297
1245.31	86.5353
1245.79	86.5386
1246.27	86.5401
1246.75	86.5405
1247.24	86.5405
1247.72	86.5402
1248.2	86.5395
1248.68	86.5376
1249.16	86.5342
1249.65	86.529
1250.13	86.5226
1250.61	86.5159
1251.09	86.5099
1251.58	86.5052
1252.06	86.5017
1252.54	86.499
1253.02	86.4966
1253.5	86.4942
1253.98	86.4917
1254.47	86.4896
1254.95	86.488
1255.43	86.4871
1255.91	86.4862
1256.4	86.4848
1256.88	86.482
1257.36	86.4779
1257.84	86.4727
1258.33	86.4676
1258.81	86.4634
1259.29	86.4608
1259.77	86.4597
1260.25	86.4596
1260.73	86.4597
1261.22	86.4594
1261.7	86.4587
1262.18	86.4581
1262.66	86.4578
1263.15	86.4578
1263.63	86.4575
1264.11	86.4561
1264.59	86.4526
1265.07	86.4465
1265.56	86.4378
1266.04	86.427
1266.52	86.4143
1267	86.3995
1267.48	86.382
1267.97	86.3608
1268.45	86.3351
1268.93	86.3045
1269.41	86.2693
1269.89	86.2303
1270.38	86.1885
1270.86	86.1447
1271.34	86.0991
1271.82	86.0514
1272.31	86.0015
1272.79	85.949
1273.27	85.8942
1273.75	85.8378
1274.23	85.7802
1274.72	85.7216
1275.2	85.662
1275.68	85.6007
1276.16	85.5376
1276.64	85.4725
1277.13	85.4061
1277.61	85.339
1278.09	85.272
1278.57	85.2054
1279.06	85.1388
1279.54	85.0715
1280.02	85.0032
1280.5	84.9336
1280.98	84.8635
1281.47	84.7938
1281.95	84.7254
1282.43	84.6585
1282.91	84.5927
1283.39	84.5271
1283.88	84.461
1284.36	84.3942
1284.84	84.3271
1285.32	84.2607
1285.81	84.1958
1286.29	84.1325
1286.77	84.0701
1287.25	84.0076
1287.73	83.9438
1288.22	83.8784
1288.7	83.8117
1289.18	83.7446
1289.66	83.6781
1290.14	83.6125
1290.63	83.5475
1291.11	83.4821
1291.59	83.4153
1292.07	83.3469
1292.56	83.2776
1293.04	83.2083
1293.52	83.1399
1294	83.073
1294.48	83.0071
1294.96	82.9412
1295.45	82.8747
1295.93	82.8077
1296.41	82.7408
1296.89	82.6755
1297.38	82.6128
1297.86	82.553
1298.34	82.4957
1298.82	82.4395
1299.3	82.3837
1299.79	82.3278
1300.27	82.2728
1300.75	82.2196
1301.23	82.1693
1301.71	82.1219
1302.2	82.0764
1302.68	82.0311
1303.16	81.9847
1303.64	81.9365
1304.13	81.887
1304.61	81.8373
1305.09	81.7881
1305.57	81.7395
1306.05	81.6904
1306.54	81.6392
1307.02	81.5846
1307.5	81.526
1307.98	81.4641
1308.46	81.4002
1308.95	81.3355
1309.43	81.2705
1309.91	81.2044
1310.39	81.1361
1310.88	81.0647
1311.36	80.9904
1311.84	80.9148
1312.32	80.8402
1312.8	80.7689
1313.29	80.7019
1313.77	80.6392
1314.25	80.5794
1314.73	80.5217
1315.21	80.4657
1315.7	80.4124
1316.18	80.3631
1316.66	80.319
1317.14	80.28
1317.62	80.2446
1318.11	80.211
1318.59	80.1775
1319.07	80.1437
1319.55	80.1107
1320.04	80.08
1320.52	80.0527
1321	80.0285
1321.48	80.0059
1321.96	79.9828
1322.45	79.958
1322.93	79.9316
1323.41	79.905
1323.89	79.8804
1324.38	79.8593
1324.86	79.842
1325.34	79.8273
1325.82	79.8132
1326.3	79.7984
1326.79	79.7824
1327.27	79.7667
1327.75	79.7529
1328.23	79.7425
1328.71	79.7353
1329.2	79.7303
1329.68	79.7255
1330.16	79.7198
1330.64	79.7131
1331.12	79.707
1331.61	79.7034
1332.09	79.7037
1332.57	79.7079
1333.05	79.7149
1333.54	79.7229
1334.02	79.7312
1334.5	79.7406
1334.98	79.7531
1335.46	79.7716
1335.94	79.798
1336.43	79.8329
1336.91	79.8754
1337.39	79.9238
1337.87	79.9776
1338.36	80.0376
1338.84	80.1054
1339.32	80.1825
1339.8	80.2676
1340.28	80.3567
1340.77	80.4442
1341.25	80.5255
1341.73	80.5989
1342.21	80.6656
1342.69	80.7288
1343.18	80.7921
1343.66	80.8583
1344.14	80.9279
1344.62	80.9997
1345.11	81.0718
1345.59	81.1431
1346.07	81.2139
1346.55	81.2864
1347.03	81.3637
1347.52	81.4479
1348	81.5399
1348.48	81.6387
1348.96	81.7421
1349.44	81.8483
1349.93	81.9564
1350.41	82.0667
1350.89	82.18
1351.37	82.2969
1351.86	82.4169
1352.34	82.5387
1352.82	82.6607
1353.3	82.7818
1353.78	82.9021
1354.27	83.0223
1354.75	83.1431
1355.23	83.2644
1355.71	83.3848
1356.19	83.5019
1356.68	83.6136
1357.16	83.7184
1357.64	83.8165
1358.12	83.9087
1358.61	83.9964
1359.09	84.0803
1359.57	84.1607
1360.05	84.237
1360.53	84.3085
1361.02	84.3751
1361.5	84.4376
1361.98	84.4971
1362.46	84.5541
1362.94	84.6079
1363.43	84.6563
1363.91	84.6966
1364.39	84.7272
1364.87	84.7481
1365.35	84.7608
1365.84	84.7677
1366.32	84.7712
1366.8	84.7729
1367.28	84.7731
1367.77	84.7711
1368.25	84.7649
1368.73	84.7533
1369.21	84.7358
1369.69	84.7133
1370.18	84.6874
1370.66	84.6596
1371.14	84.6306
1371.62	84.5999
1372.1	84.5664
1372.59	84.5291
1373.07	84.4879
1373.55	84.4447
1374.03	84.4024
1374.52	84.3644
1375	84.3323
1375.48	84.3061
1375.96	84.2841
1376.44	84.2653
1376.92	84.2498
1377.41	84.2392
1377.89	84.2356
1378.37	84.2409
1378.85	84.2554
1379.34	84.2778
1379.82	84.3059
1380.3	84.3376
1380.78	84.3722
1381.26	84.41
1381.75	84.4522
1382.23	84.4989
1382.71	84.5491
1383.19	84.6003
1383.67	84.6499
1384.16	84.6958
1384.64	84.7377
1385.12	84.7765
1385.6	84.8139
1386.09	84.8504
1386.57	84.8846
1387.05	84.9125
1387.53	84.9291
1388.01	84.9305
1388.5	84.9157
1388.98	84.8859
1389.46	84.8436
1389.94	84.7913
1390.42	84.7301
1390.91	84.6602
1391.39	84.5808
1391.87	84.4903
1392.35	84.3864
1392.84	84.2661
1393.32	84.1264
1393.8	83.9653
1394.28	83.7839
1394.76	83.5871
1395.25	83.3828
1395.73	83.1783
1396.21	82.9769
1396.69	82.7773
1397.17	82.574
1397.66	82.3604
1398.14	82.1309
1398.62	81.8844
1399.1	81.6257
1399.59	81.3648
1400.07	81.1123
1400.55	80.8755
1401.03	80.6558
1401.51	80.4504
1401.99	80.2533
1402.48	80.0583
1402.96	79.8591
1403.44	79.6521
1403.92	79.4367
1404.41	79.2172
1404.89	79.0011
1405.37	78.7967
1405.85	78.6097
1406.33	78.4414
1406.82	78.2899
1407.3	78.1513
1407.78	78.0224
1408.26	77.9014
1408.74	77.7886
1409.23	77.685
1409.71	77.5919
1410.19	77.5099
1410.67	77.4387
1411.16	77.3772
1411.64	77.3244
1412.12	77.28
1412.6	77.2446
1413.08	77.2187
1413.57	77.2023
1414.05	77.1941
1414.53	77.192
1415.01	77.1936
1415.49	77.198
1415.98	77.2058
1416.46	77.2204
1416.94	77.2472
1417.42	77.2921
1417.9	77.3592
1418.39	77.447
1418.87	77.5465
1419.35	77.6444
1419.83	77.7304
1420.32	77.8021
1420.8	77.8629
1421.28	77.9189
1421.76	77.9756
1422.24	78.037
1422.73	78.1059
1423.21	78.1836
1423.69	78.2695
1424.17	78.3606
1424.65	78.4519
1425.14	78.5383
1425.62	78.6162
1426.1	78.6845
1426.58	78.7445
1427.07	78.7991
1427.55	78.8523
1428.03	78.9081
1428.51	78.9691
1428.99	79.0354
1429.48	79.1037
1429.96	79.1684
1430.44	79.2245
1430.92	79.2693
1431.4	79.3035
1431.89	79.3298
1432.37	79.3517
1432.85	79.3713
1433.33	79.3896
1433.82	79.4066
1434.3	79.4227
1434.78	79.44
1435.26	79.4628
1435.74	79.4965
1436.23	79.5447
1436.71	79.6047
1437.19	79.6676
1437.67	79.7239
1438.15	79.7696
1438.64	79.807
1439.12	79.842
1439.6	79.8811
1440.08	79.9293
1440.57	79.989
1441.05	80.059
1441.53	80.1358
1442.01	80.2151
1442.49	80.2939
1442.97	80.3712
1443.46	80.4482
1443.94	80.5266
1444.42	80.6074
1444.9	80.6905
1445.39	80.775
1445.87	80.8606
1446.35	80.9483
1446.83	81.0408
1447.31	81.1402
1447.8	81.2464
1448.28	81.3552
1448.76	81.4603
1449.24	81.5559
1449.72	81.6405
1450.21	81.7164
1450.69	81.7892
1451.17	81.8645
1451.65	81.9463
1452.13	82.0344
1452.62	82.1249
1453.1	82.2123
1453.58	82.2922
1454.06	82.364
1454.55	82.4329
1455.03	82.5103
1455.51	82.6135
1455.99	82.7623
1456.47	82.9678
1456.96	83.2163
1457.44	83.4678
1457.92	83.685
1458.4	83.8583
1458.88	83.9998
1459.37	84.1242
1459.85	84.2401
1460.33	84.3498
1460.81	84.4532
1461.3	84.5509
1461.78	84.6458
1462.26	84.7438
1462.74	84.8529
1463.22	84.9808
1463.71	85.1316
1464.19	85.302
1464.67	85.4804
1465.15	85.6517
1465.63	85.8061
1466.12	85.9425
1466.6	86.0666
1467.08	86.185
1467.56	86.3019
1468.05	86.4177
1468.53	86.5316
1469.01	86.6429
1469.49	86.7539
1469.97	86.8706
1470.46	87.0031
1470.94	87.1639
1471.42	87.3629
1471.9	87.599
1472.38	87.8538
1472.87	88.0976
1473.35	88.3083
1473.83	88.4841
1474.31	88.6386
1474.8	88.7875
1475.28	88.9407
1475.76	89.0994
1476.24	89.2593
1476.72	89.4144
1477.21	89.5609
1477.69	89.6994
1478.17	89.8339
1478.65	89.9695
1479.13	90.1101
1479.62	90.2581
1480.1	90.4138
1480.58	90.5762
1481.06	90.7433
1481.55	90.9129
1482.03	91.0823
1482.51	91.2489
1482.99	91.4099
1483.47	91.5634
1483.95	91.7085
1484.44	91.8463
1484.92	91.9796
1485.4	92.113
1485.88	92.2508
1486.37	92.3956
1486.85	92.5467
1487.33	92.7007
1487.81	92.853
1488.29	93.0016
1488.78	93.148
1489.26	93.2971
1489.74	93.4517
1490.22	93.6078
1490.7	93.7558
1491.19	93.8852
1491.67	93.9915
1492.15	94.0761
1492.63	94.145
1493.12	94.2058
1493.6	94.2655
1494.08	94.3294
1494.56	94.4004
1495.04	94.4781
1495.53	94.559
1496.01	94.6385
1496.49	94.713
1496.97	94.7821
1497.45	94.8481
1497.94	94.9133
1498.42	94.9773
1498.9	95.0373
1499.38	95.0904
1499.87	95.135
1500.35	95.1725
1500.83	95.206
1501.31	95.2388
1501.79	95.273
1502.28	95.3085
1502.76	95.3436
1503.24	95.3761
1503.72	95.4045
1504.2	95.4287
1504.69	95.4514
1505.17	95.4773
1505.65	95.5123
1506.13	95.5585
1506.62	95.6066
1507.1	95.6385
1507.58	95.6456
1508.06	95.6378
1508.54	95.6296
1509.03	95.629
1509.51	95.637
1509.99	95.6504
1510.47	95.6649
1510.95	95.6767
1511.44	95.6841
1511.92	95.6878
1512.4	95.6904
1512.88	95.6946
1513.36	95.7017
1513.85	95.711
1514.33	95.7201
1514.81	95.7261
1515.29	95.7268
1515.78	95.7222
1516.26	95.7152
1516.74	95.7107
1517.22	95.7117
1517.7	95.7177
1518.18	95.725
1518.67	95.7296
1519.15	95.729
1519.63	95.7226
1520.11	95.7121
1520.6	95.7002
1521.08	95.6893
1521.56	95.6798
1522.04	95.6693
1522.53	95.6557
1523.01	95.639
1523.49	95.6212
1523.97	95.6049
1524.45	95.5915
1524.93	95.5808
1525.42	95.5708
1525.9	95.5579
1526.38	95.5396
1526.86	95.5157
1527.35	95.4889
1527.83	95.4631
1528.31	95.4414
1528.79	95.4246
1529.27	95.4114
1529.76	95.3993
1530.24	95.3856
1530.72	95.3687
1531.2	95.3478
1531.68	95.3229
1532.17	95.2935
1532.65	95.2592
1533.13	95.2191
1533.61	95.1738
1534.1	95.1261
1534.58	95.0806
1535.06	95.0409
1535.54	95.0088
1536.02	94.9847
1536.51	94.9674
1536.99	94.955
1537.47	94.9442
1537.95	94.9305
1538.43	94.9085
1538.92	94.8736
1539.4	94.8257
1539.88	94.7723
1540.36	94.725
1540.85	94.6892
1541.33	94.6608
1541.81	94.633
1542.29	94.6025
1542.77	94.5704
1543.26	94.5393
1543.74	94.5119
1544.22	94.4891
1544.7	94.4696
1545.18	94.4512
1545.67	94.4319
1546.15	94.4113
1546.63	94.39
1547.11	94.3687
1547.6	94.3479
1548.08	94.3271
1548.56	94.3049
1549.04	94.2794
1549.52	94.2501
1550.01	94.2182
1550.49	94.1866
1550.97	94.1581
1551.45	94.1343
1551.93	94.1145
1552.42	94.0962
1552.9	94.0764
1553.38	94.0523
1553.86	94.0234
1554.34	93.992
1554.83	93.9624
1555.31	93.9393
1555.79	93.925
1556.27	93.9196
1556.76	93.9203
1557.24	93.9221
1557.72	93.9169
1558.2	93.8942
1558.68	93.8488
1559.16	93.7938
1559.65	93.7502
1560.13	93.7237
1560.61	93.7076
1561.09	93.6953
1561.58	93.6841
1562.06	93.6734
1562.54	93.664
1563.02	93.6567
1563.5	93.6516
1563.99	93.6482
1564.47	93.6453
1564.95	93.6415
1565.43	93.6363
1565.91	93.6304
1566.4	93.6251
1566.88	93.622
1567.36	93.6216
1567.84	93.6236
1568.33	93.6266
1568.81	93.6286
1569.29	93.628
1569.77	93.6255
1570.25	93.623
1570.74	93.6228
1571.22	93.6254
1571.7	93.63
1572.18	93.6352
1572.66	93.6398
1573.15	93.6432
1573.63	93.646
1574.11	93.6497
1574.59	93.6564
1575.08	93.668
1575.56	93.6849
1576.04	93.7049
1576.52	93.7239
1577	93.7396
1577.49	93.7525
1577.97	93.7652
1578.45	93.78
1578.93	93.7976
1579.41	93.8178
1579.9	93.8393
1580.38	93.8607
1580.86	93.8809
1581.34	93.9
1581.83	93.9189
1582.31	93.9387
1582.79	93.9604
1583.27	93.9835
1583.75	94.0069
1584.23	94.0289
1584.72	94.0484
1585.2	94.0653
1585.68	94.0806
1586.16	94.0956
1586.65	94.111
1587.13	94.1265
1587.61	94.1412
1588.09	94.1537
1588.57	94.1633
1589.06	94.1705
1589.54	94.1769
1590.02	94.1842
1590.5	94.1934
1590.98	94.2042
1591.47	94.2151
1591.95	94.2242
1592.43	94.2305
1592.91	94.2342
1593.4	94.2366
1593.88	94.2396
1594.36	94.2443
1594.84	94.2503
1595.32	94.2563
1595.81	94.2604
1596.29	94.2615
1596.77	94.2601
1597.25	94.2575
1597.73	94.2551
1598.22	94.2538
1598.7	94.2528
1599.18	94.2504
1599.66	94.2447
1600.14	94.2349
1600.63	94.2212
1601.11	94.2055
1601.59	94.1897
1602.07	94.1749
1602.56	94.1609
1603.04	94.1461
1603.52	94.1288
1604	94.108
1604.48	94.0841
1604.97	94.0589
1605.45	94.0338
1605.93	94.0092
1606.41	93.9841
1606.89	93.9564
1607.38	93.9238
1607.86	93.8856
1608.34	93.8428
1608.82	93.798
1609.31	93.7537
1609.79	93.7111
1610.27	93.6693
1610.75	93.626
1611.23	93.5794
1611.72	93.5293
1612.2	93.4772
1612.68	93.4255
1613.16	93.3765
1613.64	93.3302
[truncated: 4,950 more rows]

## Sheet: No.7
649.893	55.1242
650.375	55.1911
650.857	55.2405
651.34	55.2613
651.822	55.2574
652.304	55.2453
652.786	55.2448
653.268	55.2685
653.75	55.3149
654.232	55.3703
654.715	55.4177
655.197	55.4463
655.679	55.4582
656.161	55.4663
656.643	55.487
657.125	55.53
657.607	55.5931
658.089	55.6638
658.571	55.7265
659.053	55.7719
659.536	55.8017
660.018	55.8273
660.5	55.8627
660.982	55.9157
661.464	55.9837
661.946	56.0551
662.428	56.1159
662.91	56.1579
663.393	56.1826
663.875	56.1997
664.357	56.2216
664.839	56.2564
665.321	56.3054
665.803	56.3632
666.285	56.4218
666.767	56.4753
667.25	56.5262
667.732	56.5864
668.214	56.6687
668.696	56.7717
669.178	56.8771
669.66	56.9645
670.142	57.0243
670.624	57.0595
671.106	57.0817
671.589	57.1059
672.071	57.1453
672.553	57.2063
673.035	57.2856
673.517	57.3721
673.999	57.4527
674.481	57.5193
674.963	57.573
675.446	57.6233
675.928	57.6819
676.41	57.756
676.892	57.8441
677.374	57.9366
677.856	58.0219
678.338	58.0927
678.82	58.1497
679.302	58.2012
679.784	58.2578
680.267	58.326
680.749	58.4049
681.231	58.4866
681.713	58.5616
682.195	58.6244
682.677	58.6769
683.159	58.7273
683.641	58.7859
684.124	58.8583
684.606	58.943
685.088	59.032
685.57	59.1153
686.052	59.187
686.534	59.2481
687.016	59.3058
687.498	59.3691
687.981	59.4435
688.463	59.5278
688.945	59.6144
689.427	59.6946
689.909	59.7632
690.391	59.8216
690.873	59.8771
691.355	59.9383
691.837	60.0104
692.32	60.0922
692.802	60.1771
693.284	60.2568
693.766	60.3263
694.248	60.3867
694.73	60.4444
695.212	60.5073
695.694	60.5805
696.177	60.6633
696.659	60.7499
697.141	60.833
697.623	60.9081
698.105	60.976
698.587	61.042
699.069	61.1127
699.551	61.1919
700.033	61.2782
700.516	61.3655
700.998	61.447
701.48	61.5188
701.962	61.5821
702.444	61.6428
702.926	61.7077
703.408	61.7811
703.89	61.8623
704.372	61.9464
704.855	62.0269
705.337	62.1004
705.819	62.1681
706.301	62.2351
706.783	62.3074
707.265	62.3882
707.747	62.4758
708.229	62.5645
708.712	62.6478
709.194	62.7223
709.676	62.7893
710.158	62.8541
710.64	62.9231
711.122	62.9998
711.604	63.083
712.086	63.1675
712.568	63.247
713.051	63.318
713.533	63.382
714.015	63.444
714.497	63.5103
714.979	63.5846
715.461	63.6657
715.943	63.7486
716.425	63.8271
716.908	63.8977
717.39	63.9617
717.872	64.0243
718.354	64.0921
718.836	64.1689
719.318	64.2542
719.8	64.3427
720.282	64.4282
720.764	64.5064
721.247	64.5781
721.729	64.6478
722.211	64.7215
722.693	64.8026
723.175	64.8907
723.657	64.9813
724.139	65.0693
724.621	65.1517
725.104	65.2292
725.586	65.3061
726.068	65.3876
726.55	65.4764
727.032	65.5712
727.514	65.6673
727.996	65.7589
728.478	65.8427
728.96	65.9192
729.443	65.9927
729.925	66.0686
730.407	66.15
730.889	66.2368
731.371	66.3249
731.853	66.4097
732.335	66.4883
732.817	66.5614
733.299	66.6329
733.782	66.7072
734.264	66.787
734.746	66.8712
735.228	66.9558
735.71	67.0362
736.192	67.1098
736.674	67.1779
737.156	67.2449
737.639	67.3157
738.121	67.3932
738.603	67.4765
739.085	67.5615
739.567	67.6431
740.049	67.7184
740.531	67.7881
741.013	67.8561
741.495	67.9271
741.978	68.0041
742.46	68.0864
742.942	68.1702
743.424	68.2508
743.906	68.3251
744.388	68.3939
744.87	68.4606
745.352	68.53
745.835	68.6054
746.317	68.6864
746.799	68.7701
747.281	68.8524
747.763	68.9305
748.245	69.0045
748.727	69.0773
749.209	69.1518
749.692	69.2297
750.174	69.3096
750.656	69.3878
751.138	69.4603
751.62	69.5254
752.102	69.585
752.584	69.6437
753.066	69.7068
753.548	69.7772
754.03	69.8546
754.513	69.9349
754.995	70.0135
755.477	70.0871
755.959	70.1556
756.441	70.2218
756.923	70.2897
757.405	70.3617
757.888	70.4371
758.37	70.5126
758.852	70.5844
759.334	70.65
759.816	70.7103
760.298	70.7688
760.78	70.83
761.262	70.8966
761.744	70.9683
762.226	71.0419
762.709	71.1133
763.191	71.1795
763.673	71.2404
764.155	71.2988
764.637	71.3585
765.119	71.4222
765.601	71.4899
766.083	71.5592
766.566	71.6269
767.048	71.6912
767.53	71.7523
768.012	71.813
768.494	71.8762
768.976	71.9436
769.458	72.014
769.94	72.0841
770.423	72.1504
770.905	72.2109
771.387	72.2664
771.869	72.3205
772.351	72.3769
772.833	72.4378
773.315	72.5027
773.797	72.5681
774.279	72.6299
774.761	72.6857
775.244	72.7358
775.726	72.7835
776.208	72.833
776.69	72.8872
777.172	72.946
777.654	73.0069
778.136	73.066
778.619	73.1203
779.101	73.1693
779.583	73.2151
780.065	73.2607
780.547	73.308
781.029	73.3569
781.511	73.4047
781.993	73.448
782.475	73.4847
782.957	73.5148
783.44	73.5407
783.922	73.5655
784.404	73.5913
784.886	73.6178
785.368	73.6421
785.85	73.661
786.332	73.6721
786.814	73.6756
787.297	73.6745
787.779	73.6723
788.261	73.6719
788.743	73.6736
789.225	73.6751
789.707	73.6732
790.189	73.6654
790.671	73.6516
791.154	73.6336
791.636	73.6146
792.118	73.5962
792.6	73.5782
793.082	73.5577
793.564	73.5315
794.046	73.4975
794.528	73.456
795.01	73.4101
795.493	73.3633
795.975	73.3181
796.457	73.274
796.939	73.2281
797.421	73.1763
797.903	73.116
798.385	73.0469
798.867	72.9719
799.35	72.8942
799.832	72.816
800.314	72.7363
800.796	72.6515
801.278	72.5572
801.76	72.4506
802.242	72.3322
802.724	72.2054
803.206	72.0747
803.688	71.9432
804.171	71.8108
804.653	71.6742
805.135	71.5287
805.617	71.3712
806.099	71.2017
806.581	71.0232
807.063	70.8403
807.545	70.6565
808.028	70.4717
808.51	70.2832
808.992	70.0864
809.474	69.8783
809.956	69.6588
810.438	69.4312
810.92	69.2005
811.402	68.9705
811.885	68.7424
812.367	68.5145
812.849	68.2839
813.331	68.049
813.813	67.8114
814.295	67.5758
814.777	67.3478
815.259	67.1316
815.741	66.9282
816.224	66.7349
816.706	66.5482
817.188	66.3658
817.67	66.1887
818.152	66.0216
818.634	65.8696
819.116	65.7365
819.598	65.6219
820.081	65.5216
820.563	65.43
821.045	65.3429
821.527	65.26
822.009	65.1841
822.491	65.1196
822.973	65.0691
823.455	65.0315
823.937	65.0021
824.42	64.975
824.902	64.9458
825.384	64.9137
825.866	64.8813
826.348	64.8524
826.83	64.8298
827.312	64.8126
827.794	64.7969
828.277	64.778
828.759	64.7525
829.241	64.721
829.723	64.6876
830.205	64.6575
830.687	64.6347
831.169	64.6198
831.651	64.6101
832.133	64.6013
832.615	64.5905
833.098	64.5778
833.58	64.5666
834.062	64.5611
834.544	64.5643
835.026	64.5756
835.508	64.5913
835.99	64.6065
836.472	64.6176
836.955	64.6247
837.437	64.6307
837.919	64.6402
838.401	64.6564
838.883	64.6792
839.365	64.7056
839.847	64.731
840.329	64.7522
840.812	64.7691
841.294	64.7847
841.776	64.8034
842.258	64.8286
842.74	64.8605
843.222	64.8963
843.704	64.9321
844.186	64.965
844.668	64.9951
845.151	65.0254
845.633	65.0602
846.115	65.1024
846.597	65.1525
847.079	65.208
847.561	65.2658
848.043	65.3239
848.525	65.3831
849.008	65.4475
849.49	65.5217
849.972	65.6095
850.454	65.7119
850.936	65.8271
851.418	65.9525
851.9	66.0871
852.382	66.2326
852.864	66.3933
853.347	66.5745
853.829	66.78
854.311	67.0106
854.793	67.2646
855.275	67.5393
855.757	67.8334
856.239	68.1483
856.721	68.4875
857.203	68.8553
857.686	69.2543
858.168	69.6839
858.65	70.1411
859.132	70.6218
859.614	71.1228
860.096	71.6431
860.578	72.1834
861.06	72.7447
861.543	73.3263
862.025	73.925
862.507	74.5358
862.989	75.1528
863.471	75.7712
863.953	76.3882
864.435	77.0024
864.917	77.6131
865.399	78.2185
865.882	78.8154
866.364	79.3996
866.846	79.9668
867.328	80.5135
867.81	81.0379
868.292	81.5389
868.774	82.0162
869.256	82.4686
869.739	82.8945
870.221	83.2921
870.703	83.6596
871.185	83.9965
871.667	84.303
872.149	84.5804
872.631	84.8304
873.113	85.0542
873.596	85.2527
874.078	85.4264
874.56	85.5759
875.042	85.7021
875.524	85.8063
876.006	85.8903
876.488	85.956
876.97	86.0045
877.452	86.0369
877.934	86.0533
878.417	86.0542
878.899	86.0401
879.381	86.0119
879.863	85.971
880.345	85.9189
880.827	85.8567
881.309	85.785
881.791	85.7041
882.274	85.6139
882.756	85.5148
883.238	85.4077
883.72	85.294
884.202	85.1755
884.684	85.0534
885.166	84.9285
885.648	84.8011
886.13	84.671
886.613	84.5385
887.095	84.4045
887.577	84.2704
888.059	84.138
888.541	84.0084
889.023	83.8823
889.505	83.7593
889.987	83.6389
890.47	83.5206
890.952	83.405
891.434	83.2932
891.916	83.1864
892.398	83.0855
892.88	82.9902
893.362	82.8993
893.844	82.8112
894.327	82.7247
894.809	82.6392
895.291	82.5553
895.773	82.4739
896.255	82.3957
896.737	82.3205
897.219	82.247
897.701	82.1738
898.183	82.0997
898.665	82.0242
899.148	81.9482
899.63	81.8724
900.112	81.7975
900.594	81.7232
901.076	81.6482
901.558	81.5708
902.04	81.4896
902.523	81.4039
903.005	81.3141
903.487	81.2208
903.969	81.1241
904.451	81.0232
904.933	80.9164
905.415	80.8016
905.897	80.6771
906.379	80.5422
906.861	80.3973
907.344	80.2433
907.826	80.0804
908.308	79.9084
908.79	79.7258
909.272	79.5312
909.754	79.3237
910.236	79.1045
910.718	78.8766
911.201	78.6442
911.683	78.4123
912.165	78.1854
912.647	77.9674
913.129	77.7623
913.611	77.5744
914.093	77.4092
914.575	77.2729
915.058	77.171
915.54	77.1072
916.022	77.0821
916.504	77.0932
916.986	77.136
917.468	77.2053
917.95	77.2967
918.432	77.4065
918.914	77.5319
919.396	77.6698
919.879	77.8167
920.361	77.9685
920.843	78.1212
921.325	78.2725
921.807	78.4215
922.289	78.5692
922.771	78.7173
923.254	78.8672
923.736	79.0191
924.218	79.172
924.7	79.3243
925.182	79.4747
925.664	79.6227
926.146	79.7689
926.628	79.9141
927.11	80.0588
927.592	80.2028
928.075	80.3449
928.557	80.4841
929.039	80.6196
929.521	80.7521
930.003	80.8829
930.485	81.0134
930.967	81.1446
931.449	81.2763
931.932	81.4069
932.414	81.5347
932.896	81.6581
933.378	81.7766
933.86	81.8906
934.342	82.0011
934.824	82.109
935.306	82.2148
935.788	82.3179
936.271	82.4178
936.753	82.5139
937.235	82.6063
937.717	82.6955
938.199	82.7819
938.681	82.8658
939.163	82.9469
939.645	83.0244
940.128	83.0974
940.61	83.1659
941.092	83.2301
941.574	83.2912
942.056	83.3499
942.538	83.4067
943.02	83.461
943.502	83.5119
943.985	83.5582
944.467	83.5992
944.949	83.6354
945.431	83.6679
945.913	83.6977
946.395	83.7256
946.877	83.7513
947.359	83.7739
947.841	83.7922
948.323	83.8053
948.806	83.8135
949.288	83.8178
949.77	83.8197
950.252	83.8204
950.734	83.8201
951.216	83.8185
951.698	83.8144
952.181	83.807
952.663	83.7961
953.145	83.7822
953.627	83.766
954.109	83.7482
954.591	83.7288
955.073	83.7074
955.555	83.683
956.037	83.6551
956.519	83.6241
957.002	83.5907
957.484	83.5561
957.966	83.5209
958.448	83.4852
958.93	83.4481
959.412	83.4085
959.894	83.3658
960.376	83.32
960.859	83.2724
961.341	83.2243
961.823	83.177
962.305	83.1308
962.787	83.0851
963.269	83.0389
963.751	82.9911
964.233	82.9414
964.716	82.8901
965.198	82.838
965.68	82.7858
966.162	82.7333
966.644	82.6799
967.126	82.6243
967.608	82.566
968.09	82.505
968.572	82.4423
969.055	82.3795
969.537	82.3176
970.019	82.257
970.501	82.1972
970.983	82.137
971.465	82.0756
971.947	82.0125
972.429	81.9481
972.912	81.883
973.394	81.8177
973.876	81.7518
974.358	81.6841
974.84	81.6134
975.322	81.5388
975.804	81.4603
976.286	81.3791
976.768	81.2968
977.25	81.2146
977.733	81.1328
978.215	81.0508
978.697	80.9672
979.179	80.881
979.661	80.792
980.143	80.7011
980.625	80.6096
981.107	80.5186
981.59	80.4284
982.072	80.3383
982.554	80.2471
983.036	80.1542
983.518	80.0597
984	79.9649
984.482	79.8714
984.964	79.7806
985.447	79.6926
985.929	79.6064
986.411	79.5205
986.893	79.4335
987.375	79.3452
987.857	79.2563
988.339	79.168
988.821	79.0811
989.303	78.9954
989.786	78.9092
990.268	78.8206
990.75	78.7279
991.232	78.6304
991.714	78.5289
992.196	78.425
992.678	78.3199
993.16	78.2139
993.643	78.1063
994.125	77.9955
994.607	77.8802
995.089	77.7602
995.571	77.6363
996.053	77.5099
996.535	77.382
997.017	77.2525
997.5	77.1203
997.982	76.9837
998.464	76.8417
998.946	76.6947
999.428	76.5444
999.91	76.3932
1000.39	76.2428
1000.87	76.0934
1001.36	75.9435
1001.84	75.7908
1002.32	75.6334
1002.8	75.4707
1003.28	75.3034
1003.77	75.1335
1004.25	74.9622
1004.73	74.7895
1005.21	74.6139
1005.7	74.4329
1006.18	74.2448
1006.66	74.0494
1007.14	73.8479
1007.62	73.6426
1008.11	73.4352
1008.59	73.2258
1009.07	73.0122
1009.55	72.7919
1010.03	72.5625
1010.52	72.3236
1011	72.0772
1011.48	71.8262
1011.96	71.5735
1012.45	71.3201
1012.93	71.0651
1013.41	70.8066
1013.89	70.5434
1014.37	70.2762
1014.86	70.0079
1015.34	69.7425
1015.82	69.4833
1016.3	69.2314
1016.78	68.9852
1017.27	68.7419
1017.75	68.499
1018.23	68.2563
1018.71	68.016
1019.2	67.7815
1019.68	67.5554
1020.16	67.338
1020.64	67.1265
1021.12	66.9168
1021.61	66.7058
1022.09	66.4925
1022.57	66.2788
1023.05	66.0682
1023.53	65.8631
1024.02	65.6638
1024.5	65.4678
1024.98	65.2712
1025.46	65.0711
1025.94	64.867
1026.43	64.6613
1026.91	64.4577
1027.39	64.2588
1027.87	64.0644
1028.36	63.8714
1028.84	63.6754
1029.32	63.4731
1029.8	63.2645
1030.28	63.0524
1030.77	62.8416
1031.25	62.6357
1031.73	62.4354
1032.21	62.2386
1032.69	62.0415
1033.18	61.8416
1033.66	61.6395
1034.14	61.4391
1034.62	61.2456
1035.1	61.063
1035.59	60.8917
1036.07	60.7287
1036.55	60.5692
1037.03	60.4093
1037.52	60.2483
1038	60.0889
1038.48	59.9352
1038.96	59.7905
1039.44	59.6546
1039.93	59.5241
1040.41	59.3941
1040.89	59.261
1041.37	59.1246
1041.85	58.9882
1042.34	58.8566
1042.82	58.7332
1043.3	58.6178
1043.78	58.5069
1044.27	58.3952
1044.75	58.2791
1045.23	58.1586
1045.71	58.0374
1046.19	57.9209
1046.67	57.8132
1047.16	57.7146
1047.64	57.6215
1048.12	57.5286
1048.6	57.432
1049.09	57.3313
1049.57	57.23
1050.05	57.1333
1050.53	57.0449
1051.01	56.9646
1051.5	56.8886
1051.98	56.8108
1052.46	56.7269
1052.94	56.6364
1053.42	56.543
1053.91	56.4521
1054.39	56.3681
1054.87	56.2915
1055.35	56.2189
1055.84	56.1445
1056.32	56.0642
1056.8	55.9772
1057.28	55.887
1057.76	55.7988
1058.25	55.717
1058.73	55.6422
1059.21	55.5715
1059.69	55.4999
1060.17	55.4241
1060.66	55.3443
1061.14	55.2644
1061.62	55.1902
1062.1	55.1255
1062.59	55.0702
1063.07	55.0197
1063.55	54.9677
1064.03	54.9093
1064.51	54.8435
1065	54.7738
1065.48	54.7058
1065.96	54.6438
1066.44	54.5884
1066.92	54.5358
1067.41	54.4805
1067.89	54.418
1068.37	54.3481
1068.85	54.2742
1069.34	54.2017
1069.82	54.1346
1070.3	54.0725
1070.78	54.0107
1071.26	53.9425
1071.74	53.8628
1072.23	53.7701
1072.71	53.6675
1073.19	53.5598
1073.67	53.4501
1074.16	53.3376
1074.64	53.217
1075.12	53.0814
1075.6	52.9259
1076.08	52.7504
1076.57	52.5596
1077.05	52.361
1077.53	52.1611
1078.01	51.9621
1078.49	51.7615
1078.98	51.555
1079.46	51.3397
1079.94	51.1177
1080.42	50.8957
1080.91	50.6832
1081.39	50.488
1081.87	50.3131
1082.35	50.1562
1082.83	50.0122
1083.32	49.8773
1083.8	49.7519
1084.28	49.6408
1084.76	49.5508
1085.24	49.4871
1085.73	49.4497
1086.21	49.434
1086.69	49.4334
1087.17	49.4433
1087.65	49.4639
1088.14	49.5007
1088.62	49.5609
1089.1	49.6499
1089.58	49.7681
1090.07	49.9102
1090.55	50.069
1091.03	50.2389
1091.51	50.4194
1091.99	50.6146
1092.48	50.8311
1092.96	51.0731
1093.44	51.34
1093.92	51.6265
1094.4	51.925
1094.89	52.23
1095.37	52.5412
1095.85	52.863
1096.33	53.202
1096.82	53.5631
1097.3	53.9464
1097.78	54.3474
1098.26	54.7595
1098.74	55.1777
1099.23	55.6014
1099.71	56.0344
1100.19	56.4822
1100.67	56.9484
1101.15	57.4327
1101.64	57.93
1102.12	58.4334
1102.6	58.9376
1103.08	59.4403
1103.57	59.9432
1104.05	60.4489
1104.53	60.9584
1105.01	61.469
1105.49	61.9744
1105.98	62.4671
1106.46	62.9412
1106.94	63.3944
1107.42	63.8279
1107.9	64.2446
1108.39	64.6466
1108.87	65.0333
1109.35	65.4016
1109.83	65.7478
1110.32	66.0695
1110.8	66.3679
1111.28	66.6467
1111.76	66.9113
1112.24	67.1657
1112.72	67.4111
1113.21	67.646
1113.69	67.8678
1114.17	68.0746
1114.65	68.2673
1115.14	68.4491
1115.62	68.6243
1116.1	68.796
1116.58	68.9644
1117.06	69.1274
1117.55	69.2819
1118.03	69.4256
1118.51	69.559
1118.99	69.6851
1119.47	69.8083
1119.96	69.9319
1120.44	70.0573
1120.92	70.1832
1121.4	70.3071
1121.88	70.4272
1122.37	70.5439
1122.85	70.6596
1123.33	70.7779
1123.81	70.9016
1124.3	71.0313
1124.78	71.1655
1125.26	71.3013
1125.74	71.4367
1126.22	71.5714
1126.71	71.7071
1127.19	71.8461
1127.67	71.9903
1128.15	72.1392
1128.63	72.2905
1129.12	72.4407
1129.6	72.587
1130.08	72.7282
1130.56	72.8649
1131.05	72.9984
1131.53	73.1286
1132.01	73.2537
1132.49	73.3697
1132.97	73.4713
1133.46	73.5537
1133.94	73.6134
1134.42	73.6487
1134.9	73.6582
1135.38	73.6404
1135.87	73.5919
1136.35	73.5085
1136.83	73.386
1137.31	73.2223
1137.8	73.019
1138.28	72.7822
1138.76	72.5216
1139.24	72.2494
1139.72	71.9787
1140.21	71.7233
1140.69	71.4978
1141.17	71.3179
1141.65	71.2016
1142.13	71.1674
1142.62	71.2323
1143.1	71.409
1143.58	71.704
1144.06	72.117
1144.55	72.6425
1145.03	73.2716
1145.51	73.9942
1145.99	74.7996
1146.47	75.6762
1146.96	76.6105
1147.44	77.5875
1147.92	78.5912
1148.4	79.606
1148.88	80.618
1149.37	81.6157
1149.85	82.5889
1150.33	83.5288
1150.81	84.4271
1151.3	85.276
1151.78	86.0687
1152.26	86.8002
1152.74	87.4674
1153.22	88.0694
1153.7	88.6064
1154.19	89.0801
1154.67	89.4924
1155.15	89.8459
1155.63	90.1439
1156.12	90.3901
1156.6	90.5884
1157.08	90.7434
1157.56	90.8596
1158.04	90.9417
1158.53	90.9942
1159.01	91.0218
1159.49	91.0285
1159.97	91.018
1160.45	90.9937
1160.94	90.9583
1161.42	90.9143
1161.9	90.8639
1162.38	90.8093
1162.87	90.7523
1163.35	90.6942
1163.83	90.6363
1164.31	90.5789
1164.79	90.5226
1165.28	90.4677
1165.76	90.4144
1166.24	90.3632
1166.72	90.3141
1167.2	90.2671
1167.69	90.2218
1168.17	90.178
1168.65	90.135
1169.13	90.0928
1169.62	90.0514
1170.1	90.011
1170.58	89.972
1171.06	89.9342
1171.54	89.8976
1172.03	89.8619
1172.51	89.8267
1172.99	89.792
1173.47	89.7579
1173.95	89.7245
1174.44	89.692
1174.92	89.6604
1175.4	89.6293
1175.88	89.5983
1176.37	89.5672
1176.85	89.536
1177.33	89.5051
1177.81	89.4751
1178.29	89.4464
1178.78	89.4189
1179.26	89.3925
1179.74	89.3663
1180.22	89.3398
1180.7	89.3125
1181.19	89.2843
1181.67	89.2554
1182.15	89.2262
1182.63	89.197
1183.11	89.1679
1183.6	89.1388
1184.08	89.1096
1184.56	89.0802
1185.04	89.0506
1185.53	89.0209
1186.01	88.9913
1186.49	88.9616
1186.97	88.9316
1187.45	88.901
1187.94	88.8699
1188.42	88.8383
1188.9	88.8066
1189.38	88.775
1189.86	88.744
1190.35	88.7133
1190.83	88.6827
1191.31	88.6517
1191.79	88.6199
1192.28	88.5872
1192.76	88.5536
1193.24	88.5194
1193.72	88.4846
1194.2	88.4493
1194.68	88.4132
1195.17	88.3762
1195.65	88.3385
1196.13	88.3003
1196.61	88.2623
1197.1	88.2249
1197.58	88.1881
1198.06	88.152
1198.54	88.1159
1199.02	88.0791
1199.51	88.0415
1199.99	88.0031
1200.47	87.9643
1200.95	87.9258
1201.43	87.8879
1201.92	87.8508
1202.4	87.8141
1202.88	87.7773
1203.36	87.7403
1203.85	87.703
1204.33	87.6657
1204.81	87.6289
1205.29	87.5928
1205.77	87.5575
1206.26	87.5227
1206.74	87.488
1207.22	87.4534
1207.7	87.4192
1208.18	87.3858
1208.67	87.3536
1209.15	87.3226
1209.63	87.2922
1210.11	87.2617
1210.6	87.2301
1211.08	87.1967
1211.56	87.1617
1212.04	87.1256
1212.52	87.0891
1213.01	87.0526
1213.49	87.0164
1213.97	86.9803
1214.45	86.9439
1214.93	86.9069
1215.42	86.8695
1215.9	86.832
1216.38	86.7946
1216.86	86.7573
1217.35	86.7198
1217.83	86.6814
1218.31	86.6415
1218.79	86.5997
1219.27	86.5564
1219.76	86.5119
1220.24	86.467
1220.72	86.4217
1221.2	86.3757
1221.68	86.3283
1222.17	86.2787
1222.65	86.2264
1223.13	86.1716
1223.61	86.1145
1224.09	86.0554
1224.58	85.9944
1225.06	85.931
1225.54	85.8641
1226.02	85.793
1226.51	85.7173
1226.99	85.6376
1227.47	85.5549
1227.95	85.4702
1228.43	85.3844
1228.91	85.2978
1229.4	85.2104
1229.88	85.1222
1230.36	85.0338
1230.84	84.9466
1231.33	84.8626
1231.81	84.7839
1232.29	84.712
1232.77	84.6478
1233.26	84.5914
1233.74	84.5427
1234.22	84.502
1234.7	84.4702
1235.18	84.4484
1235.66	84.4377
1236.15	84.4386
1236.63	84.4506
1237.11	84.4724
1237.59	84.5029
1238.08	84.541
1238.56	84.5862
1239.04	84.6383
1239.52	84.6973
1240	84.7624
1240.49	84.8325
1240.97	84.9059
1241.45	84.9813
1241.93	85.0574
1242.41	85.134
1242.9	85.211
1243.38	85.2883
1243.86	85.3654
1244.34	85.4411
1244.83	85.5141
1245.31	85.5831
1245.79	85.6474
1246.27	85.7068
1246.75	85.7616
1247.24	85.8122
1247.72	85.8585
1248.2	85.8996
1248.68	85.9347
1249.16	85.9625
1249.65	85.9823
1250.13	85.9941
1250.61	85.998
1251.09	85.9946
1251.58	85.9839
1252.06	85.9657
1252.54	85.9394
1253.02	85.9046
1253.5	85.8612
1253.98	85.8097
1254.47	85.7511
1254.95	85.6867
1255.43	85.6173
1255.91	85.5433
1256.4	85.4645
1256.88	85.3812
1257.36	85.2939
1257.84	85.2042
1258.33	85.114
1258.81	85.0258
1259.29	84.9414
1259.77	84.8618
1260.25	84.7874
1260.73	84.7183
1261.22	84.6551
1261.7	84.599
1262.18	84.5516
1262.66	84.5142
1263.15	84.4872
1263.63	84.47
1264.11	84.4608
1264.59	84.4577
1265.07	84.459
1265.56	84.4635
1266.04	84.4701
1266.52	84.4777
1267	84.4844
1267.48	84.4875
1267.97	84.4844
1268.45	84.4725
1268.93	84.4505
1269.41	84.4184
1269.89	84.3771
1270.38	84.3281
1270.86	84.2728
1271.34	84.2117
1271.82	84.1452
1272.31	84.0733
1272.79	83.9963
1273.27	83.9154
1273.75	83.8318
1274.23	83.747
1274.72	83.6615
1275.2	83.5751
1275.68	83.4871
1276.16	83.3969
1276.64	83.3042
1277.13	83.2097
1277.61	83.1149
1278.09	83.0206
1278.57	82.9275
1279.06	82.8351
1279.54	82.7423
1280.02	82.6481
1280.5	82.5524
1280.98	82.4559
1281.47	82.3602
1281.95	82.2666
1282.43	82.1756
1282.91	82.0864
1283.39	81.9977
1283.88	81.9078
1284.36	81.816
1284.84	81.7225
1285.32	81.6285
1285.81	81.5352
1286.29	81.4432
1286.77	81.3519
1287.25	81.26
1287.73	81.1664
1288.22	81.0706
1288.7	80.9733
1289.18	80.8759
1289.66	80.7796
1290.14	80.685
1290.63	80.5912
1291.11	80.4968
1291.59	80.4005
1292.07	80.3018
1292.56	80.2016
1293.04	80.1015
1293.52	80.003
1294	79.9066
1294.48	79.8113
1294.96	79.7154
1295.45	79.6173
1295.93	79.5165
1296.41	79.4136
1296.89	79.3104
1297.38	79.2087
1297.86	79.1089
1298.34	79.0102
1298.82	78.9112
1299.3	78.8103
1299.79	78.7073
1300.27	78.6031
1300.75	78.4998
1301.23	78.399
1301.71	78.3012
1302.2	78.2052
1302.68	78.1091
1303.16	78.0111
1303.64	77.9106
1304.13	77.8085
1304.61	77.7071
1305.09	77.6079
1305.57	77.5114
1306.05	77.4164
1306.54	77.3206
1307.02	77.2222
1307.5	77.1207
1307.98	77.0174
1308.46	76.9149
1308.95	76.815
1309.43	76.7186
1309.91	76.6241
1310.39	76.5294
1310.88	76.4322
1311.36	76.3323
1311.84	76.2311
1312.32	76.1313
1312.8	76.0356
1313.29	75.9446
1313.77	75.857
1314.25	75.7703
1314.73	75.6822
1315.21	75.5921
1315.7	75.5017
1316.18	75.4137
1316.66	75.3307
1317.14	75.2535
1317.62	75.1809
1318.11	75.1104
1318.59	75.0401
1319.07	74.9695
1319.55	74.9006
1320.04	74.8364
1320.52	74.7792
1321	74.7295
1321.48	74.6853
1321.96	74.6437
1322.45	74.6026
1322.93	74.5615
1323.41	74.5225
1323.89	74.4882
1324.38	74.461
1324.86	74.4413
1325.34	74.4272
1325.82	74.416
1326.3	74.4056
1326.79	74.396
1327.27	74.3894
1327.75	74.3891
1328.23	74.3975
1328.71	74.4149
1329.2	74.4392
1329.68	74.4673
1330.16	74.497
1330.64	74.5278
1331.12	74.5619
1331.61	74.6022
1332.09	74.6509
1332.57	74.7081
1333.05	74.7715
1333.54	74.8381
1334.02	74.9056
1334.5	74.9737
1334.98	75.0445
1335.46	75.1212
1335.94	75.2061
1336.43	75.3001
1336.91	75.4017
1337.39	75.5088
1337.87	75.6206
1338.36	75.7378
1338.84	75.8634
1339.32	75.9996
1339.8	76.146
1340.28	76.2983
1340.77	76.4501
1341.25	76.5953
1341.73	76.7314
1342.21	76.8598
1342.69	76.9849
1343.18	77.1118
1343.66	77.2443
1344.14	77.3831
1344.62	77.5261
1345.11	77.6695
1345.59	77.81
1346.07	77.9466
1346.55	78.0806
1347.03	78.2146
1347.52	78.351
1348	78.4902
1348.48	78.6305
1348.96	78.7689
1349.44	78.9026
1349.93	79.0308
1350.41	79.1542
1350.89	79.2749
1351.37	79.3947
1351.86	79.5142
1352.34	79.6325
1352.82	79.748
1353.3	79.8599
1353.78	79.9683
1354.27	80.075
1354.75	80.1818
1355.23	80.2897
1355.71	80.398
1356.19	80.5043
1356.68	80.6058
1357.16	80.7006
1357.64	80.7883
1358.12	80.8703
1358.61	80.9488
1359.09	81.0256
1359.57	81.1014
1360.05	81.1758
1360.53	81.2478
1361.02	81.317
1361.5	81.3842
1361.98	81.451
1362.46	81.5184
1362.94	81.5858
1363.43	81.6496
1363.91	81.7056
1364.39	81.7497
1364.87	81.7806
1365.35	81.7994
1365.84	81.8088
1366.32	81.812
1366.8	81.8114
1367.28	81.8077
1367.77	81.7995
1368.25	81.7843
1368.73	81.7601
1369.21	81.7268
1369.69	81.6863
1370.18	81.6417
1370.66	81.5959
1371.14	81.55
1371.62	81.5035
1372.1	81.4546
1372.59	81.4017
1373.07	81.3453
1373.55	81.2885
1374.03	81.2365
1374.52	81.1943
1375	81.1641
1375.48	81.1445
1375.96	81.1323
1376.44	81.1251
1376.92	81.1228
1377.41	81.1282
1377.89	81.1452
1378.37	81.1774
1378.85	81.2258
1379.34	81.2885
1379.82	81.3618
1380.3	81.4423
1380.78	81.5284
1381.26	81.6208
1381.75	81.7209
1382.23	81.829
1382.71	81.9432
1383.19	82.0591
1383.67	82.1721
1384.16	82.2787
1384.64	82.3787
1385.12	82.4747
1385.6	82.5702
1386.09	82.6679
1386.57	82.766
1387.05	82.8583
1387.53	82.9353
1388.01	82.9889
1388.5	83.015
1388.98	83.0145
1389.46	82.9908
1389.94	82.9476
1390.42	82.8874
1390.91	82.8106
1391.39	82.7162
1391.87	82.6016
1392.35	82.4634
1392.84	82.2978
1393.32	82.1012
1393.8	81.8723
1394.28	81.6141
1394.76	81.3345
1395.25	81.0448
1395.73	80.7549
1396.21	80.4694
1396.69	80.1865
1397.17	79.9
1397.66	79.6018
1398.14	79.2856
1398.62	78.9504
1399.1	78.6022
1399.59	78.2527
1400.07	77.9145
1400.55	77.5963
1401.03	77.3
1401.51	77.0221
1401.99	76.7555
1402.48	76.4921
1402.96	76.2244
1403.44	75.9478
1403.92	75.662
1404.41	75.3722
1404.89	75.0879
1405.37	74.8192
1405.85	74.5727
1406.33	74.3499
1406.82	74.1476
1407.3	73.961
1407.78	73.7856
1408.26	73.6193
1408.74	73.4621
1409.23	73.3156
1409.71	73.181
1410.19	73.059
1410.67	72.9486
1411.16	72.8485
1411.64	72.7579
1412.12	72.6773
1412.6	72.6079
1413.08	72.5512
1413.57	72.5071
1414.05	72.4732
1414.53	72.4462
1415.01	72.4222
1415.49	72.3996
1415.98	72.3795
1416.46	72.3666
1416.94	72.3679
1417.42	72.391
1417.9	72.4404
1418.39	72.5141
1418.87	72.602
1419.35	72.6902
1419.83	72.7682
1420.32	72.8335
1420.8	72.8902
1421.28	72.9442
1421.76	73.0005
1422.24	73.0627
1422.73	73.1334
1423.21	73.2142
1423.69	73.3058
1424.17	73.4063
1424.65	73.5116
1425.14	73.6158
1425.62	73.7135
1426.1	73.8016
1426.58	73.8803
1427.07	73.9527
1427.55	74.0244
1428.03	74.102
1428.51	74.1906
1428.99	74.2911
1429.48	74.3994
1429.96	74.5075
1430.44	74.6073
1430.92	74.694
1431.4	74.7674
1431.89	74.8309
1432.37	74.8887
1432.85	74.9434
1433.33	74.9959
1433.82	75.0459
1434.3	75.0936
1434.78	75.1418
1435.26	75.1965
1435.74	75.2654
1436.23	75.3528
1436.71	75.4542
1437.19	75.5559
1437.67	75.6436
1438.15	75.7104
1438.64	75.7588
1439.12	75.797
1439.6	75.8343
1440.08	75.8786
1440.57	75.9339
1441.05	75.9996
1441.53	76.0718
1442.01	76.1453
1442.49	76.2164
1442.97	76.2849
1443.46	76.353
1443.94	76.4241
1444.42	76.5006
1444.9	76.5824
1445.39	76.6682
1445.87	76.7569
1446.35	76.8495
1446.83	76.9496
1447.31	77.0613
1447.8	77.186
1448.28	77.3199
1448.76	77.4552
1449.24	77.5835
1449.72	77.7009
1450.21	77.809
1450.69	77.9142
1451.17	78.0239
1451.65	78.1431
1452.13	78.2716
1452.62	78.4035
1453.1	78.5304
1453.58	78.6451
1454.06	78.7463
1454.55	78.8404
1455.03	78.9426
1455.51	79.076
1455.99	79.266
1456.47	79.5263
1456.96	79.8395
1457.44	80.158
1457.92	80.4366
1458.4	80.6628
1458.88	80.8503
1459.37	81.0174
1459.85	81.1751
1460.33	81.3262
1460.81	81.4698
1461.3	81.6057
1461.78	81.7372
1462.26	81.8723
1462.74	82.0224
1463.22	82.1996
1463.71	82.4116
1464.19	82.656
1464.67	82.9178
1465.15	83.1762
1465.63	83.4154
1466.12	83.6314
1466.6	83.8303
1467.08	84.0204
1467.56	84.2068
1468.05	84.3901
1468.53	84.5681
1469.01	84.739
1469.49	84.905
1469.97	85.0746
1470.46	85.2625
1470.94	85.4879
1471.42	85.7666
1471.9	86.1001
1472.38	86.4659
1472.87	86.8244
1473.35	87.1436
1473.83	87.4165
1474.31	87.6584
1474.8	87.8905
1475.28	88.1272
1475.76	88.3722
1476.24	88.6197
1476.72	88.8602
1477.21	89.0867
1477.69	89.2982
1478.17	89.4995
1478.65	89.6976
1479.13	89.8987
1479.62	90.1062
1480.1	90.3205
1480.58	90.5396
1481.06	90.7607
1481.55	90.9812
1482.03	91.1989
1482.51	91.4116
1482.99	91.6169
1483.47	91.8122
1483.95	91.9959
1484.44	92.1682
1484.92	92.3322
1485.4	92.4933
1485.88	92.6576
1486.37	92.8294
1486.85	93.0092
1487.33	93.1931
1487.81	93.3755
1488.29	93.5532
1488.78	93.728
1489.26	93.9066
1489.74	94.0948
1490.22	94.291
1490.7	94.4841
1491.19	94.6602
1491.67	94.8097
1492.15	94.9312
1492.63	95.0306
1493.12	95.1171
1493.6	95.2009
1494.08	95.2905
1494.56	95.3915
1495.04	95.5047
1495.53	95.627
1496.01	95.752
1496.49	95.8738
1496.97	95.9904
1497.45	96.1034
1497.94	96.2155
1498.42	96.3265
1498.9	96.4332
1499.38	96.5311
1499.87	96.6176
1500.35	96.6934
1500.83	96.7619
1501.31	96.8275
1501.79	96.893
1502.28	96.9584
1502.76	97.0213
1503.24	97.0781
1503.72	97.1258
1504.2	97.1635
1504.69	97.1943
1505.17	97.2264
1505.65	97.2726
1506.13	97.345
1506.62	97.442
1507.1	97.5415
1507.58	97.6187
1508.06	97.6695
1508.54	97.7059
1509.03	97.7405
1509.51	97.7798
1509.99	97.8241
1510.47	97.8698
1510.95	97.9126
1511.44	97.9493
1511.92	97.9795
1512.4	98.0054
1512.88	98.0303
1513.36	98.0568
1513.85	98.0849
1514.33	98.1127
1514.81	98.1373
1515.29	98.1568
1515.78	98.1719
1516.26	98.1869
1516.74	98.2071
1517.22	98.2355
1517.7	98.2697
1518.18	98.3036
1518.67	98.3308
1519.15	98.3477
1519.63	98.3546
1520.11	98.3556
1520.6	98.3583
1521.08	98.37
1521.56	98.3927
1522.04	98.4202
1522.53	98.4436
1523.01	98.4581
1523.49	98.4651
1523.97	98.4689
1524.45	98.4742
1524.93	98.4839
1525.42	98.4973
1525.9	98.511
1526.38	98.5205
1526.86	98.5234
1527.35	98.5205
1527.83	98.5157
1528.31	98.513
1528.79	98.5143
1529.27	98.5185
1529.76	98.5228
1530.24	98.5237
1530.72	98.5188
1531.2	98.5075
1531.68	98.4908
1532.17	98.4712
1532.65	98.451
1533.13	98.4316
1533.61	98.4124
1534.1	98.3922
1534.58	98.3707
1535.06	98.3495
1535.54	98.3309
1536.02	98.3167
1536.51	98.3077
1536.99	98.3027
1537.47	98.2986
1537.95	98.2901
1538.43	98.271
1538.92	98.2366
1539.4	98.1894
1539.88	98.1419
1540.36	98.1095
1540.85	98.0962
1541.33	98.0928
1541.81	98.0874
1542.29	98.0746
1542.77	98.0557
1543.26	98.0356
1543.74	98.0193
1544.22	98.0093
1544.7	98.0041
1545.18	98.0002
1545.67	97.9937
1546.15	97.9829
1546.63	97.9681
1547.11	97.9508
1547.6	97.9325
1548.08	97.9132
1548.56	97.8921
1549.04	97.8674
1549.52	97.8381
1550.01	97.8051
1550.49	97.7716
1550.97	97.7408
1551.45	97.7147
1551.93	97.6929
1552.42	97.6725
1552.9	97.6497
1553.38	97.6209
1553.86	97.5854
1554.34	97.5458
1554.83	97.5078
1555.31	97.477
1555.79	97.4564
1556.27	97.4454
1556.76	97.4392
1557.24	97.4297
1557.72	97.4044
1558.2	97.3503
1558.68	97.2673
1559.16	97.1812
1559.65	97.1212
1560.13	97.0894
1560.61	97.0718
1561.09	97.0568
1561.58	97.0396
1562.06	97.0192
1562.54	96.9964
1563.02	96.9721
1563.5	96.947
1563.99	96.921
1564.47	96.8933
1564.95	96.8638
1565.43	96.8332
1565.91	96.8028
1566.4	96.7744
1566.88	96.7487
1567.36	96.7253
1567.84	96.7024
1568.33	96.6772
1568.81	96.6472
1569.29	96.6124
1569.77	96.5765
1570.25	96.5447
1570.74	96.5204
1571.22	96.5034
1571.7	96.4909
1572.18	96.4795
1572.66	96.4663
1573.15	96.4498
1573.63	96.4298
1574.11	96.4071
1574.59	96.3836
1575.08	96.361
1575.56	96.3407
1576.04	96.3229
1576.52	96.307
1577	96.293
1577.49	96.2817
1577.97	96.2744
1578.45	96.2714
1578.93	96.2721
1579.41	96.275
1579.9	96.2785
1580.38	96.2807
1580.86	96.2812
1581.34	96.2804
1581.83	96.2798
1582.31	96.2809
1582.79	96.2843
1583.27	96.2897
1583.75	96.2955
1584.23	96.2999
1584.72	96.3021
1585.2	96.3026
1585.68	96.3027
1586.16	96.3041
1586.65	96.3076
1587.13	96.3126
1587.61	96.3176
1588.09	96.321
1588.57	96.322
1589.06	96.3207
1589.54	96.3188
1590.02	96.318
1590.5	96.3191
1590.98	96.3215
1591.47	96.3237
1591.95	96.3237
1592.43	96.3208
1592.91	96.3153
1593.4	96.3095
1593.88	96.306
1594.36	96.3068
1594.84	96.3127
1595.32	96.3231
1595.81	96.3369
1596.29	96.3532
1596.77	96.3722
1597.25	96.3952
1597.73	96.4233
1598.22	96.4568
1598.7	96.495
1599.18	96.5356
1599.66	96.5763
1600.14	96.6153
1600.63	96.6521
1601.11	96.6877
1601.59	96.7235
1602.07	96.7608
1602.56	96.7993
1603.04	96.8375
1603.52	96.8731
1604	96.9047
1604.48	96.932
1604.97	96.9561
1605.45	96.9791
1605.93	97.0025
1606.41	97.0268
1606.89	97.0515
1607.38	97.0752
1607.86	97.0972
1608.34	97.1177
1608.82	97.1383
1609.31	97.1606
1609.79	97.1857
1610.27	97.2131
1610.75	97.2405
1611.23	97.2657
1611.72	97.2868
1612.2	97.3034
1612.68	97.3167
1613.16	97.3283
1613.64	97.3395
[truncated: 4,950 more rows]

## Sheet: No.8
649.893	60.8721
650.375	60.9135
650.857	60.9394
651.34	60.9386
651.822	60.9145
652.304	60.882
652.786	60.8591
653.268	60.8554
653.75	60.8675
654.232	60.8806
654.715	60.8783
655.197	60.8526
655.679	60.809
656.161	60.7646
656.643	60.7384
657.125	60.7411
657.607	60.7695
658.089	60.8086
658.571	60.8403
659.053	60.853
659.536	60.8476
660.018	60.8354
660.5	60.8308
660.982	60.8423
661.464	60.8676
661.946	60.8955
662.428	60.9125
662.91	60.9113
663.393	60.8948
663.875	60.8736
664.357	60.8604
664.839	60.8632
665.321	60.8823
665.803	60.9113
666.285	60.9402
666.767	60.9609
667.25	60.973
667.732	60.9885
668.214	61.0254
668.696	61.0869
669.178	61.154
669.66	61.2025
670.142	61.2212
670.624	61.214
671.106	61.1933
671.589	61.1745
672.071	61.1708
672.553	61.1889
673.035	61.226
673.517	61.2717
673.999	61.3129
674.481	61.341
674.963	61.3563
675.446	61.3671
675.928	61.3836
676.41	61.4115
676.892	61.448
677.374	61.4826
677.856	61.5037
678.338	61.505
678.82	61.4898
679.302	61.4689
679.784	61.4555
680.267	61.457
680.749	61.4716
681.231	61.4887
681.713	61.4952
682.195	61.4821
682.677	61.4492
683.159	61.4044
683.641	61.3582
684.124	61.3182
684.606	61.2846
685.088	61.2506
685.57	61.2076
686.052	61.1506
686.534	61.0822
687.016	61.0112
687.498	60.9483
687.981	60.8999
688.463	60.8647
688.945	60.8348
689.427	60.8004
689.909	60.7565
690.391	60.7064
690.873	60.66
691.355	60.6294
691.837	60.622
692.32	60.6373
692.802	60.6679
693.284	60.7033
693.766	60.7368
694.248	60.7689
694.73	60.8064
695.212	60.8585
695.694	60.9313
696.177	61.024
696.659	61.1299
697.141	61.24
697.623	61.3486
698.105	61.4559
698.587	61.5674
699.069	61.6902
699.551	61.8278
700.033	61.9776
700.516	62.1318
700.998	62.2815
701.48	62.4213
701.962	62.5518
702.444	62.6793
702.926	62.8114
703.408	62.9527
703.89	63.1021
704.372	63.2532
704.855	63.3982
705.337	63.5322
705.819	63.656
706.301	63.7749
706.783	63.896
707.265	64.0236
707.747	64.1567
708.229	64.2902
708.712	64.4179
709.194	64.5361
709.676	64.6463
710.158	64.754
710.64	64.8651
711.122	64.9827
711.604	65.1051
712.086	65.226
712.568	65.3389
713.051	65.4402
713.533	65.5319
714.015	65.6202
714.497	65.7124
714.979	65.8124
715.461	65.9193
715.943	66.0271
716.425	66.1287
716.908	66.2195
717.39	66.3001
717.872	66.3757
718.354	66.4533
718.836	66.5374
719.318	66.6279
719.8	66.7199
720.282	66.8069
720.764	66.8846
721.247	66.9541
721.729	67.0204
722.211	67.09
722.693	67.167
723.175	67.2508
723.657	67.3371
724.139	67.42
724.621	67.496
725.104	67.5653
725.586	67.6318
726.068	67.7006
726.55	67.7743
727.032	67.8521
727.514	67.9291
727.996	67.9998
728.478	68.0608
728.96	68.1126
729.443	68.1595
729.925	68.2066
730.407	68.257
730.889	68.3096
731.371	68.3596
731.853	68.4012
732.335	68.4305
732.817	68.4476
733.299	68.4561
733.782	68.461
734.264	68.4655
734.746	68.4694
735.228	68.4687
735.71	68.4588
736.192	68.4368
736.674	68.4036
737.156	68.3634
737.639	68.3213
738.121	68.281
738.603	68.2424
739.085	68.2021
739.567	68.1559
740.049	68.1014
740.531	68.04
741.013	67.9763
741.495	67.9155
741.978	67.8608
742.46	67.8112
742.942	67.7624
743.424	67.7088
743.906	67.6474
744.388	67.5787
744.87	67.5071
745.352	67.4381
745.835	67.3751
746.317	67.3176
746.799	67.2614
747.281	67.2013
747.763	67.1336
748.245	67.0587
748.727	66.9804
749.209	66.9038
749.692	66.8322
750.174	66.7652
750.656	66.6991
751.138	66.6292
751.62	66.5532
752.102	66.4724
752.584	66.3922
753.066	66.3189
753.548	66.257
754.03	66.2071
754.513	66.1662
754.995	66.13
755.477	66.0966
755.959	66.0676
756.441	66.0483
756.923	66.0446
757.405	66.06
757.888	66.094
758.37	66.1419
758.852	66.1982
759.334	66.2596
759.816	66.327
760.298	66.4051
760.78	66.4996
761.262	66.6141
761.744	66.7481
762.226	66.8974
762.709	67.0565
763.191	67.2221
763.673	67.3943
764.155	67.5766
764.637	67.7728
765.119	67.9844
765.601	68.2081
766.083	68.4367
766.566	68.6619
767.048	68.877
767.53	69.0795
768.012	69.2703
768.494	69.4523
768.976	69.6271
769.458	69.7932
769.94	69.9467
770.423	70.0826
770.905	70.1982
771.387	70.294
771.869	70.3739
772.351	70.4431
772.833	70.5054
773.315	70.5617
773.797	70.6099
774.279	70.6472
774.761	70.6721
775.244	70.6862
775.726	70.694
776.208	70.7006
776.69	70.7094
777.172	70.7204
777.654	70.7304
778.136	70.735
778.619	70.7312
779.101	70.7194
779.583	70.7029
780.065	70.6864
780.547	70.6732
781.029	70.6638
781.511	70.6555
781.993	70.6446
782.475	70.6288
782.957	70.6088
783.44	70.5878
783.922	70.5703
784.404	70.5589
784.886	70.5534
785.368	70.5504
785.85	70.5459
786.332	70.5375
786.814	70.5261
787.297	70.5157
787.779	70.5112
788.261	70.5157
788.743	70.5286
789.225	70.5461
789.707	70.5629
790.189	70.5754
790.671	70.5836
791.154	70.5909
791.636	70.6024
792.118	70.6217
792.6	70.649
793.082	70.6813
793.564	70.7138
794.046	70.7432
794.528	70.7691
795.01	70.7943
795.493	70.8229
795.975	70.8574
796.457	70.8971
796.939	70.9383
797.421	70.9762
797.903	71.008
798.385	71.0341
798.867	71.0586
799.35	71.0861
799.832	71.1197
800.314	71.1584
800.796	71.198
801.278	71.2328
801.76	71.2591
802.242	71.2766
802.724	71.2888
803.206	71.3003
803.688	71.3144
804.171	71.3309
804.653	71.3462
805.135	71.3556
805.617	71.3555
806.099	71.3454
806.581	71.3277
807.063	71.3059
807.545	71.2816
808.028	71.2534
808.51	71.2169
808.992	71.1672
809.474	71.1012
809.956	71.0195
810.438	70.9259
810.92	70.8254
811.402	70.7213
811.885	70.6138
812.367	70.4999
812.849	70.3756
813.331	70.2389
813.813	70.0911
814.295	69.9372
814.777	69.7837
815.259	69.6358
815.741	69.4951
816.224	69.36
816.706	69.2273
817.188	69.0944
817.67	68.9617
818.152	68.832
818.634	68.709
819.116	68.5942
819.598	68.4862
820.081	68.3803
820.563	68.2709
821.045	68.1544
821.527	68.0309
822.009	67.9035
822.491	67.7763
822.973	67.6514
823.455	67.5273
823.937	67.3991
824.42	67.2606
824.902	67.1077
825.384	66.9404
825.866	66.7622
826.348	66.5788
826.83	66.3942
827.312	66.2098
827.794	66.0234
828.277	65.8317
828.759	65.6326
829.241	65.4277
829.723	65.2216
830.205	65.0204
830.687	64.8288
831.169	64.6483
831.651	64.4774
832.133	64.3132
832.615	64.1549
833.098	64.0051
833.58	63.8692
834.062	63.7538
834.544	63.6631
835.026	63.5967
835.508	63.5504
835.99	63.5183
836.472	63.4954
836.955	63.4805
837.437	63.4753
837.919	63.4828
838.401	63.5042
838.883	63.5372
839.365	63.5757
839.847	63.6129
840.329	63.6433
840.812	63.6654
841.294	63.6809
841.776	63.6931
842.258	63.7041
842.74	63.7129
843.222	63.7159
843.704	63.7086
844.186	63.6885
844.668	63.6566
845.151	63.617
845.633	63.5751
846.115	63.5344
846.597	63.4955
847.079	63.4562
847.561	63.4141
848.043	63.3692
848.525	63.3257
849.008	63.2912
849.49	63.2747
849.972	63.2829
850.454	63.3181
850.936	63.3788
851.418	63.4618
851.9	63.5651
852.382	63.6905
852.864	63.843
853.347	64.0287
853.829	64.2521
854.311	64.5141
854.793	64.8118
855.275	65.1409
855.757	65.4984
856.239	65.8841
856.721	66.3006
857.203	66.7514
857.686	67.2383
858.168	67.76
858.65	68.3128
859.132	68.892
859.614	69.4946
860.096	70.12
860.578	70.7694
861.06	71.444
861.543	72.1423
862.025	72.8598
862.507	73.5893
862.989	74.323
863.471	75.0544
863.953	75.7793
864.435	76.4956
864.917	77.2017
865.399	77.895
865.882	78.5711
866.364	79.2245
866.846	79.8499
867.328	80.4434
867.81	81.003
868.292	81.5284
868.774	82.0199
869.256	82.4774
869.739	82.9001
870.221	83.2866
870.703	83.6357
871.185	83.9473
871.667	84.2226
872.149	84.4639
872.631	84.6733
873.113	84.8528
873.596	85.0032
874.078	85.1248
874.56	85.2178
875.042	85.283
875.524	85.3226
876.006	85.3392
876.488	85.3358
876.97	85.3148
877.452	85.2772
877.934	85.2232
878.417	85.1522
878.899	85.0638
879.381	84.9586
879.863	84.8377
880.345	84.7031
880.827	84.5562
881.309	84.398
881.791	84.2285
882.274	84.0477
882.756	83.8555
883.238	83.6531
883.72	83.4421
884.202	83.2246
884.684	83.0021
885.166	82.775
885.648	82.5431
886.13	82.3054
886.613	82.0617
887.095	81.813
887.577	81.5613
888.059	81.3089
888.541	81.0576
889.023	80.8076
889.505	80.5577
889.987	80.3061
890.47	80.0514
890.952	79.7932
891.434	79.5327
891.916	79.2714
892.398	79.0105
892.88	78.7498
893.362	78.4877
893.844	78.2224
894.327	77.9527
894.809	77.6793
895.291	77.4041
895.773	77.1299
896.255	76.8588
896.737	76.591
897.219	76.3251
897.701	76.0588
898.183	75.7905
898.665	75.5201
899.148	75.2495
899.63	74.9808
900.112	74.716
900.594	74.455
901.076	74.1963
901.558	73.9379
902.04	73.6791
902.523	73.421
903.005	73.1674
903.487	72.9226
903.969	72.6903
904.451	72.472
904.933	72.2675
905.415	72.0754
905.897	71.8954
906.379	71.7293
906.861	71.5811
907.344	71.455
907.826	71.3546
908.308	71.2803
908.79	71.2305
909.272	71.2021
909.754	71.1926
910.236	71.2016
910.718	71.2305
911.201	71.2818
911.683	71.3569
912.165	71.4559
912.647	71.577
913.129	71.7184
913.611	71.8795
914.093	72.062
914.575	72.2692
915.058	72.5045
915.54	72.7693
916.022	73.0617
916.504	73.3774
916.986	73.7105
917.468	74.0555
917.95	74.4086
918.432	74.7674
918.914	75.1299
919.396	75.4931
919.879	75.8524
920.361	76.2022
920.843	76.537
921.325	76.8529
921.807	77.1486
922.289	77.4252
922.771	77.685
923.254	77.9299
923.736	78.1607
924.218	78.3771
924.7	78.5788
925.182	78.7659
925.664	78.9402
926.146	79.1046
926.628	79.2625
927.11	79.4162
927.592	79.5663
928.075	79.7124
928.557	79.8531
929.039	79.9876
929.521	80.1164
930.003	80.2411
930.485	80.3633
930.967	80.4841
931.449	80.6031
931.932	80.7184
932.414	80.8277
932.896	80.9296
933.378	81.0237
933.86	81.1108
934.342	81.1923
934.824	81.2693
935.306	81.3414
935.788	81.4073
936.271	81.4654
936.753	81.5145
937.235	81.5548
937.717	81.5875
938.199	81.6141
938.681	81.6363
939.163	81.6541
939.645	81.6671
940.128	81.6743
940.61	81.6754
941.092	81.671
941.574	81.6629
942.056	81.6528
942.538	81.6418
943.02	81.6298
943.502	81.6152
943.985	81.5963
944.467	81.5719
944.949	81.5422
945.431	81.5089
945.913	81.474
946.395	81.4391
946.877	81.4043
947.359	81.3686
947.841	81.33
948.323	81.2872
948.806	81.24
949.288	81.1898
949.77	81.139
950.252	81.0895
950.734	81.0426
951.216	80.9978
951.698	80.9543
952.181	80.911
952.663	80.8675
953.145	80.8243
953.627	80.7824
954.109	80.742
954.591	80.7022
955.073	80.661
955.555	80.616
956.037	80.5651
956.519	80.5075
957.002	80.4437
957.484	80.3748
957.966	80.3018
958.448	80.2249
958.93	80.1432
959.412	80.0556
959.894	79.9614
960.376	79.8614
960.859	79.7572
961.341	79.6512
961.823	79.5451
962.305	79.4396
962.787	79.3338
963.269	79.2264
963.751	79.116
964.233	79.0026
964.716	78.8871
965.198	78.7709
965.68	78.6548
966.162	78.5383
966.644	78.4197
967.126	78.2968
967.608	78.1679
968.09	78.0326
968.572	77.8919
969.055	77.7474
969.537	77.6001
970.019	77.45
970.501	77.2953
970.983	77.1344
971.465	76.9658
971.947	76.7898
972.429	76.6077
972.912	76.4215
973.394	76.2324
973.876	76.0401
974.358	75.8427
974.84	75.6375
975.322	75.4229
975.804	75.1988
976.286	74.9668
976.768	74.7293
977.25	74.4879
977.733	74.2427
978.215	73.9918
978.697	73.7327
979.179	73.4636
979.661	73.1844
980.143	72.8969
980.625	72.6039
981.107	72.3071
981.59	72.0065
982.072	71.6999
982.554	71.3841
983.036	71.0565
983.518	70.7166
984	70.366
984.482	70.0074
984.964	69.6426
985.447	69.2719
985.929	68.8929
986.411	68.5026
986.893	68.0985
987.375	67.6804
987.857	67.2506
988.339	66.8129
988.821	66.3701
989.303	65.9234
989.786	65.4717
990.268	65.0129
990.75	64.5462
991.232	64.0731
991.714	63.5982
992.196	63.1269
992.678	62.6637
993.16	62.2101
993.643	61.7647
994.125	61.3244
994.607	60.8872
995.089	60.4533
995.571	60.0255
996.053	59.6077
996.535	59.2019
997.017	58.8067
997.5	58.4172
997.982	58.0271
998.464	57.6318
998.946	57.2298
999.428	56.8234
999.91	56.4167
1000.39	56.0123
1000.87	55.6094
1001.36	55.2037
1001.84	54.7895
1002.32	54.3625
1002.8	53.9226
1003.28	53.474
1003.77	53.023
1004.25	52.5749
1004.73	52.1311
1005.21	51.6892
1005.7	51.2446
1006.18	50.7943
1006.66	50.3392
1007.14	49.885
1007.62	49.439
1008.11	49.0076
1008.59	48.5927
1009.07	48.1914
1009.55	47.7987
1010.03	47.4107
1010.52	47.0279
1011	46.6552
1011.48	46.2997
1011.96	45.9667
1012.45	45.6567
1012.93	45.3649
1013.41	45.0844
1013.89	44.8099
1014.37	44.5412
1014.86	44.2831
1015.34	44.0429
1015.82	43.8263
1016.3	43.6333
1016.78	43.4589
1017.27	43.2956
1017.75	43.1377
1018.23	42.9849
1018.71	42.842
1019.2	42.7163
1019.68	42.6127
1020.16	42.5308
1020.64	42.4644
1021.12	42.4048
1021.61	42.3459
1022.09	42.2869
1022.57	42.2326
1023.05	42.1903
1023.53	42.1647
1024.02	42.1549
1024.5	42.1543
1024.98	42.1542
1025.46	42.1482
1025.94	42.136
1026.43	42.123
1026.91	42.117
1027.39	42.1237
1027.87	42.1427
1028.36	42.1681
1028.84	42.1919
1029.32	42.2082
1029.8	42.2173
1030.28	42.2251
1030.77	42.24
1031.25	42.2684
1031.73	42.3108
1032.21	42.3622
1032.69	42.4152
1033.18	42.4647
1033.66	42.5114
1034.14	42.5613
1034.62	42.623
1035.1	42.7022
1035.59	42.7992
1036.07	42.9084
1036.55	43.0218
1037.03	43.1339
1037.52	43.2445
1038	43.3592
1038.48	43.4856
1038.96	43.6285
1039.44	43.7874
1039.93	43.9555
1040.41	44.1238
1040.89	44.2856
1041.37	44.4397
1041.85	44.5902
1042.34	44.7437
1042.82	44.9044
1043.3	45.0711
1043.78	45.2372
1044.27	45.3942
1044.75	45.5356
1045.23	45.6604
1045.71	45.773
1046.19	45.8798
1046.67	45.9853
1047.16	46.0886
1047.64	46.1838
1048.12	46.2631
1048.6	46.321
1049.09	46.3578
1049.57	46.379
1050.05	46.3927
1050.53	46.4046
1051.01	46.4156
1051.5	46.4211
1051.98	46.4151
1052.46	46.3937
1052.94	46.3588
1053.42	46.3179
1053.91	46.2809
1054.39	46.2556
1054.87	46.2442
1055.35	46.2434
1055.84	46.2476
1056.32	46.2527
1056.8	46.26
1057.28	46.2754
1057.76	46.3067
1058.25	46.3591
1058.73	46.4319
1059.21	46.5187
1059.69	46.6108
1060.17	46.7015
1060.66	46.7894
1061.14	46.8783
1061.62	46.9741
1062.1	47.0802
1062.59	47.1946
1063.07	47.31
1063.55	47.4168
1064.03	47.508
1064.51	47.5819
1065	47.6422
1065.48	47.6951
1065.96	47.7445
1066.44	47.7893
1066.92	47.8229
1067.41	47.8369
1067.89	47.8254
1068.37	47.7881
1068.85	47.7304
1069.34	47.6602
1069.82	47.5834
1070.3	47.5003
1070.78	47.4055
1071.26	47.2914
1071.74	47.152
1072.23	46.9871
1072.71	46.8018
1073.19	46.6039
1073.67	46.3991
1074.16	46.1879
1074.64	45.965
1075.12	45.7227
1075.6	45.4557
1076.08	45.1646
1076.57	44.8561
1077.05	44.5399
1077.53	44.2237
1078.01	43.9097
1078.49	43.5936
1078.98	43.2686
1079.46	42.9296
1079.94	42.578
1080.42	42.2214
1080.91	41.8702
1081.39	41.5329
1081.87	41.2113
1082.35	40.9005
1082.83	40.5923
1083.32	40.2806
1083.8	39.9654
1084.28	39.6533
1084.76	39.3539
1085.24	39.0748
1085.73	38.8171
1086.21	38.5754
1086.69	38.3415
1087.17	38.1097
1087.65	37.8805
1088.14	37.6613
1088.62	37.4624
1089.1	37.2916
1089.58	37.1499
1090.07	37.031
1090.55	36.926
1091.03	36.8283
1091.51	36.738
1091.99	36.6623
1092.48	36.6111
1092.96	36.5917
1093.44	36.6046
1093.92	36.6433
1094.4	36.698
1094.89	36.762
1095.37	36.8353
1095.85	36.9249
1096.33	37.0409
1096.82	37.1904
1097.3	37.3739
1097.78	37.5847
1098.26	37.8133
1098.74	38.0527
1099.23	38.3028
1099.71	38.5697
1100.19	38.8624
1100.67	39.1868
1101.15	39.5423
1101.64	39.9215
1102.12	40.3143
1102.6	40.7135
1103.08	41.1178
1103.57	41.5325
1104.05	41.9646
1104.53	42.4185
1105.01	42.892
1105.49	43.3768
1105.98	43.8624
1106.46	44.3406
1106.94	44.8094
1107.42	45.2728
1107.9	45.7367
1108.39	46.2051
1108.87	46.6765
1109.35	47.1446
1109.83	47.6011
1110.32	48.0405
1110.8	48.4628
1111.28	48.8732
1111.76	49.2783
1112.24	49.6824
1112.72	50.0843
1113.21	50.478
1113.69	50.8557
1114.17	51.2121
1114.65	51.547
1115.14	51.8651
1115.62	52.1733
1116.1	52.4761
1116.58	52.7737
1117.06	53.0615
1117.55	53.3332
1118.03	53.5847
1118.51	53.8166
1118.99	54.0336
1119.47	54.2426
1119.96	54.4485
1120.44	54.6519
1120.92	54.8492
1121.4	55.0354
1121.88	55.2071
1122.37	55.3655
1122.85	55.5158
1123.33	55.6646
1123.81	55.8166
1124.3	55.9722
1124.78	56.1275
1125.26	56.2769
1125.74	56.4164
1126.22	56.5463
1126.71	56.671
1127.19	56.7968
1127.67	56.9282
1128.15	57.0662
1128.63	57.2074
1129.12	57.347
1129.6	57.4817
1130.08	57.6118
1130.56	57.741
1131.05	57.8748
1131.53	58.0165
1132.01	58.1658
1132.49	58.3185
1132.97	58.4688
1133.46	58.6124
1133.94	58.7487
1134.42	58.8805
1134.9	59.0116
1135.38	59.1444
1135.87	59.277
1136.35	59.4042
1136.83	59.5197
1137.31	59.6192
1137.8	59.7033
1138.28	59.7773
1138.76	59.8495
1139.24	59.9283
1139.72	60.02
1140.21	60.1284
1140.69	60.2565
1141.17	60.4088
1141.65	60.5931
1142.13	60.8195
1142.62	61.098
1143.1	61.4351
1143.58	61.832
1144.06	62.2842
1144.55	62.7843
1145.03	63.3246
1145.51	63.8993
1145.99	64.505
1146.47	65.1388
1146.96	65.7961
1147.44	66.4696
1147.92	67.1495
1148.4	67.8256
1148.88	68.4897
1149.37	69.1371
1149.85	69.7661
1150.33	70.3765
1150.81	70.9675
1151.3	71.5363
1151.78	72.0786
1152.26	72.5902
1152.74	73.0689
1153.22	73.5154
1153.7	73.933
1154.19	74.3262
1154.67	74.6989
1155.15	75.0529
1155.63	75.3883
1156.12	75.7049
1156.6	76.0033
1157.08	76.2859
1157.56	76.5573
1158.04	76.8222
1158.53	77.0845
1159.01	77.3461
1159.49	77.6067
1159.97	77.8651
1160.45	78.1207
1160.94	78.3739
1161.42	78.627
1161.9	78.8822
1162.38	79.1411
1162.87	79.4031
1163.35	79.6665
1163.83	79.9284
1164.31	80.1869
1164.79	80.4411
1165.28	80.6919
1165.76	80.9406
1166.24	81.1879
1166.72	81.4333
1167.2	81.6749
1167.69	81.9108
1168.17	82.1394
1168.65	82.3611
1169.13	82.5772
1169.62	82.7899
1170.1	83.0008
1170.58	83.2106
1171.06	83.4189
1171.54	83.6246
1172.03	83.827
1172.51	84.0266
1172.99	84.2244
1173.47	84.4215
1173.95	84.6183
1174.44	84.8137
1174.92	85.0056
1175.4	85.191
1175.88	85.3676
1176.37	85.5339
1176.85	85.6898
1177.33	85.836
1177.81	85.9731
1178.29	86.1013
1178.78	86.2199
1179.26	86.328
1179.74	86.4246
1180.22	86.5098
1180.7	86.5841
1181.19	86.6485
1181.67	86.7037
1182.15	86.7497
1182.63	86.7855
1183.11	86.8096
1183.6	86.8204
1184.08	86.8169
1184.56	86.7983
1185.04	86.7643
1185.53	86.7139
1186.01	86.6457
1186.49	86.5571
1186.97	86.4456
1187.45	86.3088
1187.94	86.1451
1188.42	85.9541
1188.9	85.7364
1189.38	85.4929
1189.86	85.2247
1190.35	84.9326
1190.83	84.6175
1191.31	84.2811
1191.79	83.9265
1192.28	83.5581
1192.76	83.1814
1193.24	82.8022
1193.72	82.4255
1194.2	82.0553
1194.68	81.6952
1195.17	81.3488
1195.65	81.0207
1196.13	80.7166
1196.61	80.4424
1197.1	80.2031
1197.58	80.0018
1198.06	79.8392
1198.54	79.715
1199.02	79.6283
1199.51	79.5798
1199.99	79.5706
1200.47	79.6029
1200.95	79.6776
1201.43	79.7939
1201.92	79.9489
1202.4	80.1391
1202.88	80.3608
1203.36	80.6116
1203.85	80.8906
1204.33	81.197
1204.81	81.5296
1205.29	81.8854
1205.77	82.2603
1206.26	82.6493
1206.74	83.0476
1207.22	83.4519
1207.7	83.8594
1208.18	84.2681
1208.67	84.6757
1209.15	85.0792
1209.63	85.4747
1210.11	85.8588
1210.6	86.2286
1211.08	86.5821
1211.56	86.9188
1212.04	87.2381
1212.52	87.5397
1213.01	87.8227
1213.49	88.0862
1213.97	88.3293
1214.45	88.5518
1214.93	88.7545
1215.42	88.9387
1215.9	89.1064
1216.38	89.2594
1216.86	89.3987
1217.35	89.5251
1217.83	89.6389
1218.31	89.7402
1218.79	89.8298
1219.27	89.9084
1219.76	89.9773
1220.24	90.0372
1220.72	90.0887
1221.2	90.1319
1221.68	90.1665
1222.17	90.1925
1222.65	90.2103
1223.13	90.2205
1223.61	90.2243
1224.09	90.2226
1224.58	90.2161
1225.06	90.2048
1225.54	90.1885
1226.02	90.1669
1226.51	90.14
1226.99	90.1082
1227.47	90.0722
1227.95	90.0329
1228.43	89.9909
1228.91	89.9464
1229.4	89.8995
1229.88	89.8504
1230.36	89.7996
1230.84	89.748
1231.33	89.697
1231.81	89.6479
1232.29	89.6016
1232.77	89.5582
1233.26	89.5176
1233.74	89.4796
1234.22	89.4439
1234.7	89.4109
1235.18	89.3811
1235.66	89.3549
1236.15	89.3323
1236.63	89.3125
1237.11	89.2945
1237.59	89.2772
1238.08	89.2596
1238.56	89.2412
1239.04	89.2216
1239.52	89.2006
1240	89.1773
1240.49	89.1505
1240.97	89.1192
1241.45	89.0823
1241.93	89.0398
1242.41	88.9921
1242.9	88.9406
1243.38	88.8863
1243.86	88.83
1244.34	88.7716
1244.83	88.7107
1245.31	88.6463
1245.79	88.5781
1246.27	88.5062
1246.75	88.4311
1247.24	88.3536
1247.72	88.2741
1248.2	88.1925
1248.68	88.1089
1249.16	88.0233
1249.65	87.9367
1250.13	87.8508
1250.61	87.7681
1251.09	87.6909
1251.58	87.6212
1252.06	87.56
1252.54	87.5074
1253.02	87.4633
1253.5	87.4277
1253.98	87.4011
1254.47	87.3838
1254.95	87.3761
1255.43	87.3775
1255.91	87.3863
1256.4	87.4007
1256.88	87.4189
1257.36	87.4399
1257.84	87.464
1258.33	87.4922
1258.81	87.5256
1259.29	87.5646
1259.77	87.6088
1260.25	87.6568
1260.73	87.7067
1261.22	87.7573
1261.7	87.8079
1262.18	87.8585
1262.66	87.9092
1263.15	87.9595
1263.63	88.0085
1264.11	88.0549
1264.59	88.0975
1265.07	88.1361
1265.56	88.171
1266.04	88.2029
1266.52	88.2327
1267	88.2607
1267.48	88.2863
1267.97	88.3088
1268.45	88.3275
1268.93	88.3422
1269.41	88.3534
1269.89	88.3623
1270.38	88.3696
1270.86	88.376
1271.34	88.3812
1271.82	88.3846
1272.31	88.3853
1272.79	88.383
1273.27	88.3778
1273.75	88.3703
1274.23	88.3612
1274.72	88.3505
1275.2	88.3379
1275.68	88.3227
1276.16	88.3041
1276.64	88.282
1277.13	88.2567
1277.61	88.2292
1278.09	88.2005
1278.57	88.1712
1279.06	88.1414
1279.54	88.1108
1280.02	88.0792
1280.5	88.0468
1280.98	88.0144
1281.47	87.9833
1281.95	87.9543
1282.43	87.9277
1282.91	87.903
1283.39	87.8793
1283.88	87.8554
1284.36	87.8307
1284.84	87.8053
1285.32	87.7797
1285.81	87.7545
1286.29	87.7298
1286.77	87.7051
1287.25	87.6791
1287.73	87.6508
1288.22	87.6195
1288.7	87.5851
1289.18	87.5481
1289.66	87.5088
1290.14	87.4674
1290.63	87.4232
1291.11	87.3753
1291.59	87.3232
1292.07	87.2668
1292.56	87.2069
1293.04	87.1449
1293.52	87.0821
1294	87.0191
1294.48	86.9559
1294.96	86.8917
1295.45	86.8261
1295.93	86.7592
1296.41	86.692
1296.89	86.6262
1297.38	86.5631
1297.86	86.5033
1298.34	86.4467
1298.82	86.3923
1299.3	86.3392
1299.79	86.287
1300.27	86.2361
1300.75	86.1874
1301.23	86.1416
1301.71	86.0983
1302.2	86.0565
1302.68	86.0144
1303.16	85.9705
1303.64	85.9242
1304.13	85.8755
1304.61	85.8252
1305.09	85.7734
1305.57	85.7197
1306.05	85.6623
1306.54	85.5989
1307.02	85.5273
1307.5	85.4468
1307.98	85.3577
1308.46	85.2618
1308.95	85.161
1309.43	85.0565
1309.91	84.9489
1310.39	84.838
1310.88	84.7239
1311.36	84.6081
1311.84	84.4934
1312.32	84.3837
1312.8	84.2826
1313.29	84.1928
1313.77	84.115
1314.25	84.0485
1314.73	83.9922
1315.21	83.9457
1315.7	83.9097
1316.18	83.8852
1316.66	83.8729
1317.14	83.8724
1317.62	83.8815
1318.11	83.8972
1318.59	83.9165
1319.07	83.9373
1319.55	83.9593
1320.04	83.9826
1320.52	84.0075
1321	84.0331
1321.48	84.0576
1321.96	84.0787
1322.45	84.0948
1322.93	84.1051
1323.41	84.1103
1323.89	84.1117
1324.38	84.1105
1324.86	84.1066
1325.34	84.099
1325.82	84.0859
1326.3	84.0656
1326.79	84.0378
1327.27	84.0029
1327.75	83.9624
1328.23	83.9174
1328.71	83.8679
1329.2	83.8127
1329.68	83.7502
1330.16	83.6793
1330.64	83.6002
1331.12	83.5152
1331.61	83.4274
1332.09	83.3397
1332.57	83.2543
1333.05	83.1715
1333.54	83.0912
1334.02	83.0134
1334.5	82.9396
1334.98	82.8725
1335.46	82.8158
1335.94	82.7728
1336.43	82.7451
1336.91	82.7328
1337.39	82.735
1337.87	82.7515
1338.36	82.7835
1338.84	82.8333
1339.32	82.9026
1339.8	82.9904
1340.28	83.0919
1340.77	83.2002
1341.25	83.309
1341.73	83.4149
1342.21	83.5179
1342.69	83.6206
1343.18	83.7265
1343.66	83.8377
1344.14	83.9544
1344.62	84.0748
1345.11	84.1961
1345.59	84.3163
1346.07	84.4349
1346.55	84.5537
1347.03	84.6751
1347.52	84.8011
1348	84.9324
1348.48	85.0679
1348.96	85.2057
1349.44	85.3442
1349.93	85.4831
1350.41	85.623
1350.89	85.7652
1351.37	85.9105
1351.86	86.0585
1352.34	86.2078
1352.82	86.3568
1353.3	86.5044
1353.78	86.6504
1354.27	86.7955
1354.75	86.9401
1355.23	87.0838
1355.71	87.2251
1356.19	87.3613
1356.68	87.4902
1357.16	87.61
1357.64	87.7204
1358.12	87.822
1358.61	87.9159
1359.09	88.0025
1359.57	88.0822
1360.05	88.1545
1360.53	88.2191
1361.02	88.2762
1361.5	88.3264
1361.98	88.3713
1362.46	88.4116
1362.94	88.4476
1363.43	88.4779
1363.91	88.5008
1364.39	88.5155
1364.87	88.5217
1365.35	88.5211
1365.84	88.5156
1366.32	88.5075
1366.8	88.4985
1367.28	88.4893
1367.77	88.4798
1368.25	88.4689
1368.73	88.4558
1369.21	88.4402
1369.69	88.4226
1370.18	88.4039
1370.66	88.3849
1371.14	88.3654
1371.62	88.3448
1372.1	88.322
1372.59	88.2959
1373.07	88.2669
1373.55	88.2365
1374.03	88.2073
1374.52	88.1817
1375	88.1602
1375.48	88.142
1375.96	88.1254
1376.44	88.1089
1376.92	88.0928
1377.41	88.0785
1377.89	88.068
1378.37	88.0635
1378.85	88.0657
1379.34	88.0738
1379.82	88.0863
1380.3	88.1013
1380.78	88.1179
1381.26	88.1362
1381.75	88.1568
1382.23	88.1797
1382.71	88.2041
1383.19	88.2279
1383.67	88.2487
1384.16	88.2645
1384.64	88.2745
1385.12	88.2789
1385.6	88.2787
1386.09	88.2748
1386.57	88.267
1387.05	88.254
1387.53	88.2336
1388.01	88.2044
1388.5	88.1661
1388.98	88.1197
1389.46	88.0667
1389.94	88.0086
1390.42	87.9458
1390.91	87.878
1391.39	87.804
1391.87	87.7217
1392.35	87.6289
1392.84	87.5229
1393.32	87.4015
1393.8	87.2634
1394.28	87.1101
1394.76	86.9456
1395.25	86.7757
1395.73	86.6052
1396.21	86.4359
1396.69	86.2657
1397.17	86.09
1397.66	85.9027
1398.14	85.699
1398.62	85.4777
1399.1	85.2426
1399.59	85.0022
1400.07	84.7662
1400.55	84.5418
1401.03	84.3311
1401.51	84.1321
1401.99	83.9401
1402.48	83.7492
1402.96	83.5537
1403.44	83.3503
1403.92	83.1385
1404.41	82.9225
1404.89	82.7099
1405.37	82.5086
1405.85	82.3243
1406.33	82.1584
1406.82	82.0086
1407.3	81.8711
1407.78	81.7426
1408.26	81.6217
1408.74	81.5086
1409.23	81.4051
1409.71	81.3131
1410.19	81.2339
1410.67	81.1678
1411.16	81.1139
1411.64	81.0715
1412.12	81.0401
1412.6	81.0202
1413.08	81.0121
1413.57	81.0155
1414.05	81.0289
1414.53	81.0498
1415.01	81.0754
1415.49	81.1042
1415.98	81.1366
1416.46	81.1762
1416.94	81.229
1417.42	81.3027
1417.9	81.4035
1418.39	81.5314
1418.87	81.6766
1419.35	81.823
1419.83	81.9559
1420.32	82.0692
1420.8	82.1659
1421.28	82.2526
1421.76	82.3367
1422.24	82.4238
1422.73	82.5176
1423.21	82.6196
1423.69	82.7282
1424.17	82.8393
1424.65	82.9469
1425.14	83.0456
1425.62	83.1321
1426.1	83.2057
1426.58	83.2677
1427.07	83.3207
1427.55	83.3676
1428.03	83.4114
1428.51	83.454
1428.99	83.4956
1429.48	83.5336
1429.96	83.5639
1430.44	83.5825
1430.92	83.5874
1431.4	83.5793
1431.89	83.5612
1432.37	83.537
1432.85	83.5096
1433.33	83.4805
1433.82	83.4495
1434.3	83.4163
1434.78	83.3813
1435.26	83.3479
1435.74	83.3224
1436.23	83.3123
1436.71	83.3221
1437.19	83.3488
1437.67	83.3852
1438.15	83.4249
1438.64	83.4664
1439.12	83.5121
1439.6	83.5662
1440.08	83.6323
1440.57	83.7119
1441.05	83.8033
1441.53	83.9021
1442.01	84.0034
1442.49	84.1035
1442.97	84.2007
1443.46	84.2956
1443.94	84.3895
1444.42	84.4828
1444.9	84.5749
1445.39	84.6647
1445.87	84.7515
1446.35	84.8363
1446.83	84.9217
1447.31	85.0106
1447.8	85.1036
1448.28	85.1976
1448.76	85.2873
1449.24	85.3675
1449.72	85.4362
1450.21	85.4956
1450.69	85.5506
1451.17	85.607
1451.65	85.6688
1452.13	85.737
1452.62	85.8086
1453.1	85.8787
1453.58	85.9431
1454.06	86.0011
1454.55	86.0566
1455.03	86.1198
1455.51	86.2064
1455.99	86.3348
1456.47	86.5164
1456.96	86.7412
1457.44	86.9751
1457.92	87.1842
1458.4	87.3569
1458.88	87.5017
1459.37	87.6304
1459.85	87.75
1460.33	87.8625
1460.81	87.9675
1461.3	88.0652
1461.78	88.1581
1462.26	88.2513
1462.74	88.3517
1463.22	88.4661
1463.71	88.598
1464.19	88.7445
1464.67	88.8954
1465.15	89.0386
1465.63	89.1656
1466.12	89.276
1466.6	89.3745
1467.08	89.4665
1467.56	89.5553
1468.05	89.641
1468.53	89.7229
1469.01	89.8007
1469.49	89.8767
1469.97	89.9563
1470.46	90.0486
1470.94	90.164
1471.42	90.3105
1471.9	90.4865
1472.38	90.6768
1472.87	90.8571
1473.35	91.0098
1473.83	91.1331
1474.31	91.2371
1474.8	91.3337
1475.28	91.4301
1475.76	91.5278
1476.24	91.6243
1476.72	91.7168
1477.21	91.8047
1477.69	91.8905
1478.17	91.9782
1478.65	92.0721
1479.13	92.1751
1479.62	92.289
1480.1	92.4143
1480.58	92.5515
1481.06	92.7003
1481.55	92.8601
1482.03	93.0291
1482.51	93.2042
1482.99	93.3816
1483.47	93.5579
1483.95	93.7311
1484.44	93.9016
1484.92	94.0721
1485.4	94.2467
1485.88	94.4296
1486.37	94.6226
1486.85	94.8244
1487.33	95.0305
1487.81	95.236
1488.29	95.4382
1488.78	95.6392
1489.26	95.8435
1489.74	96.0533
1490.22	96.2632
1490.7	96.4614
1491.19	96.6361
1491.67	96.7814
1492.15	96.899
1492.63	96.9954
1493.12	97.0794
1493.6	97.1594
1494.08	97.2421
1494.56	97.3311
1495.04	97.4266
1495.53	97.5254
1496.01	97.6219
1496.49	97.7114
1496.97	97.7927
1497.45	97.8684
1497.94	97.9416
1498.42	98.0131
1498.9	98.0811
1499.38	98.1426
1499.87	98.1959
1500.35	98.2417
1500.83	98.2827
1501.31	98.3225
1501.79	98.3631
1502.28	98.4048
1502.76	98.446
1503.24	98.4841
1503.72	98.5168
1504.2	98.5428
1504.69	98.5634
1505.17	98.5823
1505.65	98.605
1506.13	98.6363
1506.62	98.6738
1507.1	98.707
1507.58	98.7275
1508.06	98.7381
1508.54	98.7474
1509.03	98.7614
1509.51	98.7816
1509.99	98.8058
1510.47	98.8303
1510.95	98.8515
1511.44	98.8672
1511.92	98.8779
1512.4	98.886
1512.88	98.8944
1513.36	98.9053
1513.85	98.9186
1514.33	98.9323
1514.81	98.9436
1515.29	98.95
1515.78	98.9515
1516.26	98.951
1516.74	98.9534
1517.22	98.9626
1517.7	98.9781
1518.18	98.9959
1518.67	99.0112
1519.15	99.0199
1519.63	99.0211
1520.11	99.016
1520.6	99.0087
1521.08	99.0041
1521.56	99.0055
1522.04	99.0112
1522.53	99.0169
1523.01	99.0193
1523.49	99.0184
1523.97	99.0159
1524.45	99.0139
1524.93	99.0139
1525.42	99.0152
1525.9	99.0162
1526.38	99.0144
1526.86	99.0093
1527.35	99.0021
1527.83	98.9955
1528.31	98.9921
1528.79	98.9925
1529.27	98.9957
1529.76	98.9993
1530.24	99.0007
1530.72	98.9981
1531.2	98.9909
1531.68	98.9796
1532.17	98.9655
1532.65	98.9504
1533.13	98.9357
1533.61	98.9221
1534.1	98.91
1534.58	98.8996
1535.06	98.8918
1535.54	98.8877
1536.02	98.8878
1536.51	98.8921
1536.99	98.8992
1537.47	98.9065
1537.95	98.9097
1538.43	98.9032
1538.92	98.8824
1539.4	98.8465
1539.88	98.8034
1540.36	98.765
1540.85	98.7376
1541.33	98.7173
1541.81	98.6968
1542.29	98.6724
1542.77	98.6443
1543.26	98.615
1543.74	98.5873
1544.22	98.5626
1544.7	98.5403
1545.18	98.5192
1545.67	98.4978
1546.15	98.4758
1546.63	98.4533
1547.11	98.4306
1547.6	98.4076
1548.08	98.383
1548.56	98.3549
1549.04	98.3216
1549.52	98.2828
1550.01	98.2409
1550.49	98.1997
1550.97	98.1629
1551.45	98.132
1551.93	98.1056
1552.42	98.081
1552.9	98.0543
1553.38	98.0226
1553.86	97.9859
1554.34	97.9468
1554.83	97.9107
1555.31	97.8824
1555.79	97.8642
1556.27	97.855
1556.76	97.8505
1557.24	97.8427
1557.72	97.8202
1558.2	97.7702
1558.68	97.6928
1559.16	97.6154
1559.65	97.5677
1560.13	97.5503
1560.61	97.5478
1561.09	97.5485
1561.58	97.5475
1562.06	97.5438
1562.54	97.5384
1563.02	97.5325
1563.5	97.5273
1563.99	97.5233
1564.47	97.5206
1564.95	97.5187
1565.43	97.5175
1565.91	97.5172
1566.4	97.5185
1566.88	97.5223
1567.36	97.5292
1567.84	97.5393
1568.33	97.5519
1568.81	97.566
1569.29	97.5808
1569.77	97.5962
1570.25	97.6132
1570.74	97.6326
1571.22	97.6544
1571.7	97.6773
1572.18	97.6999
1572.66	97.7208
1573.15	97.7395
1573.63	97.7561
1574.11	97.7723
1574.59	97.7911
1575.08	97.8162
1575.56	97.8501
1576.04	97.892
1576.52	97.9367
1577	97.9786
1577.49	98.0152
1577.97	98.0477
1578.45	98.0786
1578.93	98.1103
1579.41	98.1437
1579.9	98.1787
1580.38	98.2144
1580.86	98.2497
1581.34	98.2844
1581.83	98.3187
1582.31	98.3537
1582.79	98.3902
1583.27	98.428
1583.75	98.4662
1584.23	98.5031
1584.72	98.5374
1585.2	98.5687
1585.68	98.5979
1586.16	98.6267
1586.65	98.6564
1587.13	98.6875
1587.61	98.7194
1588.09	98.7507
1588.57	98.7799
1589.06	98.8068
1589.54	98.832
1590.02	98.8569
1590.5	98.883
1590.98	98.9103
1591.47	98.9381
1591.95	98.9647
1592.43	98.9886
1592.91	99.0096
1593.4	99.0286
1593.88	99.0475
1594.36	99.068
1594.84	99.0907
1595.32	99.1149
1595.81	99.1387
1596.29	99.1607
1596.77	99.1803
1597.25	99.1983
1597.73	99.216
1598.22	99.2346
1598.7	99.2544
1599.18	99.2743
1599.66	99.2927
1600.14	99.3083
1600.63	99.3207
1601.11	99.331
1601.59	99.3411
1602.07	99.3524
1602.56	99.3656
1603.04	99.3797
1603.52	99.393
1604	99.4037
1604.48	99.4113
1604.97	99.4165
1605.45	99.4207
1605.93	99.425
1606.41	99.4301
1606.89	99.435
1607.38	99.4386
1607.86	99.4396
1608.34	99.4381
1608.82	99.4353
1609.31	99.4327
1609.79	99.4317
1610.27	99.432
1610.75	99.4326
1611.23	99.4319
1611.72	99.4288
1612.2	99.4235
1612.68	99.4172
1613.16	99.4115
1613.64	99.4071
[truncated: 4,950 more rows]

## Sheet: No.9
649.893	65.4858
650.375	65.4888
650.857	65.4762
651.34	65.4385
651.822	65.3793
652.304	65.3133
652.786	65.2581
653.268	65.2247
653.75	65.2116
654.232	65.206
654.715	65.1919
655.197	65.159
655.679	65.1089
656.161	65.0536
656.643	65.008
657.125	64.981
657.607	64.9703
658.089	64.9631
658.571	64.9439
659.053	64.9031
659.536	64.8426
660.018	64.7747
660.5	64.7152
660.982	64.6751
661.464	64.6551
661.946	64.6463
662.428	64.636
662.91	64.6156
663.393	64.5845
663.875	64.5501
664.357	64.5225
664.839	64.5084
665.321	64.5086
665.803	64.5171
666.285	64.5249
666.767	64.5233
667.25	64.5112
667.732	64.4975
668.214	64.4972
668.696	64.5164
669.178	64.5453
669.66	64.5671
670.142	64.5711
670.624	64.5569
671.106	64.5323
671.589	64.5092
672.071	64.4986
672.553	64.5061
673.035	64.5289
673.517	64.5568
673.999	64.5778
674.481	64.5843
674.963	64.5774
675.446	64.5654
675.928	64.5592
676.41	64.5655
676.892	64.5827
677.374	64.6017
677.856	64.6109
678.338	64.6028
678.82	64.5774
679.302	64.5422
679.784	64.5069
680.267	64.4778
680.749	64.4535
681.231	64.4262
681.713	64.3854
682.195	64.3246
682.677	64.2443
683.159	64.1522
683.641	64.0581
684.124	63.9688
684.606	63.8842
685.088	63.798
685.57	63.702
686.052	63.5914
686.534	63.4687
687.016	63.3429
687.498	63.2249
687.981	63.1225
688.463	63.0356
688.945	62.9578
689.427	62.8801
689.909	62.7974
690.391	62.7124
690.873	62.6341
691.355	62.5743
691.837	62.5408
692.32	62.534
692.802	62.5473
693.284	62.5711
693.766	62.5988
694.248	62.6304
694.73	62.672
695.212	62.7323
695.694	62.8164
696.177	62.9235
696.659	63.0461
697.141	63.1748
697.623	63.303
698.105	63.4303
698.587	63.5618
699.069	63.7045
699.551	63.8621
700.033	64.0326
700.516	64.2085
700.998	64.3812
701.48	64.5454
701.962	64.7016
702.444	64.8558
702.926	65.0154
703.408	65.1847
703.89	65.3623
704.372	65.5415
704.855	65.7142
705.337	65.8752
705.819	66.0251
706.301	66.1698
706.783	66.3167
707.265	66.4708
707.747	66.6316
708.229	66.7938
708.712	66.9506
709.194	67.0974
709.676	67.2345
710.158	67.3667
710.64	67.5
711.122	67.6383
711.604	67.7807
712.086	67.9222
712.568	68.0564
713.051	68.1794
713.533	68.2918
714.015	68.3981
714.497	68.5042
714.979	68.6135
715.461	68.7253
715.943	68.8348
716.425	68.9364
716.908	69.0272
717.39	69.109
717.872	69.1874
718.354	69.2697
718.836	69.3601
719.318	69.4581
719.8	69.5583
720.282	69.6541
720.764	69.7408
721.247	69.819
721.729	69.8931
722.211	69.9693
722.693	70.0518
723.175	70.14
723.657	70.2297
724.139	70.315
724.621	70.3919
725.104	70.4604
725.586	70.5239
726.068	70.5876
726.55	70.6546
727.032	70.7244
727.514	70.7929
727.996	70.855
728.478	70.907
728.96	70.9495
729.443	70.9858
729.925	71.0206
730.407	71.0568
730.889	71.0934
731.371	71.1258
731.853	71.1486
732.335	71.1579
732.817	71.1537
733.299	71.1393
733.782	71.1189
734.264	71.0952
734.746	71.0674
735.228	71.0314
735.71	70.9821
736.192	70.9169
736.674	70.8371
737.156	70.7477
737.639	70.6553
738.121	70.5645
738.603	70.4763
739.085	70.3876
739.567	70.2939
740.049	70.1917
740.531	70.0816
741.013	69.9676
741.495	69.8551
741.978	69.748
742.46	69.6467
742.942	69.5478
743.424	69.4465
743.906	69.3393
744.388	69.226
744.87	69.1101
745.352	68.996
745.835	68.8866
746.317	68.7813
746.799	68.6759
747.281	68.5652
747.763	68.446
748.245	68.3188
748.727	68.1879
749.209	68.0588
749.692	67.9353
750.174	67.817
750.656	67.7
751.138	67.5793
751.62	67.4515
752.102	67.3179
752.584	67.1839
753.066	67.0566
753.548	66.9417
754.03	66.8408
754.513	66.7518
754.995	66.6708
755.477	66.5956
755.959	66.528
756.441	66.4732
756.923	66.4378
757.405	66.4263
757.888	66.4389
758.37	66.4719
758.852	66.5196
759.334	66.5781
759.816	66.6476
760.298	66.7317
760.78	66.8352
761.262	66.9613
761.744	67.1094
762.226	67.2754
762.709	67.4541
763.191	67.6426
763.673	67.8412
764.155	68.0536
764.637	68.2837
765.119	68.5322
765.601	68.7952
766.083	69.0646
766.566	69.3308
767.048	69.5861
767.53	69.8265
768.012	70.052
768.494	70.2641
768.976	70.463
769.458	70.6462
769.94	70.8089
770.423	70.9459
770.905	71.0545
771.387	71.1362
771.869	71.1958
772.351	71.2395
772.833	71.2718
773.315	71.2938
773.797	71.3032
774.279	71.2964
774.761	71.2714
775.244	71.2296
775.726	71.1755
776.208	71.115
776.69	71.0526
777.172	70.9891
777.654	70.922
778.136	70.8473
778.619	70.7621
779.101	70.6666
779.583	70.5643
780.065	70.4597
780.547	70.3561
781.029	70.2531
781.511	70.1474
781.993	70.0342
782.475	69.9101
782.957	69.7754
783.44	69.6336
783.922	69.4896
784.404	69.3469
784.886	69.2055
785.368	69.0621
785.85	68.9121
786.332	68.753
786.814	68.5859
787.297	68.416
787.779	68.2502
788.261	68.0937
788.743	67.9477
789.225	67.8094
789.707	67.6739
790.189	67.5377
790.671	67.4012
791.154	67.2688
791.636	67.1465
792.118	67.039
792.6	66.9472
793.082	66.8678
793.564	66.7958
794.046	66.7277
794.528	66.6641
795.01	66.6092
795.493	66.5689
795.975	66.547
796.457	66.5429
796.939	66.5518
797.421	66.5676
797.903	66.5862
798.385	66.6082
798.867	66.6384
799.35	66.683
799.832	66.7459
800.314	66.8261
800.796	66.918
801.278	67.014
801.76	67.1085
802.242	67.2004
802.724	67.2927
803.206	67.3904
803.688	67.4962
804.171	67.609
804.653	67.7235
805.135	67.8334
805.617	67.9343
806.099	68.026
806.581	68.1118
807.063	68.1961
807.545	68.281
808.028	68.3645
808.51	68.4411
808.992	68.5044
809.474	68.5504
809.956	68.5797
810.438	68.5968
810.92	68.6072
811.402	68.6147
811.885	68.6188
812.367	68.6154
812.849	68.5991
813.331	68.5669
813.813	68.5199
814.295	68.4633
814.777	68.4038
815.259	68.3464
815.741	68.2923
816.224	68.2388
816.706	68.1818
817.188	68.1192
817.67	68.0524
818.152	67.9866
818.634	67.9285
819.116	67.8823
819.598	67.8483
820.081	67.8227
820.563	67.7996
821.045	67.7749
821.527	67.7478
822.009	67.7206
822.491	67.697
822.973	67.6782
823.455	67.662
823.937	67.6422
824.42	67.6115
824.902	67.5647
825.384	67.5006
825.866	67.422
826.348	67.3332
826.83	67.2374
827.312	67.1345
827.794	67.021
828.277	66.8927
828.759	66.7471
829.241	66.5856
829.723	66.4139
830.205	66.2391
830.687	66.0675
831.169	65.9021
831.651	65.7425
832.133	65.5871
832.615	65.4357
833.098	65.2914
833.58	65.1603
834.062	65.0494
834.544	64.9629
835.026	64.901
835.508	64.8597
835.99	64.8331
836.472	64.8167
836.955	64.8094
837.437	64.8135
837.919	64.8319
838.401	64.8656
838.883	64.9113
839.365	64.9623
839.847	65.0104
840.329	65.0497
840.812	65.0781
841.294	65.0975
841.776	65.1116
842.258	65.1227
842.74	65.1296
843.222	65.1282
843.704	65.1133
844.186	65.0816
844.668	65.034
845.151	64.9755
845.633	64.9126
846.115	64.8507
846.597	64.7917
847.079	64.7344
847.561	64.6763
848.043	64.6168
848.525	64.5592
849.008	64.5105
849.49	64.4793
849.972	64.4726
850.454	64.4938
850.936	64.5425
851.418	64.6164
851.9	64.7145
852.382	64.839
852.864	64.9948
853.347	65.1878
853.829	65.4215
854.311	65.6954
854.793	66.0055
855.275	66.3467
855.757	66.7153
856.239	67.1116
856.721	67.5391
857.203	68.0022
857.686	68.5038
858.168	69.0433
858.65	69.6164
859.132	70.2178
859.614	70.8431
860.096	71.4902
860.578	72.1595
861.06	72.8516
861.543	73.565
862.025	74.2954
862.507	75.036
862.989	75.779
863.471	76.5182
863.953	77.2494
864.435	77.9702
864.917	78.6788
865.399	79.3722
865.882	80.0458
866.364	80.6936
866.846	81.3099
867.328	81.8905
867.81	82.4334
868.292	82.9384
868.774	83.4062
869.256	83.837
869.739	84.2304
870.221	84.5854
870.703	84.9014
871.185	85.1788
871.667	85.4194
872.149	85.6262
872.631	85.8024
873.113	85.9502
873.596	86.071
874.078	86.1647
874.56	86.2314
875.042	86.2715
875.524	86.2866
876.006	86.2792
876.488	86.2525
876.97	86.2089
877.452	86.1497
877.934	86.0749
878.417	85.9841
878.899	85.8768
879.381	85.7535
879.863	85.6158
880.345	85.4655
880.827	85.3043
881.309	85.1332
881.791	84.9518
882.274	84.7598
882.756	84.557
883.238	84.3443
883.72	84.1236
884.202	83.8969
884.684	83.666
885.166	83.4313
885.648	83.1918
886.13	82.9462
886.613	82.6937
887.095	82.4347
887.577	82.1712
888.059	81.9053
888.541	81.6387
889.023	81.3716
889.505	81.1026
889.987	80.8295
890.47	80.5508
890.952	80.2663
891.434	79.9776
891.916	79.6868
892.398	79.3954
892.88	79.1035
893.362	78.8094
893.844	78.5106
894.327	78.2056
894.809	77.8948
895.291	77.5807
895.773	77.2665
896.255	76.9552
896.737	76.6476
897.219	76.3425
897.701	76.0375
898.183	75.7309
898.665	75.4223
899.148	75.1136
899.63	74.8075
900.112	74.5062
900.594	74.2099
901.076	73.9169
901.558	73.625
902.04	73.3329
902.523	73.0422
903.005	72.757
903.487	72.4827
903.969	72.2245
904.451	71.9858
904.933	71.7675
905.415	71.5694
905.897	71.3919
906.379	71.2372
906.861	71.1093
907.344	71.0127
907.826	70.9502
908.308	70.9223
908.79	70.9266
909.272	70.9597
909.754	71.0193
910.236	71.1053
910.718	71.2197
911.201	71.3651
911.683	71.5427
912.165	71.7509
912.647	71.9859
913.129	72.2432
913.611	72.5196
914.093	72.8148
914.575	73.1306
915.058	73.4696
915.54	73.8332
916.022	74.2198
916.504	74.625
916.986	75.0429
917.468	75.4679
917.95	75.8961
918.432	76.3248
918.914	76.7521
919.396	77.175
919.879	77.5891
920.361	77.9884
920.843	78.3673
921.325	78.7215
921.807	79.0493
922.289	79.3516
922.771	79.6306
923.254	79.8887
923.736	80.1274
924.218	80.3474
924.7	80.5489
925.182	80.7327
925.664	80.9013
926.146	81.0577
926.628	81.2055
927.11	81.3472
927.592	81.484
928.075	81.6154
928.557	81.7404
929.039	81.8584
929.521	81.9698
930.003	82.076
930.485	82.1785
930.967	82.2783
931.449	82.3745
931.932	82.4653
932.414	82.5486
932.896	82.623
933.378	82.6886
933.86	82.7468
934.342	82.7997
934.824	82.8485
935.306	82.8932
935.788	82.9321
936.271	82.9632
936.753	82.9848
937.235	82.9967
937.717	83
938.199	82.9968
938.681	82.9887
939.163	82.9763
939.645	82.9592
940.128	82.9362
940.61	82.9068
941.092	82.8713
941.574	82.8314
942.056	82.7892
942.538	82.7463
943.02	82.7031
943.502	82.6587
943.985	82.6115
944.467	82.5603
944.949	82.5051
945.431	82.4467
945.913	82.3868
946.395	82.3264
946.877	82.2653
947.359	82.2022
947.841	82.1355
948.323	82.0642
948.806	81.9888
949.288	81.9114
949.77	81.8347
950.252	81.7611
950.734	81.6917
951.216	81.6259
951.698	81.5625
952.181	81.5003
952.663	81.4392
953.145	81.3799
953.627	81.3238
954.109	81.2713
954.591	81.2212
955.073	81.1711
955.555	81.1175
956.037	81.0575
956.519	80.9898
957.002	80.9146
957.484	80.8328
957.966	80.7454
958.448	80.6524
958.93	80.5526
959.412	80.4446
959.894	80.3277
960.376	80.2025
960.859	80.0713
961.341	79.9373
961.823	79.8029
962.305	79.6695
962.787	79.5363
963.269	79.4018
963.751	79.2645
964.233	79.1242
964.716	78.9819
965.198	78.839
965.68	78.6965
966.162	78.554
966.644	78.4093
967.126	78.2599
967.608	78.1033
968.09	77.9388
968.572	77.7671
969.055	77.5899
969.537	77.4083
970.019	77.2222
970.501	77.0302
970.983	76.8303
971.465	76.621
971.947	76.4027
972.429	76.1773
972.912	75.9473
973.394	75.7144
973.876	75.4785
974.358	75.2373
974.84	74.9879
975.322	74.728
975.804	74.4571
976.286	74.1769
976.768	73.8902
977.25	73.5988
977.733	73.3029
978.215	73.0002
978.697	72.6877
979.179	72.3626
979.661	72.0246
980.143	71.6756
980.625	71.3186
981.107	70.9561
981.59	70.5888
982.072	70.2147
982.554	69.8308
983.036	69.4343
983.518	69.0243
984	68.602
984.482	68.1698
984.964	67.7294
985.447	67.2801
985.929	66.8193
986.411	66.3434
986.893	65.8498
987.375	65.3389
987.857	64.8139
988.339	64.2797
988.821	63.7401
989.303	63.1968
989.786	62.6486
990.268	62.0931
990.75	61.5293
991.232	60.9591
991.714	60.3879
992.196	59.8226
992.678	59.2686
993.16	58.7282
993.643	58.1993
994.125	57.678
994.607	57.1607
995.089	56.6471
995.571	56.1399
996.053	55.6433
996.535	55.1603
997.017	54.6896
997.5	54.2264
997.982	53.7633
998.464	53.2942
998.946	52.8168
999.428	52.3325
999.91	51.845
1000.39	51.3572
1000.87	50.8683
1001.36	50.3739
1001.84	49.8677
1002.32	49.3456
1002.8	48.8077
1003.28	48.2588
1003.77	47.7063
1004.25	47.1563
1004.73	46.6109
1005.21	46.0677
1005.7	45.5224
1006.18	44.9721
1006.66	44.4188
1007.14	43.8697
1007.62	43.334
1008.11	42.8195
1008.59	42.3287
1009.07	41.8583
1009.55	41.4023
1010.03	40.956
1010.52	40.5196
1011	40.0987
1011.48	39.7018
1011.96	39.3351
1012.45	38.9998
1012.93	38.6907
1013.41	38.4001
1013.89	38.122
1014.37	37.8557
1014.86	37.6067
1015.34	37.3829
1015.82	37.1902
1016.3	37.0283
1016.78	36.8908
1017.27	36.7686
1017.75	36.6547
1018.23	36.5483
1018.71	36.4549
1019.2	36.3828
1019.68	36.3377
1020.16	36.3187
1020.64	36.3186
1021.12	36.327
1021.61	36.336
1022.09	36.3444
1022.57	36.3572
1023.05	36.3827
1023.53	36.4266
1024.02	36.4885
1024.5	36.5611
1024.98	36.6349
1025.46	36.7025
1025.94	36.7633
1026.43	36.8231
1026.91	36.8905
1027.39	36.9719
1027.87	37.0671
1028.36	37.1695
1028.84	37.2698
1029.32	37.3616
1029.8	37.4446
1030.28	37.5257
1030.77	37.6144
1031.25	37.7184
1031.73	37.8388
1032.21	37.9706
1032.69	38.1059
1033.18	38.239
1033.66	38.3703
1034.14	38.5062
1034.62	38.6555
1035.1	38.8244
1035.59	39.0131
1036.07	39.2151
1036.55	39.4211
1037.03	39.6246
1037.52	39.8249
1038	40.0272
1038.48	40.2396
1038.96	40.4677
1039.44	40.7107
1039.93	40.962
1040.41	41.2121
1040.89	41.4537
1041.37	41.6853
1041.85	41.9112
1042.34	42.1381
1042.82	42.3703
1043.3	42.6065
1043.78	42.8395
1044.27	43.0596
1044.75	43.2598
1045.23	43.4385
1045.71	43.6001
1046.19	43.7517
1046.67	43.8982
1047.16	44.0388
1047.64	44.1675
1048.12	44.2759
1048.6	44.3583
1049.09	44.4146
1049.57	44.4511
1050.05	44.4766
1050.53	44.4986
1051.01	44.5191
1051.5	44.5347
1051.98	44.5396
1052.46	44.5303
1052.94	44.5087
1053.42	44.4821
1053.91	44.4608
1054.39	44.4526
1054.87	44.4602
1055.35	44.4801
1055.84	44.5066
1056.32	44.5355
1056.8	44.5679
1057.28	44.6102
1057.76	44.6706
1058.25	44.7546
1058.73	44.8618
1059.21	44.9856
1059.69	45.1165
1060.17	45.2469
1060.66	45.3746
1061.14	45.5027
1061.62	45.6366
1062.1	45.7796
1062.59	45.9296
1063.07	46.0787
1063.55	46.2169
1064.03	46.3363
1064.51	46.4348
1065	46.516
1065.48	46.5862
1065.96	46.6498
1066.44	46.706
1066.92	46.7487
1067.41	46.7694
1067.89	46.7618
1068.37	46.7254
1068.85	46.6652
1069.34	46.5889
1069.82	46.5023
1070.3	46.4061
1070.78	46.2953
1071.26	46.1624
1071.74	46.0023
1072.23	45.8152
1072.71	45.6074
1073.19	45.3876
1073.67	45.1624
1074.16	44.933
1074.64	44.6943
1075.12	44.4389
1075.6	44.1611
1076.08	43.8612
1076.57	43.5458
1077.05	43.2242
1077.53	42.9039
1078.01	42.5864
1078.49	42.2669
1078.98	41.9376
1079.46	41.5933
1079.94	41.2349
1080.42	40.8701
1080.91	40.5097
1081.39	40.1623
1081.87	39.8297
1082.35	39.5068
1082.83	39.185
1083.32	38.8579
1083.8	38.5255
1084.28	38.195
1084.76	37.8767
1085.24	37.5787
1085.73	37.3027
1086.21	37.0433
1086.69	36.7919
1087.17	36.542
1087.65	36.2942
1088.14	36.0559
1088.62	35.8379
1089.1	35.6483
1089.58	35.4885
1090.07	35.3525
1090.55	35.231
1091.03	35.1173
1091.51	35.012
1091.99	34.9227
1092.48	34.8604
1092.96	34.8332
1093.44	34.8419
1093.92	34.8797
1094.4	34.9366
1094.89	35.0051
1095.37	35.085
1095.85	35.1834
1096.33	35.3107
1096.82	35.4741
1097.3	35.6738
1097.78	35.9026
1098.26	36.1502
1098.74	36.4091
1099.23	36.679
1099.71	36.9667
1100.19	37.282
1100.67	37.6312
1101.15	38.0138
1101.64	38.4217
1102.12	38.8439
1102.6	39.2719
1103.08	39.7043
1103.57	40.1464
1104.05	40.6063
1104.53	41.0892
1105.01	41.5939
1105.49	42.1124
1105.98	42.6339
1106.46	43.1501
1106.94	43.6593
1107.42	44.1654
1107.9	44.6755
1108.39	45.1938
1108.87	45.7192
1109.35	46.2446
1109.83	46.7611
1110.32	47.2621
1110.8	47.7467
1111.28	48.2197
1111.76	48.6879
1112.24	49.1558
1112.72	49.6224
1113.21	50.0815
1113.69	50.5246
1114.17	50.9458
1114.65	51.3441
1115.14	51.7238
1115.62	52.0913
1116.1	52.4513
1116.58	52.8034
1117.06	53.1431
1117.55	53.4637
1118.03	53.7612
1118.51	54.0359
1118.99	54.2933
1119.47	54.5405
1119.96	54.783
1120.44	55.0218
1120.92	55.2533
1121.4	55.472
1121.88	55.6741
1122.37	55.8604
1122.85	56.0358
1123.33	56.2071
1123.81	56.3795
1124.3	56.5537
1124.78	56.7261
1125.26	56.8911
1125.74	57.045
1126.22	57.1878
1126.71	57.3242
1127.19	57.4603
1127.67	57.6012
1128.15	57.7477
1128.63	57.8967
1129.12	58.0435
1129.6	58.1849
1130.08	58.3215
1130.56	58.458
1131.05	58.6007
1131.53	58.7543
1132.01	58.9192
1132.49	59.0917
1132.97	59.2661
1133.46	59.438
1133.94	59.6061
1134.42	59.7728
1134.9	59.9421
1135.38	60.1164
1135.87	60.2943
1136.35	60.4712
1136.83	60.6414
1137.31	60.8008
1137.8	60.95
1138.28	61.0938
1138.76	61.2394
1139.24	61.3936
1139.72	61.5607
1140.21	61.742
1140.69	61.9381
1141.17	62.1508
1141.65	62.3855
1142.13	62.6498
1142.62	62.9517
1143.1	63.2965
1143.58	63.6844
1144.06	64.1106
1144.55	64.5681
1145.03	65.05
1145.51	65.552
1145.99	66.0728
1146.47	66.6116
1146.96	67.1664
1147.44	67.7324
1147.92	68.302
1148.4	68.8667
1148.88	69.4202
1149.37	69.9592
1149.85	70.4838
1150.33	70.9955
1150.81	71.4951
1151.3	71.9811
1151.78	72.45
1152.26	72.8979
1152.74	73.3224
1153.22	73.7241
1153.7	74.1063
1154.19	74.4735
1154.67	74.8297
1155.15	75.1766
1155.63	75.514
1156.12	75.841
1156.6	76.1571
1157.08	76.4643
1157.56	76.7661
1158.04	77.0666
1158.53	77.3692
1159.01	77.6748
1159.49	77.9825
1159.97	78.2905
1160.45	78.5975
1160.94	78.9038
1161.42	79.2109
1161.9	79.5212
1162.38	79.8355
1162.87	80.1532
1163.35	80.4715
1163.83	80.7871
1164.31	81.0973
1164.79	81.4007
1165.28	81.6979
1165.76	81.9901
1166.24	82.2782
1166.72	82.562
1167.2	82.8401
1167.69	83.1108
1168.17	83.3733
1168.65	83.6281
1169.13	83.8768
1169.62	84.1217
1170.1	84.3648
1170.58	84.6066
1171.06	84.8468
1171.54	85.0844
1172.03	85.3187
1172.51	85.55
1172.99	85.7792
1173.47	86.007
1173.95	86.2335
1174.44	86.4575
1174.92	86.6765
1175.4	86.8878
1175.88	87.0891
1176.37	87.2794
1176.85	87.4585
1177.33	87.6269
1177.81	87.785
1178.29	87.9326
1178.78	88.0685
1179.26	88.1917
1179.74	88.3013
1180.22	88.3976
1180.7	88.4814
1181.19	88.554
1181.67	88.6162
1182.15	88.668
1182.63	88.7084
1183.11	88.7358
1183.6	88.7484
1184.08	88.7451
1184.56	88.725
1185.04	88.687
1185.53	88.6299
1186.01	88.5513
1186.49	88.4483
1186.97	88.3175
1187.45	88.1561
1187.94	87.9624
1188.42	87.736
1188.9	87.4776
1189.38	87.1882
1189.86	86.8691
1190.35	86.5214
1190.83	86.1464
1191.31	85.7464
1191.79	85.3253
1192.28	84.8888
1192.76	84.444
1193.24	83.9981
1193.72	83.5577
1194.2	83.128
1194.68	82.7135
1195.17	82.3184
1195.65	81.948
1196.13	81.6086
1196.61	81.3066
1197.1	81.0476
1197.58	80.8351
1198.06	80.6699
1198.54	80.5516
1199.02	80.479
1199.51	80.4522
1199.99	80.4723
1200.47	80.5408
1200.95	80.6583
1201.43	80.8235
1201.92	81.0332
1202.4	81.2833
1202.88	81.5698
1203.36	81.8902
1203.85	82.243
1204.33	82.6271
1204.81	83.0406
1205.29	83.48
1205.77	83.9402
1206.26	84.4155
1206.74	84.9006
1207.22	85.3914
1207.7	85.8848
1208.18	86.3782
1208.67	86.8686
1209.15	87.3521
1209.63	87.8247
1210.11	88.282
1210.6	88.7211
1211.08	89.14
1211.56	89.5378
1212.04	89.9143
1212.52	90.2691
1213.01	90.6015
1213.49	90.9107
1213.97	91.1964
1214.45	91.4585
1214.93	91.6981
1215.42	91.9167
1215.9	92.1159
1216.38	92.2972
1216.86	92.4615
1217.35	92.6094
1217.83	92.7413
1218.31	92.8579
1218.79	92.9604
1219.27	93.0504
1219.76	93.1294
1220.24	93.1987
1220.72	93.2592
1221.2	93.3113
1221.68	93.355
1222.17	93.3902
1222.65	93.4175
1223.13	93.4376
1223.61	93.4516
1224.09	93.4604
1224.58	93.4645
1225.06	93.4641
1225.54	93.4589
1226.02	93.4485
1226.51	93.4328
1226.99	93.412
1227.47	93.3866
1227.95	93.3575
1228.43	93.3251
1228.91	93.2901
1229.4	93.2526
1229.88	93.2129
1230.36	93.1714
1230.84	93.1286
1231.33	93.0855
1231.81	93.0428
1232.29	93.0008
1232.77	92.9598
1233.26	92.9195
1233.74	92.8799
1234.22	92.8408
1234.7	92.8024
1235.18	92.7649
1235.66	92.7281
1236.15	92.6915
1236.63	92.6542
1237.11	92.6151
1237.59	92.5728
1238.08	92.5266
1238.56	92.4759
1239.04	92.4205
1239.52	92.3599
1240	92.2936
1240.49	92.2204
1240.97	92.1395
1241.45	92.0498
1241.93	91.9512
1242.41	91.8441
1242.9	91.7294
1243.38	91.608
1243.86	91.4806
1244.34	91.3471
1244.83	91.207
1245.31	91.0598
1245.79	90.9051
1246.27	90.743
1246.75	90.5737
1247.24	90.3977
1247.72	90.2147
1248.2	90.0242
1248.68	89.825
1249.16	89.6165
1249.65	89.3986
1250.13	89.1722
1250.61	88.9388
1251.09	88.7002
1251.58	88.4579
1252.06	88.2123
1252.54	87.9637
1253.02	87.7123
1253.5	87.4593
1253.98	87.207
1254.47	86.9586
1254.95	86.7176
1255.43	86.4872
1255.91	86.2698
1256.4	86.0674
1256.88	85.8822
1257.36	85.7172
1257.84	85.5768
1258.33	85.4657
1258.81	85.3881
1259.29	85.3467
1259.77	85.3418
1260.25	85.3724
1260.73	85.437
1261.22	85.5348
1261.7	85.6661
1262.18	85.8315
1262.66	86.0313
1263.15	86.2637
1263.63	86.5255
1264.11	86.812
1264.59	87.1182
1265.07	87.4392
1265.56	87.7708
1266.04	88.1083
1266.52	88.4467
1267	88.78
1267.48	89.1017
1267.97	89.4063
1268.45	89.6892
1268.93	89.9482
1269.41	90.183
1269.89	90.3947
1270.38	90.5846
1270.86	90.7544
1271.34	90.9047
1271.82	91.0363
1272.31	91.1499
1272.79	91.2471
1273.27	91.3299
1273.75	91.4006
1274.23	91.4615
1274.72	91.5141
1275.2	91.5591
1275.68	91.5965
1276.16	91.6261
1276.64	91.6483
1277.13	91.664
1277.61	91.6747
1278.09	91.6817
1278.57	91.6864
1279.06	91.6891
1279.54	91.69
1280.02	91.6889
1280.5	91.6861
1280.98	91.6823
1281.47	91.6787
1281.95	91.6762
1282.43	91.6754
1282.91	91.6763
1283.39	91.6782
1283.88	91.6803
1284.36	91.6822
1284.84	91.6839
1285.32	91.6854
1285.81	91.687
1286.29	91.6882
1286.77	91.688
1287.25	91.6851
1287.73	91.678
1288.22	91.6664
1288.7	91.6502
1289.18	91.6303
1289.66	91.6078
1290.14	91.5833
1290.63	91.5566
1291.11	91.5271
1291.59	91.4943
1292.07	91.4575
1292.56	91.4173
1293.04	91.3742
1293.52	91.3292
1294	91.2829
1294.48	91.2355
1294.96	91.1868
1295.45	91.1366
1295.93	91.0853
1296.41	91.0336
1296.89	90.9832
1297.38	90.9351
1297.86	90.89
1298.34	90.8478
1298.82	90.808
1299.3	90.7698
1299.79	90.733
1300.27	90.698
1300.75	90.6657
1301.23	90.6365
1301.71	90.6103
1302.2	90.5861
1302.68	90.5623
1303.16	90.5372
1303.64	90.5095
1304.13	90.4787
1304.61	90.4447
1305.09	90.4073
1305.57	90.3658
1306.05	90.3187
1306.54	90.2641
1307.02	90.2003
1307.5	90.1266
1307.98	90.0432
1308.46	89.9517
1308.95	89.8538
1309.43	89.7508
1309.91	89.6435
1310.39	89.5325
1310.88	89.4183
1311.36	89.3029
1311.84	89.1894
1312.32	89.0821
1312.8	88.9853
1313.29	88.9022
1313.77	88.8344
1314.25	88.7817
1314.73	88.7433
1315.21	88.7183
1315.7	88.7065
1316.18	88.7082
1316.66	88.7233
1317.14	88.7511
1317.62	88.7893
1318.11	88.8353
1318.59	88.8859
1319.07	88.9389
1319.55	88.9928
1320.04	89.0469
1320.52	89.1005
1321	89.1523
1321.48	89.2009
1321.96	89.2442
1322.45	89.2807
1322.93	89.31
1323.41	89.3321
1323.89	89.3479
1324.38	89.3579
1324.86	89.3621
1325.34	89.3594
1325.82	89.3482
1326.3	89.327
1326.79	89.295
1327.27	89.2523
1327.75	89.1997
1328.23	89.1379
1328.71	89.0672
1329.2	88.9871
1329.68	88.8965
1330.16	88.795
1330.64	88.6832
1331.12	88.563
1331.61	88.4377
1332.09	88.3104
1332.57	88.1838
1333.05	88.0591
1333.54	87.9371
1334.02	87.8183
1334.5	87.7045
1334.98	87.5985
1335.46	87.504
1335.94	87.4242
1336.43	87.3613
1336.91	87.3156
1337.39	87.2868
1337.87	87.2748
1338.36	87.2806
1338.84	87.3061
1339.32	87.3528
1339.8	87.4197
1340.28	87.5026
1340.77	87.5951
1341.25	87.6906
1341.73	87.7851
1342.21	87.8773
1342.69	87.9686
1343.18	88.0613
1343.66	88.1571
1344.14	88.2561
1344.62	88.3572
1345.11	88.4585
1345.59	88.5586
1346.07	88.6578
1346.55	88.758
1347.03	88.862
1347.52	88.972
1348	89.0892
1348.48	89.213
1348.96	89.3417
1349.44	89.4741
1349.93	89.6092
1350.41	89.7474
1350.89	89.8893
1351.37	90.0353
1351.86	90.185
1352.34	90.337
1352.82	90.4902
1353.3	90.6436
1353.78	90.7966
1354.27	90.9494
1354.75	91.1017
1355.23	91.2525
1355.71	91.3998
1356.19	91.5409
1356.68	91.6736
1357.16	91.7963
1357.64	91.9084
1358.12	92.0105
1358.61	92.1032
1359.09	92.1873
1359.57	92.263
1360.05	92.3302
1360.53	92.389
1361.02	92.4395
1361.5	92.4826
1361.98	92.5193
1362.46	92.551
1362.94	92.5779
1363.43	92.6
1363.91	92.6164
1364.39	92.6269
1364.87	92.6319
1365.35	92.6325
1365.84	92.6304
1366.32	92.6274
1366.8	92.6248
1367.28	92.6232
1367.77	92.6224
1368.25	92.6218
1368.73	92.6204
1369.21	92.6179
1369.69	92.6144
1370.18	92.6107
1370.66	92.607
1371.14	92.6033
1371.62	92.599
1372.1	92.5931
1372.59	92.5847
1373.07	92.5735
1373.55	92.56
1374.03	92.5456
1374.52	92.5315
1375	92.5185
1375.48	92.5063
1375.96	92.4943
1376.44	92.4821
1376.92	92.4698
1377.41	92.4585
1377.89	92.4494
1378.37	92.4435
1378.85	92.4411
1379.34	92.4415
1379.82	92.4434
1380.3	92.4457
1380.78	92.4479
1381.26	92.4498
1381.75	92.4521
1382.23	92.4548
1382.71	92.4577
1383.19	92.4596
1383.67	92.459
1384.16	92.4545
1384.64	92.4453
1385.12	92.4314
1385.6	92.4129
1386.09	92.3902
1386.57	92.3636
1387.05	92.3327
1387.53	92.297
1388.01	92.2564
1388.5	92.2114
1388.98	92.1629
1389.46	92.1121
1389.94	92.0599
1390.42	92.0065
1390.91	91.9517
1391.39	91.8945
1391.87	91.8334
1392.35	91.7668
1392.84	91.6932
1393.32	91.6112
1393.8	91.5204
1394.28	91.4215
1394.76	91.3163
1395.25	91.2074
1395.73	91.0964
1396.21	90.9835
1396.69	90.8669
1397.17	90.7435
1397.66	90.6098
1398.14	90.4628
1398.62	90.3018
1399.1	90.1295
1399.59	89.9517
1400.07	89.7752
1400.55	89.605
1401.03	89.4431
1401.51	89.2883
1401.99	89.1375
1402.48	88.986
1402.96	88.8298
1403.44	88.6658
1403.92	88.4936
1404.41	88.3162
1404.89	88.1395
1405.37	87.9698
1405.85	87.8119
1406.33	87.6675
1406.82	87.5351
1407.3	87.412
1407.78	87.2956
1408.26	87.1847
1408.74	87.0795
1409.23	86.9816
1409.71	86.8926
1410.19	86.8139
1410.67	86.7463
1411.16	86.6895
1411.64	86.6435
1412.12	86.6085
1412.6	86.5853
1413.08	86.5746
1413.57	86.5764
1414.05	86.5898
1414.53	86.6125
1415.01	86.6421
1415.49	86.6766
1415.98	86.7164
1416.46	86.764
1416.94	86.8248
1417.42	86.9059
1417.9	87.013
1418.39	87.1464
1418.87	87.2975
1419.35	87.4506
1419.83	87.5908
1420.32	87.7112
1420.8	87.8135
1421.28	87.9043
1421.76	87.9906
1422.24	88.0782
1422.73	88.1705
1423.21	88.2682
1423.69	88.3695
1424.17	88.4698
1424.65	88.5639
1425.14	88.6476
1425.62	88.7188
1426.1	88.7774
1426.58	88.8246
1427.07	88.8619
1427.55	88.8908
1428.03	88.9126
1428.51	88.9281
1428.99	88.9372
1429.48	88.9385
1429.96	88.9296
1430.44	88.9077
1430.92	88.8717
1431.4	88.8223
1431.89	88.7624
1432.37	88.6958
1432.85	88.6261
1433.33	88.5555
1433.82	88.4843
1434.3	88.412
1434.78	88.3384
1435.26	88.2653
1435.74	88.1983
1436.23	88.1453
1436.71	88.1133
1437.19	88.1041
1437.67	88.1133
1438.15	88.1352
1438.64	88.1666
1439.12	88.2074
1439.6	88.2597
1440.08	88.3257
1440.57	88.4057
1441.05	88.4976
1441.53	88.597
1442.01	88.699
1442.49	88.7998
1442.97	88.8977
1443.46	88.9927
1443.94	89.0856
1444.42	89.1767
1444.9	89.2652
1445.39	89.3497
1445.87	89.4296
1446.35	89.5053
1446.83	89.5788
1447.31	89.6523
1447.8	89.7265
1448.28	89.7994
1448.76	89.8667
1449.24	89.9248
1449.72	89.9721
1450.21	90.0105
1450.69	90.0439
1451.17	90.0774
1451.65	90.1149
1452.13	90.1577
1452.62	90.2042
1453.1	90.2511
1453.58	90.2954
1454.06	90.3368
1454.55	90.3791
1455.03	90.4309
1455.51	90.5053
1455.99	90.6168
1456.47	90.7734
1456.96	90.965
1457.44	91.1637
1457.92	91.3419
1458.4	91.4904
1458.88	91.6154
1459.37	91.7267
1459.85	91.8302
1460.33	91.9276
1460.81	92.0186
1461.3	92.1032
1461.78	92.1833
1462.26	92.2628
1462.74	92.3468
1463.22	92.44
1463.71	92.5446
1464.19	92.6577
1464.67	92.7713
1465.15	92.8769
1465.63	92.9692
1466.12	93.0493
1466.6	93.1218
1467.08	93.1914
1467.56	93.2605
1468.05	93.329
1468.53	93.3957
1469.01	93.4595
1469.49	93.5213
1469.97	93.5842
1470.46	93.6536
1470.94	93.7353
1471.42	93.8331
1471.9	93.9444
1472.38	94.0592
1472.87	94.1637
1473.35	94.2497
1473.83	94.318
1474.31	94.3755
1474.8	94.4292
1475.28	94.4826
1475.76	94.5356
1476.24	94.5863
1476.72	94.6336
1477.21	94.6785
1477.69	94.7242
1478.17	94.7747
1478.65	94.8335
1479.13	94.9031
1479.62	94.9848
1480.1	95.0791
1480.58	95.1868
1481.06	95.3083
1481.55	95.4435
1482.03	95.5911
1482.51	95.748
1482.99	95.9104
1483.47	96.0747
1483.95	96.2384
1484.44	96.4016
1484.92	96.5658
1485.4	96.7344
1485.88	96.9107
1486.37	97.0961
1486.85	97.2895
1487.33	97.487
1487.81	97.6846
1488.29	97.8798
1488.78	98.074
1489.26	98.2702
1489.74	98.4697
1490.22	98.6677
1490.7	98.8538
1491.19	99.0179
1491.67	99.1546
1492.15	99.265
1492.63	99.3549
1493.12	99.4321
1493.6	99.5043
1494.08	99.5776
1494.56	99.6559
1495.04	99.7397
1495.53	99.8262
1496.01	99.9106
1496.49	99.9884
1496.97	100.058
1497.45	100.123
1497.94	100.184
1498.42	100.243
1498.9	100.299
1499.38	100.35
1499.87	100.393
1500.35	100.429
1500.83	100.461
1501.31	100.491
1501.79	100.522
1502.28	100.554
1502.76	100.586
1503.24	100.617
1503.72	100.643
1504.2	100.665
1504.69	100.683
1505.17	100.698
1505.65	100.715
1506.13	100.736
1506.62	100.759
1507.1	100.779
1507.58	100.793
1508.06	100.801
1508.54	100.807
1509.03	100.817
1509.51	100.832
1509.99	100.851
1510.47	100.871
1510.95	100.889
1511.44	100.903
1511.92	100.913
1512.4	100.919
1512.88	100.926
1513.36	100.934
1513.85	100.944
1514.33	100.956
1514.81	100.967
1515.29	100.975
1515.78	100.979
1516.26	100.981
1516.74	100.984
1517.22	100.993
1517.7	101.006
1518.18	101.022
1518.67	101.038
1519.15	101.05
1519.63	101.057
1520.11	101.06
1520.6	101.061
1521.08	101.063
1521.56	101.069
1522.04	101.079
1522.53	101.088
1523.01	101.094
1523.49	101.097
1523.97	101.098
1524.45	101.1
1524.93	101.103
1525.42	101.109
1525.9	101.116
1526.38	101.122
1526.86	101.127
1527.35	101.13
1527.83	101.133
1528.31	101.138
1528.79	101.145
1529.27	101.156
1529.76	101.167
1530.24	101.177
1530.72	101.184
1531.2	101.188
1531.68	101.188
1532.17	101.185
1532.65	101.181
1533.13	101.178
1533.61	101.175
1534.1	101.174
1534.58	101.174
1535.06	101.175
1535.54	101.178
1536.02	101.183
1536.51	101.191
1536.99	101.202
1537.47	101.215
1537.95	101.227
1538.43	101.235
1538.92	101.234
1539.4	101.225
1539.88	101.21
1540.36	101.198
1540.85	101.194
1541.33	101.193
1541.81	101.191
1542.29	101.184
1542.77	101.174
1543.26	101.162
1543.74	101.151
1544.22	101.144
1544.7	101.138
1545.18	101.134
1545.67	101.128
1546.15	101.121
1546.63	101.112
1547.11	101.102
1547.6	101.091
1548.08	101.078
1548.56	101.064
1549.04	101.046
1549.52	101.025
1550.01	101.001
1550.49	100.977
1550.97	100.956
1551.45	100.939
1551.93	100.924
1552.42	100.91
1552.9	100.894
1553.38	100.873
1553.86	100.846
1554.34	100.817
1554.83	100.788
1555.31	100.766
1555.79	100.751
1556.27	100.745
1556.76	100.745
1557.24	100.746
1557.72	100.741
1558.2	100.721
1558.68	100.689
1559.16	100.662
1559.65	100.653
1560.13	100.66
1560.61	100.673
1561.09	100.687
1561.58	100.7
1562.06	100.712
1562.54	100.722
1563.02	100.733
1563.5	100.746
1563.99	100.759
1564.47	100.772
1564.95	100.784
1565.43	100.795
1565.91	100.805
1566.4	100.813
1566.88	100.822
1567.36	100.832
1567.84	100.842
1568.33	100.852
1568.81	100.861
1569.29	100.866
1569.77	100.87
1570.25	100.874
1570.74	100.881
1571.22	100.89
1571.7	100.901
1572.18	100.913
1572.66	100.924
1573.15	100.933
1573.63	100.939
1574.11	100.943
1574.59	100.946
1575.08	100.949
1575.56	100.954
1576.04	100.96
1576.52	100.967
1577	100.974
1577.49	100.981
1577.97	100.989
1578.45	100.999
1578.93	101.01
1579.41	101.022
1579.9	101.035
1580.38	101.047
1580.86	101.057
1581.34	101.065
1581.83	101.072
1582.31	101.079
1582.79	101.086
1583.27	101.095
1583.75	101.104
1584.23	101.113
1584.72	101.121
1585.2	101.127
1585.68	101.134
1586.16	101.14
1586.65	101.148
1587.13	101.157
1587.61	101.165
1588.09	101.173
1588.57	101.178
1589.06	101.181
1589.54	101.183
1590.02	101.186
1590.5	101.189
1590.98	101.194
1591.47	101.2
1591.95	101.206
1592.43	101.21
1592.91	101.214
1593.4	101.216
1593.88	101.22
1594.36	101.224
1594.84	101.23
1595.32	101.236
1595.81	101.24
1596.29	101.244
1596.77	101.246
1597.25	101.247
1597.73	101.249
1598.22	101.253
1598.7	101.257
1599.18	101.262
1599.66	101.266
1600.14	101.267
1600.63	101.267
1601.11	101.266
1601.59	101.266
1602.07	101.266
1602.56	101.269
1603.04	101.272
1603.52	101.273
1604	101.274
1604.48	101.273
1604.97	101.271
1605.45	101.269
1605.93	101.269
1606.41	101.269
1606.89	101.269
1607.38	101.268
1607.86	101.263
1608.34	101.256
1608.82	101.247
1609.31	101.238
1609.79	101.23
1610.27	101.222
1610.75	101.215
1611.23	101.208
1611.72	101.201
1612.2	101.192
1612.68	101.184
1613.16	101.177
1613.64	101.17
[truncated: 4,950 more rows]

[truncated: 3 more sheets: No.10, No.11, No.12]
