# Supplementary material for: Preparation of cyanobacteria-enhanced poly(vinyl)alcohol-based films with resistance to blue-violet light / red light and water
Source: PLoS One. 2020 Feb 13;15(2):e0228814. doi: 10.1371/journal.pone.0228814 (PMC7018049; doi:10.1371/journal.pone.0228814)
Supplement: S1 Data — (ZIP) [file pone.0228814.s001.zip › data/Fig.3.xls]

## Sheet: No.1
Report Date:	21:54:52, 04/01/2019
Wavelength data table
Sample Name	800.00nm(%T)	750.00nm(%T)	700.00nm(%T)	650.00nm(%T)	600.00nm(%T)	550.00nm(%T)	500.00nm(%T)	450.00nm(%T)	400.00nm(%T)	350.00nm(%T)	300.00nm(%T)	250.00nm(%T)
'zz	91.6	91.7	91.7	91.7	91.5	91.5	91.3	91.1	90.3	86.6	83.7	84.4
Sample:	'zz
File name:
Run Date:	21:49:43, 04/01/2019
Operator:	Administrator
Comment:	'
Instrument
Model:	U-4100 Spectrophotometer(Solid)
Serial Number:	'
ROM Version:	5300 05
Instrument Parameters
Measurement Type:	Wavelength Scan
Data Mode:	%T
Start Wavelength:	2500.00 nm
End Wavelength:	200.00 nm
Scan Speed:	300 nm/min
Sampling Interval:	1.00 nm
Delay:	0 s
Cycle Time:	0.0 min
Replicates:	1
Auto Zero before each run:	Off
Slit Width:	4.00 nm
PMT Voltage:	Auto1
Lamp Change Mode:	Auto
Lamp Change Wavelength:	340.00 nm
Baseline Correction:	User 1
High Resolution:	Off
D2 Lamp:	On
WI Lamp:	On
R/S Reverse:	Off
Attenuation:	'None
--- NIR ---
Scan Speed:	750 nm/min
Slit:	Auto change
PbS Gain:	1
Detector change correct:	OFF
Detector change Wavelength:	850.0 nm
Light control:	Fixed
--------------
Path Length:	10.0 mm
Peak Detection
Integration Method:	Rectangular
Sensitivity:	1
Threshold:	0.01
Peaks
Peak #	Start (nm)	Apex (nm)	End (nm)	Height (%T)	Valley (nm)	Valley (%T)
1	2500	2491	2404	46.4	2404	58.3
2	2404	2352	2342	54.6	2342	54.8
3	2342	2338	2332	54.7	2332	54.8
4	2332	2315	2242	54.1	2242	75.1
5	2242	2091	1999	60.1	1999	75.7
6	1999	1948	1859	72.1	1859	85
7	1859	1753	1738	82.2	1738	82.3
8	1738	1717	1668	82	1668	84.8
9	1668	1574	1539	80.9	1539	81.3
10	1539	1495	1315	80.8	1315	91.1
11	1315	1310	1306	91	1306	91.1
12	1306	1301	1297	91	1297	91.1
13	1297	1294	1287	91	1287	91
14	1287	1279	1275	90.9	1275	91
15	1275	1242	1237	90.7	1237	90.8
16	1237	1202	1121	90.2	1121	91.6
17	1121	1112	1107	91.5	1107	91.6
18	1107	1097	1092	91.5	1092	91.6
19	1092	1086	1081	91.5	1081	91.6
20	1081	1065	1060	91.5	1060	91.5
21	1060	1046	1043	91.5	1043	91.5
22	1043	1019	1012	91.4	1012	91.5
23	1012	1007	966	91.4	966	91.6
24	966	957	951	91.4	951	91.5
25	951	943	936	91.5	936	91.9
26	936	923	918	91.5	918	91.6
27	918	913	903	91.5	903	91.6
28	903	900	895	91.5	895	91.6
29	895	882	874	91.5	874	91.6
30	874	867	862	91.6	862	91.6
31	862	860	846	91.6	846	91.9
32	846	842	837	91.7	837	91.9
33	837	828	823	91.7	823	92.1
34	823	811	804	91.5	804	91.7
35	804	798	791	91.5	791	91.8
36	791	777	770	91.5	770	91.8
37	770	765	758	91.7	758	91.8
38	758	752	747	91.6	747	91.7
39	747	743	741	91.6	741	91.7
40	741	731	726	91.7	726	91.7
41	726	718	713	91.6	713	91.7
42	713	710	703	91.6	703	91.7
43	703	684	673	91.6	673	91.6
44	673	670	666	91.6	666	91.7
45	666	664	658	91.6	658	91.7
46	658	654	651	91.6	651	91.7
47	651	647	644	91.6	644	91.7
48	644	638	634	91.6	634	91.6
49	634	614	610	91.5	610	91.6
50	610	594	591	91.5	591	91.5
51	591	589	576	91.5	576	91.5
52	576	567	562	91.4	562	91.5
53	562	558	552	91.4	552	91.5
54	552	543	537	91.3	537	91.4
55	537	530	522	91.3	522	91.4
56	522	515	511	91.3	511	91.4
57	511	505	500	91.3	500	91.3
58	500	495	487	91.2	487	91.3
59	487	472	469	91.1	469	91.2
60	469	463	459	91.1	459	91.2
61	459	453	444	91.1	444	91.1
62	444	432	426	90.8	426	90.9
63	426	329	324	84.1	324	84.5
64	324	316	309	83.9	309	84.6
65	309	283	275	82	275	82.8
66	275	272	256	82.7	256	84.7
Data Points
nm	%T
2500	46.8
2499	46.7
2498	46.6
2497	46.5
2496	46.4
2495	46.4
2494	46.4
2493	46.4
2492	46.4
2491	46.4
2490	46.4
2489	46.4
2488	46.4
2487	46.5
2486	46.5
2485	46.5
2484	46.5
2483	46.6
2482	46.6
2481	46.8
2480	46.9
2479	47
2478	47.2
2477	47.3
2476	47.4
2475	47.5
2474	47.6
2473	47.8
2472	48
2471	48.2
2470	48.4
2469	48.6
2468	48.8
2467	49
2466	49.1
2465	49.3
2464	49.5
2463	49.8
2462	50.1
2461	50.3
2460	50.6
2459	50.8
2458	51.1
2457	51.3
2456	51.5
2455	51.7
2454	51.8
2453	52
2452	52.2
2451	52.4
2450	52.6
2449	52.7
2448	53
2447	53.2
2446	53.3
2445	53.5
2444	53.7
2443	53.9
2442	54.1
2441	54.3
2440	54.5
2439	54.7
2438	54.8
2437	55
2436	55.1
2435	55.3
2434	55.5
2433	55.6
2432	55.7
2431	55.9
2430	56
2429	56.1
2428	56.2
2427	56.4
2426	56.5
2425	56.6
2424	56.7
2423	56.8
2422	56.8
2421	56.9
2420	57.1
2419	57.2
2418	57.4
2417	57.5
2416	57.6
2415	57.7
2414	57.8
2413	57.8
2412	57.9
2411	57.9
2410	58
2409	58.1
2408	58.2
2407	58.2
2406	58.2
2405	58.2
2404	58.3
2403	58.3
2402	58.2
2401	58.2
2400	58.2
2399	58.2
2398	58.2
2397	58.1
2396	58.1
2395	58.1
2394	58.1
2393	58
2392	57.9
2391	57.8
2390	57.8
2389	57.7
2388	57.7
2387	57.6
2386	57.5
2385	57.4
2384	57.3
2383	57.2
2382	57
2381	56.9
2380	56.8
2379	56.7
2378	56.6
2377	56.5
2376	56.4
2375	56.3
2374	56.2
2373	56.1
2372	56
2371	55.9
2370	55.8
2369	55.7
2368	55.7
2367	55.6
2366	55.5
2365	55.4
2364	55.3
2363	55.2
2362	55.1
2361	55.1
2360	55
2359	55
2358	54.9
2357	54.9
2356	54.8
2355	54.7
2354	54.7
2353	54.7
2352	54.6
2351	54.7
2350	54.7
2349	54.7
2348	54.7
2347	54.7
2346	54.7
2345	54.7
2344	54.7
2343	54.8
2342	54.8
2341	54.7
2340	54.7
2339	54.7
2338	54.7
2337	54.7
2336	54.7
2335	54.8
2334	54.8
2333	54.8
2332	54.8
2331	54.8
2330	54.8
2329	54.7
2328	54.7
2327	54.6
2326	54.5
2325	54.5
2324	54.4
2323	54.4
2322	54.4
2321	54.3
2320	54.3
2319	54.2
2318	54.2
2317	54.2
2316	54.1
2315	54.1
2314	54.1
2313	54.2
2312	54.2
2311	54.2
2310	54.3
2309	54.4
2308	54.5
2307	54.6
2306	54.7
2305	54.9
2304	55.1
2303	55.3
2302	55.6
2301	55.8
2300	56.1
2299	56.4
2298	56.8
2297	57.1
2296	57.5
2295	58
2294	58.4
2293	58.8
2292	59.2
2291	59.6
2290	60.1
2289	60.5
2288	61.1
2287	61.6
2286	62.2
2285	62.7
2284	63.3
2283	63.8
2282	64.3
2281	64.8
2280	65.4
2279	65.9
2278	66.4
2277	67
2276	67.5
2275	67.9
2274	68.4
2273	68.8
2272	69.2
2271	69.6
2270	70
2269	70.3
2268	70.7
2267	71.1
2266	71.4
2265	71.7
2264	72
2263	72.3
2262	72.6
2261	72.9
2260	73.1
2259	73.3
2258	73.5
2257	73.6
2256	73.8
2255	74
2254	74.1
2253	74.3
2252	74.4
2251	74.5
2250	74.6
2249	74.7
2248	74.7
2247	74.8
2246	74.9
2245	75
2244	75
2243	75
2242	75.1
2241	75.1
2240	75
2239	75
2238	75
2237	75
2236	75
2235	75
2234	75
2233	75
2232	75
2231	75
2230	74.9
2229	74.9
2228	74.8
2227	74.8
2226	74.7
2225	74.7
2224	74.6
2223	74.6
2222	74.5
2221	74.5
2220	74.4
2219	74.3
2218	74.2
2217	74.1
2216	74
2215	74
2214	73.9
2213	73.9
2212	73.8
2211	73.8
2210	73.7
2209	73.6
2208	73.5
2207	73.5
2206	73.4
2205	73.3
2204	73.2
2203	73.1
2202	73
2201	72.9
2200	72.8
2199	72.7
2198	72.6
2197	72.5
2196	72.4
2195	72.3
2194	72.2
2193	72.1
2192	72.1
2191	72
2190	71.9
2189	71.8
2188	71.7
2187	71.6
2186	71.5
2185	71.4
2184	71.2
2183	71.1
2182	71
2181	70.9
2180	70.8
2179	70.6
2178	70.5
2177	70.4
2176	70.3
2175	70.2
2174	70
2173	69.9
2172	69.8
2171	69.7
2170	69.6
2169	69.5
2168	69.4
2167	69.2
2166	69.1
2165	68.9
2164	68.8
2163	68.6
2162	68.5
2161	68.3
2160	68.2
2159	68.1
2158	67.9
2157	67.8
2156	67.7
2155	67.5
2154	67.4
2153	67.3
2152	67.1
2151	67
2150	66.8
2149	66.7
2148	66.5
2147	66.4
2146	66.2
2145	66.1
2144	65.9
2143	65.7
2142	65.6
2141	65.4
2140	65.3
2139	65.1
2138	65
2137	64.8
2136	64.7
2135	64.5
2134	64.4
2133	64.2
2132	64.1
2131	63.9
2130	63.8
2129	63.6
2128	63.5
2127	63.3
2126	63.2
2125	63
2124	62.9
2123	62.7
2122	62.6
2121	62.4
2120	62.3
2119	62.2
2118	62
2117	61.9
2116	61.8
2115	61.6
2114	61.6
2113	61.4
2112	61.3
2111	61.2
2110	61.1
2109	61
2108	60.9
2107	60.8
2106	60.7
2105	60.6
2104	60.6
2103	60.5
2102	60.5
2101	60.4
2100	60.3
2099	60.3
2098	60.2
2097	60.2
2096	60.2
2095	60.2
2094	60.2
2093	60.2
2092	60.2
2091	60.1
2090	60.2
2089	60.2
2088	60.2
2087	60.3
2086	60.3
2085	60.4
2084	60.4
2083	60.5
2082	60.6
2081	60.7
2080	60.8
2079	60.9
2078	61
2077	61.1
2076	61.3
2075	61.4
2074	61.6
2073	61.7
2072	61.9
2071	62
2070	62.2
2069	62.4
2068	62.6
2067	62.8
2066	63
2065	63.3
2064	63.5
2063	63.7
2062	64
2061	64.2
2060	64.5
2059	64.7
2058	65
2057	65.3
2056	65.5
2055	65.8
2054	66
2053	66.3
2052	66.5
2051	66.8
2050	67.1
2049	67.3
2048	67.6
2047	67.8
2046	68.1
2045	68.4
2044	68.7
2043	69
2042	69.3
2041	69.6
2040	69.9
2039	70.2
2038	70.4
2037	70.7
2036	70.9
2035	71.2
2034	71.4
2033	71.6
2032	71.8
2031	72.1
2030	72.3
2029	72.5
2028	72.7
2027	72.9
2026	73.1
2025	73.3
2024	73.5
2023	73.6
2022	73.8
2021	74
2020	74.2
2019	74.3
2018	74.5
2017	74.6
2016	74.7
2015	74.8
2014	74.9
2013	75
2012	75.2
2011	75.3
2010	75.3
2009	75.4
2008	75.5
2007	75.5
2006	75.5
2005	75.6
2004	75.6
2003	75.6
2002	75.6
2001	75.6
2000	75.6
1999	75.7
1998	75.6
1997	75.6
1996	75.6
1995	75.6
1994	75.5
1993	75.5
1992	75.5
1991	75.4
1990	75.4
1989	75.3
1988	75.2
1987	75.2
1986	75.1
1985	75
1984	75
1983	74.9
1982	74.7
1981	74.7
1980	74.6
1979	74.5
1978	74.4
1977	74.3
1976	74.2
1975	74.1
1974	74
1973	73.9
1972	73.8
1971	73.7
1970	73.6
1969	73.5
1968	73.4
1967	73.3
1966	73.2
1965	73.1
1964	73.1
1963	72.9
1962	72.8
1961	72.8
1960	72.7
1959	72.6
1958	72.5
1957	72.5
1956	72.4
1955	72.3
1954	72.3
1953	72.2
1952	72.2
1951	72.1
1950	72.1
1949	72.1
1948	72.1
1947	72.1
1946	72.1
1945	72.1
1944	72.1
1943	72.2
1942	72.2
1941	72.2
1940	72.2
1939	72.3
1938	72.4
1937	72.5
1936	72.5
1935	72.6
1934	72.7
1933	72.8
1932	72.9
1931	73
1930	73.2
1929	73.3
1928	73.5
1927	73.6
1926	73.8
1925	74
1924	74.2
1923	74.4
1922	74.6
1921	74.8
1920	75
1919	75.3
1918	75.5
1917	75.7
1916	75.9
1915	76.2
1914	76.4
1913	76.7
1912	76.9
1911	77.2
1910	77.4
1909	77.7
1908	78
1907	78.2
1906	78.5
1905	78.8
1904	79
1903	79.3
1902	79.6
1901	79.8
1900	80.1
1899	80.4
1898	80.6
1897	80.8
1896	81
1895	81.2
1894	81.4
1893	81.6
1892	81.8
1891	82
1890	82.2
1889	82.4
1888	82.5
1887	82.7
1886	82.9
1885	83
1884	83.2
1883	83.3
1882	83.5
1881	83.6
1880	83.7
1879	83.8
1878	84
1877	84
1876	84.1
1875	84.2
1874	84.3
1873	84.4
1872	84.5
1871	84.5
1870	84.6
1869	84.7
1868	84.7
1867	84.7
1866	84.8
1865	84.8
1864	84.8
1863	84.9
1862	84.9
1861	84.9
1860	84.9
1859	85
1858	84.9
1857	84.9
1856	84.9
1855	84.9
1854	84.9
1853	84.9
1852	84.9
1851	84.9
1850	84.9
1849	84.9
1848	84.8
1847	84.8
1846	84.8
1845	84.8
1844	84.7
1843	84.7
1842	84.7
1841	84.6
1840	84.6
1839	84.6
1838	84.6
1837	84.5
1836	84.5
1835	84.4
1834	84.4
1833	84.4
1832	84.3
1831	84.3
1830	84.3
1829	84.2
1828	84.2
1827	84.2
1826	84.2
1825	84.1
1824	84.1
1823	84.1
1822	84
1821	84
1820	83.9
1819	83.9
1818	83.8
1817	83.8
1816	83.8
1815	83.8
1814	83.8
1813	83.7
1812	83.7
1811	83.7
1810	83.7
1809	83.6
1808	83.6
1807	83.6
1806	83.5
1805	83.5
1804	83.5
1803	83.5
1802	83.4
1801	83.4
1800	83.4
1799	83.3
1798	83.3
1797	83.3
1796	83.3
1795	83.2
1794	83.2
1793	83.2
1792	83.2
1791	83.2
1790	83.1
1789	83.1
1788	83.1
1787	83
1786	83
1785	82.9
1784	82.9
1783	82.9
1782	82.9
1781	82.8
1780	82.8
1779	82.7
1778	82.7
1777	82.7
1776	82.6
1775	82.6
1774	82.6
1773	82.5
1772	82.5
1771	82.5
1770	82.5
1769	82.4
1768	82.4
1767	82.4
1766	82.3
1765	82.3
1764	82.3
1763	82.3
1762	82.3
1761	82.2
1760	82.2
1759	82.2
1758	82.2
1757	82.2
1756	82.2
1755	82.2
1754	82.2
1753	82.2
1752	82.2
1751	82.2
1750	82.2
1749	82.2
1748	82.2
1747	82.3
1746	82.3
1745	82.3
1744	82.3
1743	82.3
1742	82.3
1741	82.3
1740	82.3
1739	82.3
1738	82.3
1737	82.3
1736	82.3
1735	82.3
1734	82.3
1733	82.2
1732	82.2
1731	82.2
1730	82.2
1729	82.2
1728	82.1
1727	82.1
1726	82.1
1725	82.1
1724	82.1
1723	82.1
1722	82
1721	82
1720	82
1719	82
1718	82
1717	82
1716	82
1715	82
1714	82
1713	82
1712	82.1
1711	82.1
1710	82.1
1709	82.2
1708	82.2
1707	82.3
1706	82.4
1705	82.4
1704	82.5
1703	82.6
1702	82.7
1701	82.8
1700	82.9
1699	83
1698	83.1
1697	83.2
1696	83.3
1695	83.3
1694	83.4
1693	83.5
1692	83.6
1691	83.7
1690	83.8
1689	83.9
1688	84
1687	84.1
1686	84.2
1685	84.2
1684	84.3
1683	84.4
1682	84.5
1681	84.5
1680	84.6
1679	84.6
1678	84.7
1677	84.7
1676	84.7
1675	84.7
1674	84.8
1673	84.8
1672	84.8
1671	84.8
1670	84.8
1669	84.8
1668	84.8
1667	84.8
1666	84.8
1665	84.7
1664	84.7
1663	84.7
1662	84.6
1661	84.6
1660	84.6
1659	84.6
1658	84.6
1657	84.5
1656	84.5
1655	84.4
1654	84.4
1653	84.4
1652	84.3
1651	84.3
1650	84.2
1649	84.2
1648	84.1
1647	84.1
1646	84
1645	84
1644	83.9
1643	83.9
1642	83.8
1641	83.8
1640	83.7
1639	83.7
1638	83.6
1637	83.6
1636	83.5
1635	83.4
1634	83.4
1633	83.3
1632	83.3
1631	83.2
1630	83.2
1629	83.1
1628	83
1627	83
1626	82.9
1625	82.8
1624	82.8
1623	82.7
1622	82.7
1621	82.6
1620	82.5
1619	82.5
1618	82.4
1617	82.4
1616	82.3
1615	82.2
1614	82.2
1613	82.2
1612	82.1
1611	82
1610	82
1609	81.9
1608	81.8
1607	81.8
1606	81.8
1605	81.7
1604	81.7
1603	81.6
1602	81.6
1601	81.5
1600	81.5
1599	81.4
1598	81.4
1597	81.4
1596	81.3
1595	81.3
1594	81.2
1593	81.2
1592	81.2
1591	81.1
1590	81.1
1589	81.1
1588	81.1
1587	81.1
1586	81
1585	81
1584	81
1583	81
1582	81
1581	80.9
1580	80.9
1579	80.9
1578	80.9
1577	80.9
1576	80.9
1575	80.9
1574	80.9
1573	80.9
1572	80.9
1571	80.9
1570	81
1569	81
1568	80.9
1567	81
1566	81
1565	81
1564	81
1563	81.1
1562	81.1
1561	81.1
1560	81
1559	81.1
1558	81
1557	81.1
1556	81.1
1555	81.1
1554	81.1
1553	81.1
1552	81.1
1551	81.1
1550	81.2
1549	81.2
1548	81.2
1547	81.2
1546	81.2
1545	81.2
1544	81.2
1543	81.2
1542	81.2
1541	81.3
1540	81.3
1539	81.3
1538	81.3
1537	81.2
1536	81.3
1535	81.2
1534	81.2
1533	81.2
1532	81.2
1531	81.2
1530	81.2
1529	81.2
1528	81.2
1527	81.2
1526	81.2
1525	81.2
1524	81.1
1523	81.1
1522	81.1
1521	81.1
1520	81.1
1519	81.1
1518	81.1
1517	81.1
1516	81
1515	81
1514	81
1513	81
1512	81
1511	81
1510	81
1509	81
1508	81
1507	80.9
1506	80.9
1505	80.9
1504	80.9
1503	80.9
1502	80.9
1501	80.9
1500	80.9
1499	80.9
1498	80.9
1497	80.9
1496	80.9
1495	80.8
1494	80.9
1493	80.9
1492	80.9
1491	80.9
1490	80.9
1489	80.9
1488	80.9
1487	80.9
1486	80.9
1485	80.9
1484	80.9
1483	80.9
1482	81
1481	81
1480	81
1479	81
1478	81
1477	81.1
1476	81.1
1475	81.1
1474	81.2
1473	81.2
1472	81.2
1471	81.3
1470	81.3
1469	81.3
1468	81.4
1467	81.5
1466	81.5
1465	81.6
1464	81.7
1463	81.7
1462	81.8
1461	81.9
1460	81.9
1459	81.9
1458	82
1457	82.1
1456	82.2
1455	82.3
1454	82.3
1453	82.4
1452	82.5
1451	82.6
1450	82.7
1449	82.8
1448	82.9
1447	83
1446	83.1
1445	83.1
1444	83.3
1443	83.4
1442	83.5
1441	83.6
1440	83.7
1439	83.8
1438	83.9
1437	84
1436	84.1
1435	84.2
1434	84.3
1433	84.4
1432	84.5
1431	84.6
1430	84.7
1429	84.8
1428	84.9
1427	85.1
1426	85.2
1425	85.3
1424	85.4
1423	85.6
1422	85.7
1421	85.8
1420	85.9
1419	86
1418	86.1
1417	86.3
1416	86.4
1415	86.6
1414	86.7
1413	86.8
1412	86.9
1411	87.1
1410	87.1
1409	87.3
1408	87.4
1407	87.6
1406	87.7
1405	87.8
1404	87.9
1403	88
1402	88.2
1401	88.3
1400	88.4
1399	88.5
1398	88.6
1397	88.7
1396	88.8
1395	88.9
1394	88.9
1393	89
1392	89.1
1391	89.2
1390	89.3
1389	89.3
1388	89.4
1387	89.5
1386	89.5
1385	89.6
1384	89.6
1383	89.7
1382	89.7
1381	89.8
1380	89.8
1379	89.8
1378	89.9
1377	89.9
1376	89.9
1375	90
1374	90
1373	90
1372	90.1
1371	90.1
1370	90.1
1369	90.1
1368	90.2
1367	90.2
1366	90.2
1365	90.3
1364	90.3
1363	90.4
1362	90.4
1361	90.4
1360	90.4
1359	90.4
1358	90.5
1357	90.5
1356	90.5
1355	90.6
1354	90.6
1353	90.5
1352	90.6
1351	90.6
1350	90.6
1349	90.7
1348	90.7
1347	90.7
1346	90.7
1345	90.7
1344	90.7
1343	90.7
1342	90.7
1341	90.8
1340	90.8
1339	90.8
1338	90.9
1337	90.9
1336	90.9
1335	90.9
1334	90.9
1333	90.9
1332	90.9
1331	90.9
1330	90.9
1329	91
1328	90.9
1327	91
1326	91
1325	91
1324	91
1323	91
1322	91
1321	91
1320	91
1319	91
1318	91
1317	91
1316	91.1
1315	91.1
1314	91.1
1313	91
1312	91
1311	91
1310	91
1309	91
1308	91
1307	91.1
1306	91.1
1305	91.1
1304	91.1
1303	91
1302	91
1301	91
1300	91
1299	91
1298	91.1
1297	91.1
1296	91.1
1295	91
1294	91
1293	91
1292	91
1291	91
1290	91
1289	91
1288	91
1287	91
1286	91
1285	91
1284	91
1283	91
1282	91
1281	90.9
1280	90.9
1279	90.9
1278	90.9
1277	90.9
1276	91
1275	91
1274	90.9
1273	90.9
1272	90.9
1271	90.9
1270	91
1269	90.9
1268	90.9
1267	90.9
1266	90.9
1265	90.9
1264	90.9
1263	90.9
1262	90.8
1261	90.9
1260	90.8
1259	90.8
1258	90.8
1257	90.8
1256	90.8
1255	90.8
1254	90.8
1253	90.8
1252	90.8
1251	90.8
1250	90.8
1249	90.8
1248	90.8
1247	90.8
1246	90.8
1245	90.8
1244	90.7
1243	90.7
1242	90.7
1241	90.7
1240	90.7
1239	90.7
1238	90.7
1237	90.8
1236	90.7
1235	90.7
1234	90.7
1233	90.7
1232	90.6
1231	90.6
1230	90.6
1229	90.6
1228	90.6
1227	90.6
1226	90.6
1225	90.6
1224	90.6
1223	90.6
1222	90.5
1221	90.5
1220	90.5
1219	90.5
1218	90.4
1217	90.4
1216	90.4
1215	90.4
1214	90.4
1213	90.4
1212	90.3
1211	90.3
1210	90.3
1209	90.3
1208	90.3
1207	90.3
1206	90.3
1205	90.2
1204	90.2
1203	90.2
1202	90.2
1201	90.2
1200	90.2
1199	90.2
1198	90.3
1197	90.3
1196	90.3
1195	90.3
1194	90.3
1193	90.3
1192	90.3
1191	90.4
1190	90.4
1189	90.4
1188	90.4
1187	90.5
1186	90.5
1185	90.5
1184	90.6
1183	90.6
1182	90.7
1181	90.7
1180	90.7
1179	90.7
1178	90.8
1177	90.8
1176	90.9
1175	90.9
1174	90.9
1173	91
1172	91
1171	91
1170	91
1169	91
1168	91.1
1167	91.1
1166	91.1
1165	91.1
1164	91.2
1163	91.2
1162	91.2
1161	91.2
1160	91.3
1159	91.3
1158	91.3
1157	91.3
1156	91.3
1155	91.3
1154	91.3
1153	91.3
1152	91.3
1151	91.4
1150	91.4
1149	91.4
1148	91.4
1147	91.4
1146	91.4
1145	91.4
1144	91.4
1143	91.4
1142	91.5
1141	91.5
1140	91.5
1139	91.5
1138	91.5
1137	91.5
1136	91.5
1135	91.5
1134	91.5
1133	91.5
1132	91.5
1131	91.5
1130	91.6
1129	91.5
1128	91.6
1127	91.6
1126	91.6
1125	91.6
1124	91.6
1123	91.6
1122	91.6
1121	91.6
1120	91.6
1119	91.6
1118	91.6
1117	91.6
1116	91.6
1115	91.6
1114	91.6
1113	91.6
1112	91.5
1111	91.6
1110	91.6
1109	91.6
1108	91.6
1107	91.6
1106	91.6
1105	91.6
1104	91.6
1103	91.6
1102	91.6
1101	91.6
1100	91.6
1099	91.6
1098	91.5
1097	91.5
1096	91.5
1095	91.5
1094	91.6
1093	91.6
1092	91.6
1091	91.6
1090	91.5
1089	91.5
1088	91.5
1087	91.5
1086	91.5
1085	91.5
1084	91.5
1083	91.6
1082	91.6
1081	91.6
1080	91.6
1079	91.6
1078	91.5
1077	91.5
1076	91.5
1075	91.5
1074	91.5
1073	91.5
1072	91.5
1071	91.5
1070	91.5
1069	91.5
1068	91.5
1067	91.5
1066	91.5
1065	91.5
1064	91.5
1063	91.5
1062	91.5
1061	91.5
1060	91.5
1059	91.5
1058	91.5
1057	91.5
1056	91.5
1055	91.5
1054	91.5
1053	91.5
1052	91.5
1051	91.5
1050	91.5
1049	91.5
1048	91.5
1047	91.5
1046	91.5
1045	91.5
1044	91.5
1043	91.5
1042	91.5
1041	91.5
1040	91.5
1039	91.5
1038	91.5
1037	91.5
1036	91.4
1035	91.5
1034	91.5
1033	91.5
1032	91.5
1031	91.5
1030	91.4
1029	91.4
1028	91.4
1027	91.4
1026	91.5
1025	91.4
1024	91.4
1023	91.5
1022	91.4
1021	91.4
1020	91.4
1019	91.4
1018	91.5
1017	91.4
1016	91.5
1015	91.5
1014	91.5
1013	91.4
1012	91.5
1011	91.5
1010	91.4
1009	91.4
1008	91.4
1007	91.4
1006	91.4
1005	91.4
1004	91.4
1003	91.4
1002	91.5
1001	91.5
1000	91.4
999	91.4
998	91.4
997	91.5
996	91.4
995	91.4
994	91.5
993	91.5
992	91.5
991	91.5
990	91.4
989	91.4
988	91.5
987	91.5
986	91.5
985	91.4
984	91.5
983	91.5
982	91.5
981	91.5
980	91.5
979	91.5
978	91.5
977	91.5
976	91.5
975	91.5
974	91.5
973	91.5
972	91.5
971	91.5
970	91.5
969	91.5
968	91.5
967	91.5
966	91.6
965	91.5
964	91.6
963	91.5
962	91.5
961	91.5
960	91.5
959	91.4
958	91.4
957	91.4
956	91.5
955	91.5
954	91.5
953	91.5
952	91.5
951	91.5
950	91.5
949	91.5
948	91.5
947	91.5
946	91.5
945	91.5
944	91.5
943	91.5
942	91.5
941	91.5
940	91.6
939	91.7
938	91.7
937	91.9
936	91.9
935	91.9
934	91.8
933	91.7
932	91.6
931	91.6
930	91.5
929	91.5
928	91.5
927	91.5
926	91.6
925	91.5
924	91.5
923	91.5
922	91.5
921	91.5
920	91.5
919	91.6
918	91.6
917	91.6
916	91.5
915	91.5
914	91.5
913	91.5
912	91.5
911	91.5
910	91.5
909	91.5
908	91.5
907	91.5
906	91.6
905	91.6
904	91.6
903	91.6
902	91.5
901	91.5
900	91.5
899	91.5
898	91.6
897	91.6
896	91.6
895	91.6
894	91.6
893	91.6
892	91.6
891	91.5
890	91.5
889	91.5
888	91.6
887	91.6
886	91.5
885	91.5
884	91.5
883	91.5
882	91.5
881	91.6
880	91.6
879	91.6
878	91.6
877	91.6
876	91.6
875	91.6
874	91.6
873	91.6
872	91.6
871	91.6
870	91.6
869	91.6
868	91.6
867	91.6
866	91.6
865	91.6
864	91.6
863	91.6
862	91.6
861	91.6
860	91.6
859	91.6
858	91.6
857	91.6
856	91.6
855	91.6
854	91.6
853	91.6
852	91.6
851	91.6
850	91.7
849	91.7
848	91.8
847	91.9
846	91.9
845	91.9
844	91.8
843	91.7
842	91.7
841	91.8
840	91.8
839	91.8
838	91.9
837	91.9
836	91.9
835	91.8
834	91.8
833	91.8
832	91.8
831	91.8
830	91.8
829	91.8
828	91.7
827	91.8
826	91.8
825	91.9
824	92
823	92.1
822	92
821	92
820	92
819	91.8
818	91.8
817	91.7
816	91.7
815	91.7
814	91.7
813	91.6
812	91.6
811	91.5
810	91.5
809	91.6
808	91.5
807	91.6
806	91.6
805	91.7
804	91.7
803	91.7
802	91.7
801	91.6
800	91.6
799	91.5
798	91.5
797	91.6
796	91.6
795	91.7
794	91.7
793	91.8
792	91.8
791	91.8
790	91.8
789	91.8
788	91.8
787	91.7
786	91.7
785	91.7
784	91.7
783	91.7
782	91.7
781	91.7
780	91.6
779	91.6
778	91.5
777	91.5
776	91.5
775	91.6
774	91.6
773	91.6
772	91.7
771	91.7
770	91.8
769	91.7
768	91.7
767	91.7
766	91.7
765	91.7
764	91.7
763	91.7
762	91.7
761	91.7
760	91.8
759	91.8
758	91.8
757	91.8
756	91.7
755	91.6
754	91.6
753	91.6
752	91.6
751	91.6
750	91.7
749	91.7
748	91.7
747	91.7
746	91.7
745	91.6
744	91.6
743	91.6
742	91.7
741	91.7
740	91.7
739	91.7
738	91.7
737	91.7
736	91.7
735	91.7
734	91.7
733	91.7
732	91.7
731	91.7
730	91.7
729	91.7
728	91.7
727	91.7
726	91.7
725	91.7
724	91.7
723	91.7
722	91.7
721	91.7
720	91.7
719	91.7
718	91.6
717	91.6
716	91.7
715	91.7
714	91.7
713	91.7
712	91.6
711	91.6
710	91.6
709	91.6
708	91.6
707	91.7
706	91.7
705	91.7
704	91.7
703	91.7
702	91.7
701	91.7
700	91.7
699	91.7
698	91.7
697	91.7
696	91.7
695	91.7
694	91.6
693	91.6
692	91.6
691	91.6
690	91.6
689	91.6
688	91.6
687	91.6
686	91.6
685	91.6
684	91.6
683	91.6
682	91.6
681	91.6
680	91.6
679	91.6
678	91.6
677	91.6
676	91.6
675	91.6
674	91.6
673	91.6
672	91.6
671	91.6
670	91.6
669	91.6
668	91.6
667	91.6
666	91.7
665	91.6
664	91.6
663	91.6
662	91.6
661	91.6
660	91.7
659	91.7
658	91.7
657	91.7
656	91.6
655	91.6
654	91.6
653	91.6
652	91.7
651	91.7
650	91.7
649	91.6
648	91.6
647	91.6
646	91.6
645	91.6
644	91.7
643	91.6
642	91.6
641	91.6
640	91.6
639	91.6
638	91.6
637	91.6
636	91.6
635	91.6
634	91.6
633	91.6
632	91.6
631	91.6
630	91.6
629	91.6
628	91.6
627	91.6
626	91.6
625	91.6
624	91.6
623	91.5
622	91.5
621	91.5
620	91.6
619	91.6
618	91.6
[truncated: 418 more rows]

## Sheet: No.2
Report Date:	21:17:00, 04/01/2019
Wavelength data table
Sample Name	800.00nm(%T)	750.00nm(%T)	700.00nm(%T)	650.00nm(%T)	600.00nm(%T)	550.00nm(%T)	500.00nm(%T)	450.00nm(%T)	400.00nm(%T)	350.00nm(%T)	300.00nm(%T)	250.00nm(%T)
'zz	87.2	87.1	86.8	86.2	86.7	86.3	84.9	83.3	75.4	68.4	57	32.9
Sample:	'zz
File name:
Run Date:	21:11:51, 04/01/2019
Operator:	Administrator
Comment:	'
Instrument
Model:	U-4100 Spectrophotometer(Solid)
Serial Number:	'
ROM Version:	5300 05
Instrument Parameters
Measurement Type:	Wavelength Scan
Data Mode:	%T
Start Wavelength:	2500.00 nm
End Wavelength:	200.00 nm
Scan Speed:	300 nm/min
Sampling Interval:	1.00 nm
Delay:	0 s
Cycle Time:	0.0 min
Replicates:	1
Auto Zero before each run:	Off
Slit Width:	4.00 nm
PMT Voltage:	Auto1
Lamp Change Mode:	Auto
Lamp Change Wavelength:	340.00 nm
Baseline Correction:	User 1
High Resolution:	Off
D2 Lamp:	On
WI Lamp:	On
R/S Reverse:	Off
Attenuation:	'None
--- NIR ---
Scan Speed:	750 nm/min
Slit:	Auto change
PbS Gain:	1
Detector change correct:	OFF
Detector change Wavelength:	850.0 nm
Light control:	Fixed
--------------
Path Length:	10.0 mm
Peak Detection
Integration Method:	Rectangular
Sensitivity:	1
Threshold:	0.01
Peaks
Peak #	Start (nm)	Apex (nm)	End (nm)	Height (%T)	Valley (nm)	Valley (%T)
1	2500	2492	2399	24.3	2399	36.7
2	2399	2351	2343	33.9	2343	34.1
3	2343	2313	2238	32.9	2238	58.7
4	2238	2091	2006	42.2	2006	57.9
5	2006	1945	1852	50.6	1852	75.4
6	1852	1755	1740	70.9	1740	71.1
7	1740	1717	1668	70.6	1668	75.5
8	1668	1569	1548	70.4	1548	70.6
9	1548	1482	1301	69	1301	86.1
10	1301	1281	1279	86	1279	86
11	1279	1271	1266	85.9	1266	86
12	1266	1204	1111	84.8	1111	87.4
13	1111	1107	1088	87.4	1088	87.5
14	1088	1085	1081	87.5	1081	87.5
15	1081	1076	1065	87.4	1065	87.5
16	1065	1062	1058	87.5	1058	87.5
17	1058	1052	1045	87.4	1045	87.5
18	1045	1038	1036	87.4	1036	87.5
19	1036	1032	1026	87.4	1026	87.5
20	1026	1017	1014	87.5	1014	87.5
21	1014	1010	1004	87.4	1004	87.5
22	1004	997	962	87.5	962	87.7
23	962	957	935	87.6	935	88.2
24	935	929	879	87.8	879	88
25	879	878	866	88	866	88
26	866	862	853	88	853	88.1
27	853	840	834	87	834	87.3
28	834	825	821	87.1	821	87.3
29	821	814	808	86.9	808	87.1
30	808	805	799	86.9	799	87.3
31	799	791	785	87	785	87.2
32	785	779	773	86.9	773	87.2
33	773	771	763	87.1	763	87.2
34	763	757	753	87	753	87.1
35	753	741	730	87	730	87.2
36	730	666	627	84.7	627	86.8
37	627	611	606	86.6	606	86.7
38	606	602	590	86.6	590	86.8
39	590	397	393	75.4	393	75.6
40	393	267	255	32.4	255	33.4
Data Points
nm	%T
2500	24.5
2499	24.5
2498	24.4
2497	24.4
2496	24.4
2495	24.3
2494	24.3
2493	24.3
2492	24.3
2491	24.3
2490	24.3
2489	24.4
2488	24.5
2487	24.5
2486	24.5
2485	24.6
2484	24.7
2483	24.8
2482	24.9
2481	24.9
2480	25
2479	25.1
2478	25.2
2477	25.3
2476	25.4
2475	25.6
2474	25.8
2473	25.9
2472	26.1
2471	26.2
2470	26.4
2469	26.6
2468	26.8
2467	27
2466	27.2
2465	27.4
2464	27.6
2463	27.8
2462	28.1
2461	28.4
2460	28.6
2459	28.8
2458	29
2457	29.2
2456	29.4
2455	29.6
2454	29.8
2453	30.1
2452	30.3
2451	30.5
2450	30.7
2449	30.8
2448	30.9
2447	31.1
2446	31.3
2445	31.5
2444	31.7
2443	31.8
2442	32
2441	32.3
2440	32.5
2439	32.6
2438	32.7
2437	32.9
2436	33
2435	33.1
2434	33.3
2433	33.4
2432	33.6
2431	33.8
2430	33.9
2429	34
2428	34.1
2427	34.2
2426	34.3
2425	34.4
2424	34.5
2423	34.7
2422	34.8
2421	35
2420	35.2
2419	35.3
2418	35.4
2417	35.5
2416	35.6
2415	35.6
2414	35.7
2413	35.7
2412	35.8
2411	35.9
2410	36
2409	36.1
2408	36.2
2407	36.3
2406	36.4
2405	36.5
2404	36.5
2403	36.5
2402	36.5
2401	36.6
2400	36.7
2399	36.7
2398	36.7
2397	36.7
2396	36.7
2395	36.6
2394	36.6
2393	36.5
2392	36.5
2391	36.5
2390	36.4
2389	36.4
2388	36.3
2387	36.3
2386	36.2
2385	36.2
2384	36.1
2383	36
2382	35.9
2381	35.8
2380	35.7
2379	35.6
2378	35.5
2377	35.4
2376	35.3
2375	35.2
2374	35.1
2373	35
2372	35
2371	34.9
2370	34.8
2369	34.7
2368	34.6
2367	34.6
2366	34.5
2365	34.4
2364	34.4
2363	34.3
2362	34.3
2361	34.2
2360	34.2
2359	34.2
2358	34.1
2357	34.1
2356	34.1
2355	34
2354	34
2353	34
2352	33.9
2351	33.9
2350	33.9
2349	34
2348	34
2347	34
2346	34
2345	34.1
2344	34.1
2343	34.1
2342	34.1
2341	34.1
2340	34.1
2339	34.1
2338	34.1
2337	34.1
2336	34.1
2335	34.1
2334	34.1
2333	34.1
2332	34
2331	34
2330	33.9
2329	33.9
2328	33.8
2327	33.8
2326	33.7
2325	33.7
2324	33.6
2323	33.5
2322	33.4
2321	33.3
2320	33.2
2319	33.2
2318	33.1
2317	33
2316	33
2315	32.9
2314	32.9
2313	32.9
2312	32.9
2311	32.9
2310	33
2309	33.1
2308	33.1
2307	33.2
2306	33.3
2305	33.5
2304	33.7
2303	33.9
2302	34.1
2301	34.4
2300	34.7
2299	35
2298	35.3
2297	35.7
2296	36.1
2295	36.6
2294	37
2293	37.5
2292	38
2291	38.5
2290	39
2289	39.6
2288	40.1
2287	40.8
2286	41.4
2285	42.1
2284	42.7
2283	43.3
2282	44
2281	44.6
2280	45.3
2279	45.9
2278	46.6
2277	47.2
2276	47.8
2275	48.4
2274	49
2273	49.6
2272	50.1
2271	50.6
2270	51.1
2269	51.6
2268	52.1
2267	52.5
2266	53
2265	53.5
2264	54
2263	54.4
2262	54.8
2261	55.1
2260	55.5
2259	55.8
2258	56.1
2257	56.4
2256	56.6
2255	56.9
2254	57.1
2253	57.3
2252	57.5
2251	57.6
2250	57.8
2249	57.9
2248	58
2247	58.1
2246	58.3
2245	58.4
2244	58.4
2243	58.5
2242	58.5
2241	58.6
2240	58.6
2239	58.7
2238	58.7
2237	58.7
2236	58.6
2235	58.6
2234	58.5
2233	58.5
2232	58.4
2231	58.3
2230	58.3
2229	58.2
2228	58.1
2227	58
2226	57.9
2225	57.8
2224	57.6
2223	57.5
2222	57.4
2221	57.2
2220	57.1
2219	56.9
2218	56.8
2217	56.7
2216	56.6
2215	56.4
2214	56.3
2213	56.2
2212	56
2211	55.9
2210	55.8
2209	55.6
2208	55.5
2207	55.5
2206	55.4
2205	55.3
2204	55.2
2203	55
2202	54.9
2201	54.9
2200	54.8
2199	54.7
2198	54.7
2197	54.7
2196	54.6
2195	54.5
2194	54.5
2193	54.5
2192	54.5
2191	54.5
2190	54.4
2189	54.4
2188	54.4
2187	54.3
2186	54.3
2185	54.3
2184	54.2
2183	54.2
2182	54.2
2181	54.1
2180	54
2179	54
2178	53.9
2177	53.8
2176	53.7
2175	53.7
2174	53.6
2173	53.5
2172	53.5
2171	53.4
2170	53.3
2169	53.2
2168	53.1
2167	53
2166	52.8
2165	52.7
2164	52.5
2163	52.4
2162	52.3
2161	52.1
2160	52
2159	51.8
2158	51.7
2157	51.5
2156	51.4
2155	51.2
2154	51.1
2153	50.9
2152	50.8
2151	50.6
2150	50.4
2149	50.2
2148	50.1
2147	49.9
2146	49.7
2145	49.6
2144	49.4
2143	49.2
2142	49
2141	48.8
2140	48.6
2139	48.4
2138	48.2
2137	48.1
2136	47.9
2135	47.7
2134	47.6
2133	47.4
2132	47.2
2131	47
2130	46.8
2129	46.7
2128	46.5
2127	46.3
2126	46.1
2125	46
2124	45.8
2123	45.6
2122	45.4
2121	45.2
2120	45.1
2119	44.9
2118	44.8
2117	44.6
2116	44.5
2115	44.3
2114	44.1
2113	44
2112	43.9
2111	43.8
2110	43.6
2109	43.5
2108	43.4
2107	43.3
2106	43.2
2105	43
2104	42.9
2103	42.8
2102	42.7
2101	42.6
2100	42.5
2099	42.5
2098	42.4
2097	42.4
2096	42.4
2095	42.3
2094	42.3
2093	42.3
2092	42.2
2091	42.2
2090	42.2
2089	42.3
2088	42.3
2087	42.3
2086	42.4
2085	42.4
2084	42.5
2083	42.5
2082	42.6
2081	42.7
2080	42.8
2079	42.9
2078	43
2077	43.1
2076	43.3
2075	43.4
2074	43.6
2073	43.7
2072	43.9
2071	44
2070	44.2
2069	44.4
2068	44.6
2067	44.8
2066	45
2065	45.3
2064	45.5
2063	45.8
2062	46
2061	46.3
2060	46.6
2059	46.8
2058	47.1
2057	47.4
2056	47.7
2055	47.9
2054	48.2
2053	48.5
2052	48.8
2051	49
2050	49.3
2049	49.6
2048	49.9
2047	50.2
2046	50.5
2045	50.8
2044	51.2
2043	51.5
2042	51.8
2041	52.1
2040	52.4
2039	52.7
2038	52.9
2037	53.2
2036	53.5
2035	53.7
2034	54
2033	54.2
2032	54.5
2031	54.7
2030	54.9
2029	55.2
2028	55.4
2027	55.6
2026	55.8
2025	56
2024	56.1
2023	56.3
2022	56.5
2021	56.7
2020	56.8
2019	57
2018	57.1
2017	57.2
2016	57.4
2015	57.5
2014	57.5
2013	57.6
2012	57.7
2011	57.7
2010	57.8
2009	57.8
2008	57.8
2007	57.8
2006	57.9
2005	57.9
2004	57.8
2003	57.8
2002	57.7
2001	57.7
2000	57.7
1999	57.6
1998	57.6
1997	57.5
1996	57.4
1995	57.3
1994	57.2
1993	57.1
1992	57
1991	56.9
1990	56.8
1989	56.7
1988	56.5
1987	56.4
1986	56.2
1985	56.1
1984	55.9
1983	55.8
1982	55.6
1981	55.4
1980	55.2
1979	55.1
1978	54.9
1977	54.7
1976	54.5
1975	54.4
1974	54.2
1973	54.1
1972	53.9
1971	53.7
1970	53.5
1969	53.4
1968	53.2
1967	53
1966	52.8
1965	52.7
1964	52.5
1963	52.3
1962	52.2
1961	52
1960	51.9
1959	51.7
1958	51.6
1957	51.4
1956	51.3
1955	51.2
1954	51.1
1953	51
1952	50.9
1951	50.9
1950	50.8
1949	50.7
1948	50.7
1947	50.6
1946	50.6
1945	50.6
1944	50.6
1943	50.6
1942	50.6
1941	50.6
1940	50.7
1939	50.8
1938	50.8
1937	50.9
1936	51
1935	51.1
1934	51.3
1933	51.4
1932	51.6
1931	51.8
1930	51.9
1929	52.2
1928	52.4
1927	52.6
1926	52.9
1925	53.2
1924	53.5
1923	53.8
1922	54.1
1921	54.5
1920	54.8
1919	55.2
1918	55.6
1917	56
1916	56.3
1915	56.8
1914	57.2
1913	57.6
1912	58
1911	58.5
1910	59
1909	59.5
1908	60
1907	60.5
1906	61
1905	61.5
1904	62
1903	62.6
1902	63.1
1901	63.6
1900	64.1
1899	64.6
1898	65.1
1897	65.6
1896	66
1895	66.5
1894	66.9
1893	67.4
1892	67.8
1891	68.2
1890	68.6
1889	69
1888	69.4
1887	69.8
1886	70.1
1885	70.5
1884	70.8
1883	71.2
1882	71.5
1881	71.9
1880	72.1
1879	72.4
1878	72.6
1877	72.9
1876	73.1
1875	73.3
1874	73.5
1873	73.7
1872	73.9
1871	74.1
1870	74.2
1869	74.4
1868	74.5
1867	74.6
1866	74.7
1865	74.8
1864	74.9
1863	75
1862	75.1
1861	75.2
1860	75.2
1859	75.3
1858	75.3
1857	75.3
1856	75.4
1855	75.4
1854	75.4
1853	75.4
1852	75.4
1851	75.4
1850	75.4
1849	75.4
1848	75.4
1847	75.3
1846	75.3
1845	75.3
1844	75.3
1843	75.2
1842	75.2
1841	75.1
1840	75.1
1839	75
1838	75
1837	74.9
1836	74.9
1835	74.9
1834	74.8
1833	74.8
1832	74.7
1831	74.7
1830	74.6
1829	74.6
1828	74.5
1827	74.5
1826	74.4
1825	74.3
1824	74.3
1823	74.2
1822	74.2
1821	74.1
1820	74.1
1819	74
1818	74
1817	73.9
1816	73.9
1815	73.8
1814	73.8
1813	73.7
1812	73.7
1811	73.6
1810	73.6
1809	73.5
1808	73.5
1807	73.4
1806	73.4
1805	73.3
1804	73.3
1803	73.2
1802	73.2
1801	73.1
1800	73.1
1799	73.1
1798	73
1797	73
1796	72.9
1795	72.9
1794	72.8
1793	72.8
1792	72.7
1791	72.7
1790	72.6
1789	72.6
1788	72.5
1787	72.5
1786	72.4
1785	72.3
1784	72.3
1783	72.2
1782	72.1
1781	72.1
1780	72
1779	72
1778	71.9
1777	71.8
1776	71.8
1775	71.7
1774	71.6
1773	71.6
1772	71.5
1771	71.5
1770	71.4
1769	71.4
1768	71.3
1767	71.3
1766	71.2
1765	71.2
1764	71.2
1763	71.1
1762	71.1
1761	71.1
1760	71
1759	71
1758	71
1757	71
1756	70.9
1755	70.9
1754	70.9
1753	70.9
1752	70.9
1751	70.9
1750	70.9
1749	71
1748	71
1747	71
1746	71
1745	71
1744	71
1743	71
1742	71.1
1741	71.1
1740	71.1
1739	71.1
1738	71.1
1737	71
1736	71
1735	71
1734	71
1733	71
1732	71
1731	71
1730	70.9
1729	70.9
1728	70.9
1727	70.8
1726	70.8
1725	70.8
1724	70.8
1723	70.7
1722	70.7
1721	70.7
1720	70.7
1719	70.6
1718	70.6
1717	70.6
1716	70.6
1715	70.6
1714	70.7
1713	70.7
1712	70.7
1711	70.8
1710	70.8
1709	70.9
1708	71
1707	71
1706	71.1
1705	71.3
1704	71.4
1703	71.5
1702	71.6
1701	71.8
1700	71.9
1699	72.1
1698	72.2
1697	72.4
1696	72.6
1695	72.7
1694	72.9
1693	73.1
1692	73.2
1691	73.4
1690	73.6
1689	73.7
1688	73.9
1687	74
1686	74.2
1685	74.3
1684	74.5
1683	74.6
1682	74.7
1681	74.9
1680	75
1679	75.1
1678	75.2
1677	75.3
1676	75.3
1675	75.4
1674	75.4
1673	75.5
1672	75.5
1671	75.5
1670	75.5
1669	75.5
1668	75.5
1667	75.5
1666	75.5
1665	75.5
1664	75.5
1663	75.4
1662	75.4
1661	75.4
1660	75.3
1659	75.3
1658	75.3
1657	75.2
1656	75.2
1655	75.1
1654	75.1
1653	75
1652	74.9
1651	74.9
1650	74.8
1649	74.8
1648	74.7
1647	74.6
1646	74.5
1645	74.5
1644	74.4
1643	74.3
1642	74.3
1641	74.2
1640	74.1
1639	74.1
1638	74
1637	73.9
1636	73.9
1635	73.8
1634	73.8
1633	73.7
1632	73.6
1631	73.5
1630	73.5
1629	73.4
1628	73.3
1627	73.3
1626	73.2
1625	73.1
1624	73
1623	73
1622	72.9
1621	72.8
1620	72.8
1619	72.7
1618	72.6
1617	72.5
1616	72.5
1615	72.4
1614	72.3
1613	72.3
1612	72.2
1611	72.1
1610	72
1609	72
1608	71.9
1607	71.8
1606	71.8
1605	71.7
1604	71.6
1603	71.5
1602	71.5
1601	71.4
1600	71.3
1599	71.3
1598	71.2
1597	71.2
1596	71.1
1595	71.1
1594	71
1593	71
1592	70.9
1591	70.9
1590	70.8
1589	70.8
1588	70.7
1587	70.7
1586	70.7
1585	70.6
1584	70.6
1583	70.5
1582	70.5
1581	70.5
1580	70.4
1579	70.4
1578	70.4
1577	70.4
1576	70.4
1575	70.4
1574	70.4
1573	70.4
1572	70.4
1571	70.4
1570	70.4
1569	70.4
1568	70.4
1567	70.4
1566	70.4
1565	70.4
1564	70.4
1563	70.4
1562	70.4
1561	70.5
1560	70.5
1559	70.5
1558	70.5
1557	70.5
1556	70.5
1555	70.5
1554	70.5
1553	70.5
1552	70.5
1551	70.5
1550	70.5
1549	70.5
1548	70.6
1547	70.5
1546	70.5
1545	70.5
1544	70.5
1543	70.5
1542	70.5
1541	70.5
1540	70.5
1539	70.5
1538	70.5
1537	70.5
1536	70.5
1535	70.5
1534	70.5
1533	70.5
1532	70.4
1531	70.4
1530	70.4
1529	70.3
1528	70.3
1527	70.3
1526	70.3
1525	70.3
1524	70.2
1523	70.2
1522	70.2
1521	70.1
1520	70.1
1519	70.1
1518	70
1517	70
1516	70
1515	69.9
1514	69.9
1513	69.9
1512	69.8
1511	69.8
1510	69.7
1509	69.7
1508	69.6
1507	69.6
1506	69.6
1505	69.5
1504	69.5
1503	69.4
1502	69.4
1501	69.4
1500	69.3
1499	69.3
1498	69.3
1497	69.3
1496	69.3
1495	69.2
1494	69.2
1493	69.2
1492	69.1
1491	69.1
1490	69.1
1489	69.1
1488	69.1
1487	69
1486	69
1485	69.1
1484	69.1
1483	69.1
1482	69
1481	69.1
1480	69.1
1479	69.1
1478	69.1
1477	69.1
1476	69.1
1475	69.2
1474	69.2
1473	69.2
1472	69.3
1471	69.3
1470	69.3
1469	69.4
1468	69.4
1467	69.5
1466	69.6
1465	69.7
1464	69.7
1463	69.8
1462	69.9
1461	70
1460	70.1
1459	70.2
1458	70.3
1457	70.4
1456	70.5
1455	70.6
1454	70.7
1453	70.8
1452	70.9
1451	71
1450	71.2
1449	71.3
1448	71.4
1447	71.5
1446	71.7
1445	71.8
1444	72
1443	72.2
1442	72.3
1441	72.5
1440	72.7
1439	72.8
1438	73
1437	73.1
1436	73.3
1435	73.5
1434	73.7
1433	73.8
1432	74
1431	74.2
1430	74.3
1429	74.5
1428	74.7
1427	74.9
1426	75.1
1425	75.4
1424	75.5
1423	75.7
1422	75.9
1421	76.2
1420	76.4
1419	76.6
1418	76.9
1417	77.1
1416	77.3
1415	77.5
1414	77.8
1413	78
1412	78.2
1411	78.5
1410	78.7
1409	78.9
1408	79.1
1407	79.4
1406	79.6
1405	79.9
1404	80.1
1403	80.3
1402	80.5
1401	80.7
1400	80.9
1399	81.1
1398	81.3
1397	81.5
1396	81.7
1395	81.8
1394	82
1393	82.2
1392	82.3
1391	82.4
1390	82.6
1389	82.7
1388	82.8
1387	82.9
1386	83.1
1385	83.2
1384	83.3
1383	83.4
1382	83.5
1381	83.6
1380	83.7
1379	83.8
1378	83.9
1377	83.9
1376	84
1375	84.1
1374	84.1
1373	84.1
1372	84.2
1371	84.3
1370	84.4
1369	84.4
1368	84.5
1367	84.5
1366	84.6
1365	84.6
1364	84.7
1363	84.7
1362	84.7
1361	84.8
1360	84.9
1359	84.9
1358	85
1357	85
1356	85
1355	85
1354	85.1
1353	85.1
1352	85.2
1351	85.2
1350	85.3
1349	85.3
1348	85.3
1347	85.4
1346	85.4
1345	85.4
1344	85.4
1343	85.5
1342	85.5
1341	85.5
1340	85.5
1339	85.5
1338	85.5
1337	85.6
1336	85.6
1335	85.7
1334	85.7
1333	85.7
1332	85.7
1331	85.7
1330	85.8
1329	85.8
1328	85.8
1327	85.8
1326	85.9
1325	85.9
1324	85.9
1323	85.9
1322	85.9
1321	85.9
1320	86
1319	86
1318	86
1317	86
1316	86
1315	86
1314	86.1
1313	86
1312	86
1311	86
1310	86.1
1309	86.1
1308	86.1
1307	86.1
1306	86.1
1305	86.1
1304	86.1
1303	86.1
1302	86.1
1301	86.1
1300	86.1
1299	86.1
1298	86.1
1297	86.1
1296	86.1
1295	86.1
1294	86.1
1293	86.1
1292	86.1
1291	86.1
1290	86
1289	86.1
1288	86.1
1287	86.1
1286	86.1
1285	86
1284	86
1283	86
1282	86
1281	86
1280	86
1279	86
1278	86
1277	86
1276	86
1275	86
1274	86
1273	85.9
1272	85.9
1271	85.9
1270	85.9
1269	85.9
1268	86
1267	86
1266	86
1265	85.9
1264	85.9
1263	85.9
1262	85.9
1261	85.9
1260	85.9
1259	85.9
1258	85.9
1257	85.8
1256	85.8
1255	85.8
1254	85.8
1253	85.8
1252	85.8
1251	85.8
1250	85.8
1249	85.7
1248	85.7
1247	85.7
1246	85.7
1245	85.7
1244	85.7
1243	85.7
1242	85.7
1241	85.7
1240	85.6
1239	85.6
1238	85.6
1237	85.5
1236	85.5
1235	85.5
1234	85.5
1233	85.5
1232	85.5
1231	85.5
1230	85.5
1229	85.4
1228	85.4
1227	85.4
1226	85.4
1225	85.4
1224	85.3
1223	85.3
1222	85.3
1221	85.2
1220	85.2
1219	85.2
1218	85.1
1217	85.1
1216	85.1
1215	85
1214	85
1213	85
1212	84.9
1211	84.9
1210	84.9
1209	84.9
1208	84.9
1207	84.8
1206	84.8
1205	84.8
1204	84.8
1203	84.8
1202	84.8
1201	84.8
1200	84.8
1199	84.8
1198	84.8
1197	84.8
1196	84.8
1195	84.9
1194	84.9
1193	84.9
1192	85
1191	85
1190	85.1
1189	85.1
1188	85.2
1187	85.2
1186	85.3
1185	85.4
1184	85.4
1183	85.5
1182	85.6
1181	85.6
1180	85.7
1179	85.7
1178	85.8
1177	85.9
1176	85.9
1175	85.9
1174	86
1173	86
1172	86.1
1171	86.1
1170	86.2
1169	86.2
1168	86.3
1167	86.3
1166	86.3
1165	86.4
1164	86.4
1163	86.5
1162	86.5
1161	86.5
1160	86.5
1159	86.6
1158	86.6
1157	86.6
1156	86.7
1155	86.7
1154	86.7
1153	86.8
1152	86.8
1151	86.8
1150	86.8
1149	86.9
1148	86.9
1147	86.9
1146	86.9
1145	86.9
1144	87
1143	87
1142	87
1141	87.1
1140	87.1
1139	87.1
1138	87.1
1137	87.2
1136	87.1
1135	87.2
1134	87.2
1133	87.2
1132	87.3
1131	87.3
1130	87.3
1129	87.3
1128	87.3
1127	87.3
1126	87.3
1125	87.3
1124	87.3
1123	87.4
1122	87.4
1121	87.4
1120	87.4
1119	87.4
1118	87.4
1117	87.4
1116	87.4
1115	87.4
1114	87.4
1113	87.4
1112	87.4
1111	87.4
1110	87.4
1109	87.4
1108	87.4
1107	87.4
1106	87.4
1105	87.4
1104	87.4
1103	87.4
1102	87.4
1101	87.4
1100	87.4
1099	87.4
1098	87.4
1097	87.5
1096	87.5
1095	87.5
1094	87.5
1093	87.4
1092	87.5
1091	87.5
1090	87.5
1089	87.5
1088	87.5
1087	87.5
1086	87.5
1085	87.5
1084	87.5
1083	87.5
1082	87.5
1081	87.5
1080	87.5
1079	87.5
1078	87.5
1077	87.4
1076	87.4
1075	87.4
1074	87.4
1073	87.5
1072	87.5
1071	87.4
1070	87.4
1069	87.5
1068	87.5
1067	87.5
1066	87.5
1065	87.5
1064	87.5
1063	87.5
1062	87.5
1061	87.5
1060	87.5
1059	87.5
1058	87.5
1057	87.5
1056	87.5
1055	87.5
1054	87.4
1053	87.4
1052	87.4
1051	87.5
1050	87.5
1049	87.5
1048	87.5
1047	87.5
1046	87.5
1045	87.5
1044	87.5
1043	87.5
1042	87.5
1041	87.5
1040	87.5
1039	87.5
1038	87.4
1037	87.5
1036	87.5
1035	87.5
1034	87.5
1033	87.5
1032	87.4
1031	87.5
1030	87.5
1029	87.5
1028	87.5
1027	87.5
1026	87.5
1025	87.5
1024	87.5
1023	87.5
1022	87.5
1021	87.5
1020	87.5
1019	87.5
1018	87.5
1017	87.5
1016	87.5
1015	87.5
1014	87.5
1013	87.5
1012	87.5
1011	87.4
1010	87.4
1009	87.4
1008	87.5
1007	87.5
1006	87.5
1005	87.5
1004	87.5
1003	87.5
1002	87.5
1001	87.5
1000	87.5
999	87.5
998	87.5
997	87.5
996	87.5
995	87.5
994	87.6
993	87.5
992	87.5
991	87.5
990	87.5
989	87.5
988	87.5
987	87.6
986	87.6
985	87.6
984	87.6
983	87.6
982	87.6
981	87.6
980	87.6
979	87.6
978	87.6
977	87.6
976	87.6
975	87.6
974	87.6
973	87.6
972	87.6
971	87.6
970	87.7
969	87.7
968	87.7
967	87.7
966	87.7
965	87.7
964	87.7
963	87.7
962	87.7
961	87.7
960	87.7
959	87.6
958	87.6
957	87.6
956	87.7
955	87.7
954	87.8
953	87.8
952	87.8
951	87.8
950	87.7
949	87.7
948	87.8
947	87.7
946	87.8
945	87.8
944	87.8
943	87.7
942	87.8
941	87.8
940	87.8
939	87.9
938	88
937	88.1
936	88.2
935	88.2
934	88.1
933	88
932	87.9
931	87.9
930	87.8
929	87.8
928	87.8
927	87.8
926	87.8
925	87.8
924	87.8
923	87.8
922	87.8
921	87.8
920	87.8
919	87.8
918	87.8
917	87.8
916	87.8
915	87.8
914	87.8
913	87.8
912	87.8
911	87.8
910	87.8
909	87.8
908	87.8
907	87.8
906	87.8
905	87.9
904	87.9
903	87.8
902	87.9
901	87.9
900	87.9
899	87.9
898	87.9
897	87.9
896	87.9
895	87.9
894	87.9
893	87.9
892	87.9
891	87.9
890	87.9
889	87.9
888	87.9
887	87.9
886	87.9
885	88
884	88
883	88
882	88
881	88
880	88
879	88
878	88
877	88
876	88
875	88
874	88
873	88
872	88
871	88
870	88
869	88
868	88
867	88
866	88
865	88
864	88
863	88
862	88
861	88
860	88
859	88.1
858	88.1
857	88.1
856	88
855	88.1
854	88.1
853	88.1
852	88.1
851	87.9
850	87.7
849	87.5
848	87.4
847	87.2
846	87.1
845	87.1
844	87.1
843	87.2
842	87.2
841	87.1
840	87
839	87.1
838	87.2
837	87.2
836	87.3
835	87.2
834	87.3
833	87.3
832	87.3
831	87.2
830	87.2
829	87.2
828	87.2
827	87.2
826	87.2
825	87.1
824	87.1
823	87.2
822	87.3
821	87.3
820	87.2
819	87.1
818	87
817	87
816	87
815	87
814	86.9
813	87
812	87
811	87
810	87.1
809	87.1
808	87.1
807	87.1
806	87
805	86.9
804	87
803	87
802	87.1
801	87.1
800	87.2
799	87.3
798	87.2
797	87.2
796	87.2
795	87.1
794	87.1
793	87
792	87
791	87
790	87
789	87.1
788	87.1
787	87.2
786	87.2
785	87.2
784	87.2
783	87.1
782	87
781	87
780	87
779	86.9
778	87
777	87.1
776	87.1
775	87.2
774	87.2
773	87.2
772	87.1
771	87.1
770	87.1
769	87.1
768	87.1
767	87.1
766	87.1
765	87.2
764	87.2
763	87.2
762	87.2
761	87.1
760	87.1
759	87.1
758	87.1
757	87
756	87.1
755	87.1
754	87.1
753	87.1
752	87.1
751	87.1
750	87.1
749	87.1
748	87.1
747	87.1
746	87.1
745	87
744	87
743	87
742	87
741	87
740	87
739	87
738	87
737	87.1
736	87.1
735	87.1
734	87.1
733	87.1
732	87.2
731	87.2
730	87.2
729	87.2
728	87.2
727	87.1
726	87.1
725	87
724	87
723	87
722	87
721	87
720	87
719	87
718	87
717	87
716	87
715	87
714	87
713	87.1
712	87
711	87
710	86.9
709	86.9
708	86.9
707	86.9
706	86.9
705	86.9
704	86.9
703	86.9
702	86.8
701	86.8
700	86.8
699	86.8
698	86.8
697	86.8
696	86.7
695	86.7
694	86.6
693	86.6
692	86.5
691	86.5
690	86.4
689	86.4
688	86.3
687	86.2
686	86.2
685	86.1
684	86
683	85.9
682	85.8
681	85.7
680	85.6
679	85.5
678	85.4
677	85.3
676	85.2
675	85.1
674	85
673	84.9
672	84.8
671	84.7
670	84.7
669	84.7
668	84.7
667	84.7
666	84.7
665	84.7
664	84.7
663	84.8
662	84.9
661	85
660	85.1
659	85.2
658	85.3
657	85.4
656	85.5
655	85.6
654	85.8
653	85.9
652	86
651	86.1
650	86.2
649	86.2
648	86.3
647	86.3
646	86.4
645	86.5
644	86.5
643	86.5
642	86.6
641	86.6
640	86.6
639	86.6
638	86.7
637	86.7
636	86.7
635	86.7
634	86.7
633	86.7
632	86.7
631	86.7
630	86.7
629	86.7
628	86.8
627	86.8
626	86.7
625	86.7
624	86.7
623	86.7
622	86.7
621	86.7
620	86.7
619	86.7
618	86.7
617	86.7
616	86.6
615	86.6
614	86.6
613	86.6
612	86.6
611	86.6
610	86.6
609	86.6
608	86.6
607	86.7
606	86.7
605	86.7
604	86.7
603	86.6
602	86.6
601	86.6
600	86.7
599	86.7
598	86.7
597	86.7
596	86.7
595	86.7
594	86.7
593	86.7
592	86.7
[truncated: 392 more rows]

## Sheet: No.3
Report Date:	21:29:45, 04/01/2019
Wavelength data table
Sample Name	800.00nm(%T)	750.00nm(%T)	700.00nm(%T)	650.00nm(%T)	600.00nm(%T)	550.00nm(%T)	500.00nm(%T)	450.00nm(%T)	400.00nm(%T)	350.00nm(%T)	300.00nm(%T)	250.00nm(%T)
'zz	83.7	83	79.9	73.1	76.7	75.5	67.8	58.2	30.5	31.5	16.2	2.2
Sample:	'zz
File name:
Run Date:	21:24:35, 04/01/2019
Operator:	Administrator
Comment:	'
Instrument
Model:	U-4100 Spectrophotometer(Solid)
Serial Number:	'
ROM Version:	5300 05
Instrument Parameters
Measurement Type:	Wavelength Scan
Data Mode:	%T
Start Wavelength:	2500.00 nm
End Wavelength:	200.00 nm
Scan Speed:	300 nm/min
Sampling Interval:	1.00 nm
Delay:	0 s
Cycle Time:	0.0 min
Replicates:	1
Auto Zero before each run:	Off
Slit Width:	4.00 nm
PMT Voltage:	Auto1
Lamp Change Mode:	Auto
Lamp Change Wavelength:	340.00 nm
Baseline Correction:	User 1
High Resolution:	Off
D2 Lamp:	On
WI Lamp:	On
R/S Reverse:	Off
Attenuation:	'None
--- NIR ---
Scan Speed:	750 nm/min
Slit:	Auto change
PbS Gain:	1
Detector change correct:	OFF
Detector change Wavelength:	850.0 nm
Light control:	Fixed
--------------
Path Length:	10.0 mm
Peak Detection
Integration Method:	Rectangular
Sensitivity:	1
Threshold:	0.01
Peaks
Peak #	Start (nm)	Apex (nm)	End (nm)	Height (%T)	Valley (nm)	Valley (%T)
1	2500	2494	2397	25.3	2397	36.4
2	2397	2355	2351	34.3	2351	34.4
3	2351	2340	2337	34.3	2337	34.4
4	2337	2309	2239	32.2	2239	56.7
5	2239	2202	2173	52.6	2173	55.1
6	2173	2093	2002	46.9	2002	61
7	2002	1945	1853	56.6	1853	75.5
8	1853	1716	1665	69.8	1665	75.5
9	1665	1575	1547	72	1547	72.2
10	1547	1488	1300	70.9	1300	84.5
11	1300	1201	1091	82.8	1091	85.1
12	1091	1086	1083	85.1	1083	85.2
13	1083	1072	1067	85.1	1067	85.1
14	1067	1048	1042	85	1042	85.1
15	1042	1027	1023	84.9	1023	85
16	1023	1010	994	84.9	994	85
17	994	987	969	84.9	969	85
18	969	958	947	84.9	947	85
19	947	942	936	84.9	936	85.3
20	936	908	902	84.9	902	84.9
21	902	894	886	84.9	886	84.9
22	886	882	875	84.9	875	84.9
23	875	846	842	83.9	842	84.2
24	842	838	826	83.9	826	84.2
25	826	821	816	83.9	816	84
26	816	811	804	83.6	804	83.8
27	804	801	798	83.6	798	83.8
28	798	791	786	83.5	786	83.6
29	786	781	776	83.3	776	83.5
30	776	772	766	83.3	766	83.4
31	766	758	754	83	754	83.1
32	754	666	628	64.5	628	76.7
33	628	610	589	76.2	589	77.2
34	589	403	373	30.2	373	35
35	373	267	263	2.5	263	2.5
36	263	232	227	1.2	227	1.2
37	227	212	209	1	209	1.1
Data Points
nm	%T
2500	25.4
2499	25.4
2498	25.4
2497	25.3
2496	25.3
2495	25.3
2494	25.3
2493	25.3
2492	25.3
2491	25.4
2490	25.5
2489	25.5
2488	25.6
2487	25.6
2486	25.6
2485	25.7
2484	25.7
2483	25.8
2482	25.9
2481	26.1
2480	26.2
2479	26.4
2478	26.5
2477	26.7
2476	26.8
2475	26.8
2474	26.9
2473	27.1
2472	27.2
2471	27.3
2470	27.5
2469	27.7
2468	28
2467	28.1
2466	28.3
2465	28.5
2464	28.7
2463	28.8
2462	29
2461	29.2
2460	29.4
2459	29.7
2458	29.9
2457	30.1
2456	30.4
2455	30.5
2454	30.7
2453	30.8
2452	31
2451	31.2
2450	31.4
2449	31.6
2448	31.8
2447	32
2446	32.2
2445	32.4
2444	32.5
2443	32.6
2442	32.7
2441	32.8
2440	33
2439	33.1
2438	33.2
2437	33.4
2436	33.5
2435	33.7
2434	33.8
2433	33.9
2432	34
2431	34.1
2430	34.1
2429	34.1
2428	34.2
2427	34.3
2426	34.4
2425	34.5
2424	34.6
2423	34.7
2422	34.9
2421	35
2420	35.1
2419	35.2
2418	35.2
2417	35.3
2416	35.4
2415	35.4
2414	35.5
2413	35.6
2412	35.7
2411	35.8
2410	35.9
2409	35.9
2408	36
2407	36
2406	36
2405	36
2404	36.1
2403	36.2
2402	36.2
2401	36.3
2400	36.4
2399	36.4
2398	36.4
2397	36.4
2396	36.4
2395	36.4
2394	36.4
2393	36.4
2392	36.4
2391	36.4
2390	36.3
2389	36.3
2388	36.2
2387	36.1
2386	36
2385	35.9
2384	35.9
2383	35.8
2382	35.7
2381	35.7
2380	35.6
2379	35.6
2378	35.5
2377	35.5
2376	35.4
2375	35.3
2374	35.2
2373	35.1
2372	35
2371	34.9
2370	34.8
2369	34.8
2368	34.7
2367	34.7
2366	34.6
2365	34.6
2364	34.6
2363	34.6
2362	34.5
2361	34.5
2360	34.5
2359	34.5
2358	34.4
2357	34.4
2356	34.3
2355	34.3
2354	34.3
2353	34.3
2352	34.4
2351	34.4
2350	34.4
2349	34.4
2348	34.3
2347	34.3
2346	34.3
2345	34.3
2344	34.3
2343	34.3
2342	34.3
2341	34.3
2340	34.3
2339	34.3
2338	34.3
2337	34.4
2336	34.3
2335	34.3
2334	34.2
2333	34.2
2332	34.1
2331	34
2330	33.9
2329	33.8
2328	33.7
2327	33.7
2326	33.6
2325	33.4
2324	33.4
2323	33.3
2322	33.2
2321	33
2320	32.9
2319	32.7
2318	32.6
2317	32.5
2316	32.5
2315	32.4
2314	32.4
2313	32.3
2312	32.3
2311	32.3
2310	32.3
2309	32.2
2308	32.2
2307	32.3
2306	32.3
2305	32.5
2304	32.6
2303	32.7
2302	32.9
2301	33.1
2300	33.4
2299	33.7
2298	34
2297	34.3
2296	34.6
2295	35
2294	35.4
2293	35.8
2292	36.2
2291	36.6
2290	37.2
2289	37.7
2288	38.2
2287	38.7
2286	39.2
2285	39.9
2284	40.5
2283	41.1
2282	41.7
2281	42.3
2280	43
2279	43.6
2278	44.2
2277	44.8
2276	45.4
2275	46
2274	46.6
2273	47.1
2272	47.6
2271	48.2
2270	48.7
2269	49.2
2268	49.7
2267	50.2
2266	50.7
2265	51.1
2264	51.5
2263	51.9
2262	52.3
2261	52.7
2260	53.1
2259	53.5
2258	53.9
2257	54.2
2256	54.4
2255	54.7
2254	54.9
2253	55.1
2252	55.3
2251	55.5
2250	55.7
2249	55.8
2248	56
2247	56.1
2246	56.2
2245	56.3
2244	56.4
2243	56.5
2242	56.6
2241	56.6
2240	56.6
2239	56.7
2238	56.7
2237	56.6
2236	56.6
2235	56.5
2234	56.5
2233	56.4
2232	56.3
2231	56.2
2230	56.1
2229	56
2228	55.9
2227	55.8
2226	55.6
2225	55.5
2224	55.3
2223	55.1
2222	54.9
2221	54.7
2220	54.6
2219	54.4
2218	54.2
2217	54.1
2216	53.9
2215	53.7
2214	53.6
2213	53.4
2212	53.3
2211	53.2
2210	53.1
2209	53
2208	52.9
2207	52.8
2206	52.7
2205	52.7
2204	52.7
2203	52.6
2202	52.6
2201	52.6
2200	52.6
2199	52.7
2198	52.7
2197	52.8
2196	52.9
2195	53
2194	53.1
2193	53.2
2192	53.3
2191	53.4
2190	53.5
2189	53.6
2188	53.7
2187	53.8
2186	53.9
2185	54
2184	54.2
2183	54.3
2182	54.4
2181	54.5
2180	54.6
2179	54.7
2178	54.8
2177	54.9
2176	55
2175	55
2174	55
2173	55.1
2172	55.1
2171	55.1
2170	55
2169	55
2168	55
2167	55
2166	55
2165	54.9
2164	54.9
2163	54.8
2162	54.7
2161	54.6
2160	54.5
2159	54.4
2158	54.3
2157	54.3
2156	54.2
2155	54
2154	53.9
2153	53.8
2152	53.7
2151	53.6
2150	53.5
2149	53.4
2148	53.3
2147	53.1
2146	53
2145	52.9
2144	52.7
2143	52.6
2142	52.4
2141	52.3
2140	52.2
2139	52
2138	51.9
2137	51.7
2136	51.6
2135	51.5
2134	51.3
2133	51.2
2132	51.1
2131	50.9
2130	50.8
2129	50.6
2128	50.5
2127	50.4
2126	50.2
2125	50.1
2124	49.9
2123	49.8
2122	49.6
2121	49.5
2120	49.3
2119	49.2
2118	49
2117	48.9
2116	48.8
2115	48.7
2114	48.6
2113	48.4
2112	48.3
2111	48.2
2110	48.1
2109	48
2108	47.9
2107	47.8
2106	47.7
2105	47.6
2104	47.5
2103	47.4
2102	47.3
2101	47.3
2100	47.2
2099	47.1
2098	47.1
2097	47
2096	47
2095	46.9
2094	46.9
2093	46.9
2092	46.9
2091	46.9
2090	46.9
2089	46.9
2088	47
2087	47
2086	47
2085	47.1
2084	47.1
2083	47.2
2082	47.2
2081	47.3
2080	47.4
2079	47.5
2078	47.6
2077	47.7
2076	47.8
2075	47.9
2074	48.1
2073	48.2
2072	48.4
2071	48.5
2070	48.7
2069	48.9
2068	49.1
2067	49.3
2066	49.4
2065	49.6
2064	49.9
2063	50.1
2062	50.3
2061	50.5
2060	50.8
2059	51
2058	51.3
2057	51.5
2056	51.8
2055	52
2054	52.2
2053	52.5
2052	52.7
2051	53
2050	53.3
2049	53.5
2048	53.8
2047	54.1
2046	54.3
2045	54.6
2044	54.9
2043	55.2
2042	55.5
2041	55.7
2040	56
2039	56.2
2038	56.5
2037	56.7
2036	56.9
2035	57.2
2034	57.4
2033	57.6
2032	57.8
2031	58
2030	58.2
2029	58.4
2028	58.6
2027	58.8
2026	59
2025	59.2
2024	59.4
2023	59.5
2022	59.7
2021	59.8
2020	60
2019	60.1
2018	60.2
2017	60.3
2016	60.5
2015	60.5
2014	60.6
2013	60.7
2012	60.8
2011	60.8
2010	60.9
2009	60.9
2008	61
2007	61
2006	61
2005	61
2004	61
2003	61
2002	61
2001	61
2000	61
1999	61
1998	60.9
1997	60.9
1996	60.8
1995	60.8
1994	60.7
1993	60.7
1992	60.6
1991	60.5
1990	60.4
1989	60.4
1988	60.3
1987	60.2
1986	60.1
1985	60
1984	59.9
1983	59.8
1982	59.7
1981	59.6
1980	59.5
1979	59.4
1978	59.3
1977	59.2
1976	59
1975	58.9
1974	58.8
1973	58.7
1972	58.6
1971	58.5
1970	58.4
1969	58.3
1968	58.1
1967	58
1966	57.9
1965	57.8
1964	57.7
1963	57.6
1962	57.5
1961	57.4
1960	57.3
1959	57.2
1958	57.1
1957	57
1956	56.9
1955	56.9
1954	56.8
1953	56.8
1952	56.7
1951	56.7
1950	56.6
1949	56.6
1948	56.6
1947	56.6
1946	56.6
1945	56.6
1944	56.6
1943	56.6
1942	56.6
1941	56.7
1940	56.7
1939	56.8
1938	56.8
1937	56.9
1936	57
1935	57.1
1934	57.2
1933	57.3
1932	57.4
1931	57.6
1930	57.7
1929	57.9
1928	58.1
1927	58.3
1926	58.5
1925	58.7
1924	58.9
1923	59.2
1922	59.4
1921	59.7
1920	60
1919	60.3
1918	60.5
1917	60.8
1916	61.1
1915	61.4
1914	61.7
1913	62.1
1912	62.4
1911	62.8
1910	63.1
1909	63.5
1908	63.9
1907	64.3
1906	64.7
1905	65
1904	65.5
1903	65.9
1902	66.3
1901	66.7
1900	67.1
1899	67.5
1898	67.9
1897	68.2
1896	68.6
1895	68.9
1894	69.2
1893	69.6
1892	69.9
1891	70.2
1890	70.5
1889	70.8
1888	71.1
1887	71.4
1886	71.7
1885	72
1884	72.3
1883	72.5
1882	72.8
1881	73
1880	73.2
1879	73.4
1878	73.6
1877	73.8
1876	74
1875	74.1
1874	74.3
1873	74.4
1872	74.5
1871	74.7
1870	74.8
1869	74.9
1868	75
1867	75.1
1866	75.1
1865	75.2
1864	75.3
1863	75.3
1862	75.4
1861	75.4
1860	75.5
1859	75.5
1858	75.5
1857	75.5
1856	75.5
1855	75.5
1854	75.5
1853	75.5
1852	75.5
1851	75.5
1850	75.5
1849	75.5
1848	75.4
1847	75.4
1846	75.4
1845	75.3
1844	75.3
1843	75.3
1842	75.2
1841	75.2
1840	75.1
1839	75.1
1838	75.1
1837	75
1836	75
1835	74.9
1834	74.9
1833	74.8
1832	74.8
1831	74.7
1830	74.7
1829	74.6
1828	74.6
1827	74.5
1826	74.4
1825	74.4
1824	74.3
1823	74.3
1822	74.2
1821	74.2
1820	74.1
1819	74.1
1818	74
1817	74
1816	73.9
1815	73.9
1814	73.9
1813	73.8
1812	73.8
1811	73.7
1810	73.7
1809	73.6
1808	73.6
1807	73.5
1806	73.5
1805	73.4
1804	73.4
1803	73.3
1802	73.3
1801	73.2
1800	73.2
1799	73.1
1798	73.1
1797	73
1796	73
1795	72.9
1794	72.9
1793	72.8
1792	72.8
1791	72.7
1790	72.7
1789	72.6
1788	72.5
1787	72.5
1786	72.4
1785	72.4
1784	72.3
1783	72.2
1782	72.2
1781	72.1
1780	72
1779	71.9
1778	71.9
1777	71.8
1776	71.7
1775	71.7
1774	71.6
1773	71.5
1772	71.4
1771	71.4
1770	71.3
1769	71.2
1768	71.2
1767	71.1
1766	71.1
1765	71
1764	71
1763	70.9
1762	70.8
1761	70.8
1760	70.7
1759	70.7
1758	70.7
1757	70.6
1756	70.6
1755	70.6
1754	70.6
1753	70.6
1752	70.5
1751	70.5
1750	70.5
1749	70.5
1748	70.5
1747	70.5
1746	70.5
1745	70.5
1744	70.5
1743	70.5
1742	70.5
1741	70.5
1740	70.5
1739	70.5
1738	70.5
1737	70.4
1736	70.4
1735	70.4
1734	70.4
1733	70.3
1732	70.3
1731	70.3
1730	70.2
1729	70.2
1728	70.2
1727	70.1
1726	70.1
1725	70
1724	70
1723	70
1722	69.9
1721	69.9
1720	69.9
1719	69.9
1718	69.8
1717	69.8
1716	69.8
1715	69.8
1714	69.8
1713	69.9
1712	69.9
1711	69.9
1710	70
1709	70
1708	70.1
1707	70.2
1706	70.3
1705	70.4
1704	70.5
1703	70.7
1702	70.8
1701	71
1700	71.1
1699	71.3
1698	71.5
1697	71.6
1696	71.8
1695	72
1694	72.2
1693	72.3
1692	72.5
1691	72.7
1690	72.9
1689	73.1
1688	73.3
1687	73.5
1686	73.6
1685	73.8
1684	74
1683	74.2
1682	74.3
1681	74.5
1680	74.6
1679	74.8
1678	74.9
1677	75
1676	75.1
1675	75.1
1674	75.2
1673	75.3
1672	75.3
1671	75.4
1670	75.4
1669	75.4
1668	75.5
1667	75.5
1666	75.5
1665	75.5
1664	75.5
1663	75.4
1662	75.4
1661	75.4
1660	75.4
1659	75.3
1658	75.3
1657	75.3
1656	75.2
1655	75.2
1654	75.1
1653	75.1
1652	75
1651	75
1650	74.9
1649	74.9
1648	74.8
1647	74.8
1646	74.7
1645	74.7
1644	74.6
1643	74.6
1642	74.5
1641	74.5
1640	74.4
1639	74.4
1638	74.4
1637	74.3
1636	74.3
1635	74.3
1634	74.2
1633	74.2
1632	74.2
1631	74.1
1630	74.1
1629	74.1
1628	74
1627	74
1626	74
1625	73.9
1624	73.9
1623	73.9
1622	73.8
1621	73.8
1620	73.7
1619	73.7
1618	73.7
1617	73.6
1616	73.6
1615	73.6
1614	73.5
1613	73.5
1612	73.4
1611	73.4
1610	73.3
1609	73.3
1608	73.2
1607	73.2
1606	73.1
1605	73.1
1604	73
1603	73
1602	72.9
1601	72.9
1600	72.8
1599	72.8
1598	72.7
1597	72.6
1596	72.6
1595	72.5
1594	72.5
1593	72.4
1592	72.4
1591	72.3
1590	72.3
1589	72.3
1588	72.2
1587	72.2
1586	72.2
1585	72.2
1584	72.2
1583	72.1
1582	72.1
1581	72.1
1580	72.1
1579	72.1
1578	72
1577	72
1576	72
1575	72
1574	72
1573	72
1572	72
1571	72
1570	72
1569	72
1568	72
1567	72
1566	72
1565	72
1564	72
1563	72.1
1562	72.1
1561	72.1
1560	72.1
1559	72.1
1558	72.1
1557	72.1
1556	72.1
1555	72.1
1554	72.1
1553	72.1
1552	72.1
1551	72.1
1550	72.1
1549	72.1
1548	72.2
1547	72.2
1546	72.1
1545	72.2
1544	72.1
1543	72.1
1542	72.1
1541	72.1
1540	72.1
1539	72.1
1538	72.1
1537	72.1
1536	72.1
1535	72
1534	72
1533	72
1532	72
1531	72
1530	72
1529	72
1528	71.9
1527	71.9
1526	71.9
1525	71.8
1524	71.8
1523	71.8
1522	71.8
1521	71.7
1520	71.7
1519	71.7
1518	71.7
1517	71.6
1516	71.6
1515	71.6
1514	71.5
1513	71.5
1512	71.5
1511	71.5
1510	71.5
1509	71.4
1508	71.4
1507	71.4
1506	71.3
1505	71.3
1504	71.3
1503	71.2
1502	71.2
1501	71.2
1500	71.2
1499	71.2
1498	71.1
1497	71.1
1496	71.1
1495	71.1
1494	71
1493	71
1492	71
1491	71
1490	71
1489	70.9
1488	70.9
1487	71
1486	71
1485	71
1484	71
1483	71
1482	71
1481	71
1480	71
1479	71
1478	71
1477	71.1
1476	71.1
1475	71.1
1474	71.1
1473	71.1
1472	71.2
1471	71.2
1470	71.2
1469	71.3
1468	71.4
1467	71.4
1466	71.5
1465	71.5
1464	71.6
1463	71.7
1462	71.7
1461	71.8
1460	71.8
1459	71.9
1458	72
1457	72.1
1456	72.2
1455	72.3
1454	72.4
1453	72.5
1452	72.6
1451	72.7
1450	72.8
1449	72.8
1448	73
1447	73.1
1446	73.2
1445	73.3
1444	73.4
1443	73.5
1442	73.6
1441	73.8
1440	73.9
1439	74
1438	74.1
1437	74.3
1436	74.4
1435	74.5
1434	74.7
1433	74.8
1432	74.9
1431	75.1
1430	75.2
1429	75.3
1428	75.5
1427	75.6
1426	75.8
1425	75.9
1424	76.1
1423	76.3
1422	76.4
1421	76.6
1420	76.8
1419	77
1418	77.2
1417	77.3
1416	77.5
1415	77.7
1414	77.8
1413	78
1412	78.2
1411	78.4
1410	78.6
1409	78.7
1408	78.9
1407	79.1
1406	79.3
1405	79.5
1404	79.6
1403	79.8
1402	80
1401	80.2
1400	80.3
1399	80.5
1398	80.6
1397	80.7
1396	80.9
1395	81
1394	81.1
1393	81.2
1392	81.3
1391	81.4
1390	81.5
1389	81.6
1388	81.8
1387	81.9
1386	81.9
1385	82
1384	82.1
1383	82.2
1382	82.3
1381	82.3
1380	82.4
1379	82.5
1378	82.5
1377	82.6
1376	82.7
1375	82.7
1374	82.8
1373	82.9
1372	82.9
1371	82.9
1370	83
1369	83
1368	83.1
1367	83.1
1366	83.2
1365	83.2
1364	83.3
1363	83.4
1362	83.4
1361	83.4
1360	83.5
1359	83.5
1358	83.5
1357	83.5
1356	83.6
1355	83.6
1354	83.7
1353	83.7
1352	83.7
1351	83.8
1350	83.8
1349	83.8
1348	83.8
1347	83.8
1346	83.9
1345	83.9
1344	84
1343	84
1342	84
1341	84
1340	84
1339	84
1338	84
1337	84
1336	84.1
1335	84.1
1334	84.1
1333	84.1
1332	84.1
1331	84.2
1330	84.2
1329	84.2
1328	84.2
1327	84.2
1326	84.2
1325	84.2
1324	84.3
1323	84.3
1322	84.3
1321	84.4
1320	84.4
1319	84.4
1318	84.4
1317	84.4
1316	84.4
1315	84.4
1314	84.4
1313	84.4
1312	84.4
1311	84.4
1310	84.4
1309	84.4
1308	84.4
1307	84.4
1306	84.4
1305	84.4
1304	84.4
1303	84.5
1302	84.5
1301	84.5
1300	84.5
1299	84.5
1298	84.4
1297	84.4
1296	84.4
1295	84.4
1294	84.4
1293	84.4
1292	84.4
1291	84.4
1290	84.4
1289	84.4
1288	84.4
1287	84.4
1286	84.4
1285	84.4
1284	84.4
1283	84.4
1282	84.3
1281	84.3
1280	84.3
1279	84.3
1278	84.3
1277	84.3
1276	84.3
1275	84.3
1274	84.3
1273	84.2
1272	84.2
1271	84.2
1270	84.2
1269	84.2
1268	84.2
1267	84.2
1266	84.2
1265	84.2
1264	84.1
1263	84.1
1262	84.1
1261	84.1
1260	84.1
1259	84.1
1258	84.1
1257	84.1
1256	84.1
1255	84.1
1254	84
1253	84
1252	84
1251	84
1250	84
1249	83.9
1248	83.9
1247	83.9
1246	83.9
1245	83.9
1244	83.9
1243	83.9
1242	83.8
1241	83.8
1240	83.8
1239	83.8
1238	83.8
1237	83.7
1236	83.7
1235	83.7
1234	83.6
1233	83.6
1232	83.6
1231	83.6
1230	83.5
1229	83.5
1228	83.5
1227	83.5
1226	83.5
1225	83.4
1224	83.4
1223	83.4
1222	83.3
1221	83.3
1220	83.3
1219	83.2
1218	83.2
1217	83.2
1216	83.1
1215	83.1
1214	83.1
1213	83
1212	83
1211	83
1210	82.9
1209	82.9
1208	82.9
1207	82.9
1206	82.8
1205	82.8
1204	82.8
1203	82.8
1202	82.8
1201	82.8
1200	82.8
1199	82.8
1198	82.8
1197	82.8
1196	82.8
1195	82.9
1194	82.9
1193	82.9
1192	83
1191	83
1190	83
1189	83.1
1188	83.2
1187	83.2
1186	83.3
1185	83.3
1184	83.4
1183	83.4
1182	83.5
1181	83.5
1180	83.6
1179	83.6
1178	83.7
1177	83.7
1176	83.8
1175	83.8
1174	83.9
1173	83.9
1172	83.9
1171	84
1170	84
1169	84
1168	84.1
1167	84.1
1166	84.1
1165	84.2
1164	84.2
1163	84.2
1162	84.2
1161	84.2
1160	84.3
1159	84.3
1158	84.3
1157	84.3
1156	84.3
1155	84.4
1154	84.4
1153	84.4
1152	84.5
1151	84.5
1150	84.5
1149	84.5
1148	84.5
1147	84.5
1146	84.6
1145	84.6
1144	84.7
1143	84.7
1142	84.8
1141	84.8
1140	84.8
1139	84.8
1138	84.8
1137	84.9
1136	84.9
1135	84.9
1134	84.9
1133	84.9
1132	84.9
1131	85
1130	85
1129	85
1128	85
1127	85
1126	85
1125	85
1124	85.1
1123	85.1
1122	85.1
1121	85.1
1120	85.1
1119	85.1
1118	85.1
1117	85.1
1116	85.1
1115	85.1
1114	85.1
1113	85.1
1112	85.1
1111	85.1
1110	85.1
1109	85.1
1108	85.1
1107	85.1
1106	85.1
1105	85.1
1104	85.1
1103	85.1
1102	85.1
1101	85.1
1100	85.1
1099	85.1
1098	85.1
1097	85.1
1096	85.1
1095	85.1
1094	85.1
1093	85.1
1092	85.1
1091	85.1
1090	85.1
1089	85.1
1088	85.1
1087	85.1
1086	85.1
1085	85.1
1084	85.1
1083	85.2
1082	85.1
1081	85.1
1080	85.1
1079	85.1
1078	85.1
1077	85.1
1076	85.1
1075	85.1
1074	85.1
1073	85.1
1072	85.1
1071	85.1
1070	85.1
1069	85.1
1068	85.1
1067	85.1
1066	85.1
1065	85.1
1064	85.1
1063	85.1
1062	85
1061	85.1
1060	85.1
1059	85
1058	85
1057	85
1056	85.1
1055	85
1054	85
1053	85
1052	85
1051	85
1050	85
1049	85
1048	85
1047	85
1046	85
1045	85.1
1044	85.1
1043	85.1
1042	85.1
1041	85
1040	85
1039	85
1038	85
1037	85
1036	85
1035	85
1034	85
1033	85
1032	85
1031	85
1030	85
1029	85
1028	85
1027	84.9
1026	84.9
1025	85
1024	85
1023	85
1022	85
1021	85
1020	84.9
1019	85
1018	85
1017	85
1016	84.9
1015	84.9
1014	85
1013	84.9
1012	84.9
1011	84.9
1010	84.9
1009	85
1008	85
1007	85
1006	85
1005	84.9
1004	84.9
1003	85
1002	84.9
1001	84.9
1000	85
999	85
998	85
997	85
996	85
995	85
994	85
993	84.9
992	84.9
991	84.9
990	84.9
989	85
988	84.9
987	84.9
986	84.9
985	84.9
984	84.9
983	85
982	85
981	85
980	85
979	85
978	85
977	85
976	85
975	85
974	85
973	85
972	85
971	85
970	85
969	85
968	85
967	85
966	85
965	85
964	85
963	85
962	85
961	85
960	84.9
959	84.9
958	84.9
957	84.9
956	84.9
955	85
954	85
953	85
952	85
951	85
950	85
949	85
948	85
947	85
946	85
945	85
944	85
943	85
942	84.9
941	85
940	85
939	85.1
938	85.2
937	85.3
936	85.3
935	85.3
934	85.2
933	85.1
932	85
931	85
930	84.9
929	84.9
928	84.9
927	84.9
926	84.9
925	84.9
924	84.9
923	84.9
922	84.9
921	84.9
920	84.9
919	84.9
918	84.9
917	84.9
916	84.9
915	84.9
914	84.9
913	84.9
912	84.9
911	84.9
910	84.9
909	84.9
908	84.9
907	84.9
906	84.9
905	84.9
904	84.9
903	84.9
902	84.9
901	84.9
900	84.9
899	84.9
898	84.9
897	84.9
896	84.9
895	84.9
894	84.9
893	84.9
892	84.9
891	84.9
890	84.9
889	84.9
888	84.9
887	84.9
886	84.9
885	84.9
884	84.9
883	84.9
882	84.9
881	84.9
880	84.9
879	84.9
878	84.9
877	84.9
876	84.9
875	84.9
874	84.9
873	84.9
872	84.9
871	84.9
870	84.9
869	84.9
868	84.9
867	84.9
866	84.9
865	84.9
864	84.8
863	84.8
862	84.8
861	84.8
860	84.8
859	84.8
858	84.8
857	84.8
856	84.8
855	84.8
854	84.9
853	84.9
852	84.8
851	84.7
850	84.5
849	84.2
848	84
847	83.9
846	83.9
845	83.9
844	84
843	84.1
842	84.2
841	84.1
840	84
839	83.9
838	83.9
837	83.9
836	84
835	84.1
834	84.1
833	84.1
832	84.1
831	84.1
830	84.1
829	84
828	84.1
827	84.1
826	84.2
825	84.1
824	84
823	84
822	83.9
821	83.9
820	83.9
819	84
818	84
817	84
816	84
815	84
814	83.9
813	83.8
812	83.7
811	83.6
810	83.7
809	83.7
808	83.8
807	83.8
806	83.8
805	83.8
804	83.8
803	83.7
802	83.7
801	83.6
800	83.7
799	83.8
798	83.8
797	83.8
796	83.7
795	83.7
794	83.7
793	83.6
792	83.5
791	83.5
790	83.6
789	83.6
788	83.6
787	83.6
786	83.6
785	83.6
784	83.6
783	83.5
782	83.4
781	83.3
780	83.4
779	83.4
778	83.5
777	83.5
776	83.5
775	83.5
774	83.5
773	83.4
772	83.3
771	83.3
770	83.3
769	83.3
768	83.4
767	83.4
766	83.4
765	83.4
764	83.4
763	83.3
762	83.2
761	83.2
760	83.1
759	83.1
758	83
757	83.1
756	83.1
755	83.1
754	83.1
753	83.1
752	83.1
751	83
750	83
749	83
748	83
747	82.9
746	82.9
745	82.8
744	82.8
743	82.8
742	82.7
741	82.7
740	82.7
739	82.7
738	82.6
737	82.5
736	82.5
735	82.5
734	82.5
733	82.5
732	82.5
731	82.4
730	82.4
729	82.4
728	82.3
727	82.3
726	82.3
725	82.3
724	82.2
723	82.2
722	82.1
721	82.1
720	82
719	82
718	81.9
717	81.8
716	81.7
715	81.7
714	81.6
713	81.5
712	81.4
711	81.3
710	81.2
709	81.1
708	81
707	80.9
706	80.8
705	80.6
704	80.5
703	80.3
702	80.2
701	80
700	79.9
699	79.7
698	79.4
697	79.2
696	79
695	78.7
694	78.5
693	78.3
692	78
691	77.6
690	77.3
689	76.9
688	76.5
687	76
686	75.6
685	75.1
684	74.6
683	74
682	73.4
681	72.7
680	72
679	71.3
678	70.6
677	69.8
676	69.1
675	68.4
674	67.6
673	67
672	66.4
671	65.8
670	65.3
669	65
668	64.7
667	64.5
666	64.5
665	64.6
664	64.8
663	65.1
662	65.5
661	66
660	66.6
659	67.2
658	67.9
657	68.6
656	69.4
655	70.1
654	70.8
653	71.4
652	72
651	72.6
650	73.1
649	73.6
648	74.1
647	74.5
646	74.8
645	75.1
644	75.4
643	75.6
642	75.8
641	76
640	76.1
639	76.2
638	76.3
637	76.4
636	76.4
635	76.5
634	76.6
633	76.6
632	76.6
631	76.7
630	76.7
629	76.7
628	76.7
627	76.7
626	76.7
625	76.6
624	76.6
623	76.6
622	76.6
621	76.5
620	76.5
619	76.5
618	76.4
617	76.4
616	76.3
615	76.3
614	76.3
613	76.3
612	76.2
611	76.2
610	76.2
609	76.2
608	76.2
607	76.3
606	76.3
605	76.3
604	76.4
603	76.5
602	76.5
601	76.7
600	76.7
599	76.8
598	76.9
597	76.9
596	77
595	77
594	77.1
593	77.2
592	77.2
591	77.2
590	77.2
589	77.2
[truncated: 389 more rows]

## Sheet: No.4
Report Date:	21:42:28, 04/01/2019
Wavelength data table
Sample Name	800.00nm(%T)	750.00nm(%T)	700.00nm(%T)	650.00nm(%T)	600.00nm(%T)	550.00nm(%T)	500.00nm(%T)	450.00nm(%T)	400.00nm(%T)	350.00nm(%T)	300.00nm(%T)	250.00nm(%T)
'zz	76.9	75.9	71.9	63.3	67.6	65.9	56.4	46	19.7	19.7	7.5	1.1
Sample:	'zz
File name:
Run Date:	21:37:19, 04/01/2019
Operator:	Administrator
Comment:	'
Instrument
Model:	U-4100 Spectrophotometer(Solid)
Serial Number:	'
ROM Version:	5300 05
Instrument Parameters
Measurement Type:	Wavelength Scan
Data Mode:	%T
Start Wavelength:	2500.00 nm
End Wavelength:	200.00 nm
Scan Speed:	300 nm/min
Sampling Interval:	1.00 nm
Delay:	0 s
Cycle Time:	0.0 min
Replicates:	1
Auto Zero before each run:	Off
Slit Width:	4.00 nm
PMT Voltage:	Auto1
Lamp Change Mode:	Auto
Lamp Change Wavelength:	340.00 nm
Baseline Correction:	User 1
High Resolution:	Off
D2 Lamp:	On
WI Lamp:	On
R/S Reverse:	Off
Attenuation:	'None
--- NIR ---
Scan Speed:	750 nm/min
Slit:	Auto change
PbS Gain:	1
Detector change correct:	OFF
Detector change Wavelength:	850.0 nm
Light control:	Fixed
--------------
Path Length:	10.0 mm
Peak Detection
Integration Method:	Rectangular
Sensitivity:	1
Threshold:	0.01
Peaks
Peak #	Start (nm)	Apex (nm)	End (nm)	Height (%T)	Valley (nm)	Valley (%T)
1	2395	2358	2352	23.4	2352	23.5
2	2352	2347	2342	23.4	2342	23.4
3	2342	2308	2238	21.3	2238	44.5
4	2238	2203	2170	40.3	2170	43.9
5	2170	2093	2003	36.4	2003	50.3
6	2003	1950	1856	47	1856	66.8
7	1856	1716	1665	59.9	1665	66.6
8	1665	1567	1547	62.9	1547	63
9	1547	1486	1307	61.6	1307	76.8
10	1307	1295	1292	76.6	1292	76.7
11	1292	1201	1101	74.4	1101	77.3
12	1101	1094	1090	77.2	1090	77.2
13	1090	1032	1029	76.9	1029	77
14	1029	1009	1007	76.8	1007	76.9
15	1007	1000	996	76.8	996	76.9
16	996	986	980	76.8	980	76.9
17	980	966	964	76.8	964	76.9
18	964	958	951	76.7	951	76.8
19	951	942	936	76.7	936	77.1
20	936	894	888	76.6	888	76.6
21	888	853	840	76.3	840	77.5
22	840	834	829	77.2	829	77.4
23	829	824	813	77	813	77.3
24	813	807	803	76.9	803	77
25	803	666	629	53.9	629	67.8
26	629	610	589	67.1	589	68.2
27	589	402	374	19.5	374	23.5
28	374	270	247	0.9	247	1.1
29	247	242	225	1.1	225	1.2
30	225	220	216	1.1	216	1.2
Data Points
nm	%T
2500	15.5
2499	15.5
2498	15.6
2497	15.5
2496	15.5
2495	15.6
2494	15.6
2493	15.6
2492	15.6
2491	15.7
2490	15.7
2489	15.7
2488	15.7
2487	15.7
2486	15.7
2485	15.8
2484	15.8
2483	15.9
2482	16
2481	16.2
2480	16.3
2479	16.4
2478	16.6
2477	16.7
2476	16.8
2475	16.8
2474	16.9
2473	17.1
2472	17.2
2471	17.4
2470	17.5
2469	17.6
2468	17.8
2467	17.9
2466	18.1
2465	18.3
2464	18.5
2463	18.7
2462	18.8
2461	19
2460	19.2
2459	19.3
2458	19.5
2457	19.7
2456	19.8
2455	20
2454	20.2
2453	20.3
2452	20.4
2451	20.6
2450	20.7
2449	20.9
2448	21
2447	21.2
2446	21.4
2445	21.6
2444	21.7
2443	21.8
2442	21.9
2441	22
2440	22.1
2439	22.2
2438	22.3
2437	22.4
2436	22.5
2435	22.6
2434	22.7
2433	22.8
2432	22.9
2431	23
2430	23.1
2429	23.2
2428	23.3
2427	23.4
2426	23.5
2425	23.6
2424	23.7
2423	23.7
2422	23.8
2421	23.8
2420	23.9
2419	24
2418	24.1
2417	24.2
2416	24.3
2415	24.3
2414	24.4
2413	24.5
2412	24.6
2411	24.6
2410	24.7
2409	24.8
2408	24.8
2407	24.9
2406	24.9
2405	25
2404	25
2403	25
2402	25.1
2401	25.1
2400	25.1
2399	25.1
2398	25.1
2397	25.2
2396	25.2
2395	25.2
2394	25.2
2393	25.2
2392	25.1
2391	25.1
2390	25
2389	25
2388	24.9
2387	24.9
2386	24.8
2385	24.8
2384	24.7
2383	24.7
2382	24.7
2381	24.6
2380	24.5
2379	24.4
2378	24.3
2377	24.2
2376	24.1
2375	24.2
2374	24.1
2373	24.1
2372	24.1
2371	24
2370	24
2369	23.9
2368	23.8
2367	23.8
2366	23.7
2365	23.7
2364	23.7
2363	23.6
2362	23.6
2361	23.5
2360	23.5
2359	23.4
2358	23.4
2357	23.4
2356	23.4
2355	23.4
2354	23.4
2353	23.5
2352	23.5
2351	23.5
2350	23.4
2349	23.4
2348	23.4
2347	23.4
2346	23.4
2345	23.4
2344	23.4
2343	23.4
2342	23.4
2341	23.4
2340	23.4
2339	23.4
2338	23.4
2337	23.4
2336	23.4
2335	23.4
2334	23.3
2333	23.2
2332	23.2
2331	23.1
2330	23.1
2329	23
2328	22.9
2327	22.8
2326	22.7
2325	22.6
2324	22.5
2323	22.4
2322	22.3
2321	22.2
2320	22.1
2319	21.9
2318	21.8
2317	21.7
2316	21.6
2315	21.5
2314	21.5
2313	21.4
2312	21.4
2311	21.4
2310	21.3
2309	21.3
2308	21.3
2307	21.3
2306	21.4
2305	21.4
2304	21.5
2303	21.7
2302	21.8
2301	22
2300	22.2
2299	22.4
2298	22.7
2297	22.9
2296	23.3
2295	23.6
2294	23.9
2293	24.2
2292	24.6
2291	25.1
2290	25.5
2289	26
2288	26.4
2287	26.9
2286	27.4
2285	27.9
2284	28.5
2283	29.1
2282	29.6
2281	30.2
2280	30.8
2279	31.4
2278	32
2277	32.5
2276	33.1
2275	33.7
2274	34.2
2273	34.7
2272	35.2
2271	35.8
2270	36.3
2269	36.8
2268	37.3
2267	37.7
2266	38.2
2265	38.7
2264	39.1
2263	39.6
2262	40
2261	40.4
2260	40.8
2259	41.1
2258	41.5
2257	41.7
2256	42
2255	42.3
2254	42.5
2253	42.8
2252	43
2251	43.2
2250	43.4
2249	43.5
2248	43.7
2247	43.8
2246	44
2245	44.1
2244	44.2
2243	44.3
2242	44.4
2241	44.4
2240	44.4
2239	44.5
2238	44.5
2237	44.5
2236	44.5
2235	44.4
2234	44.3
2233	44.3
2232	44.2
2231	44.1
2230	44
2229	43.9
2228	43.7
2227	43.6
2226	43.4
2225	43.2
2224	43
2223	42.9
2222	42.7
2221	42.5
2220	42.3
2219	42.1
2218	41.9
2217	41.7
2216	41.6
2215	41.4
2214	41.2
2213	41
2212	40.9
2211	40.7
2210	40.6
2209	40.5
2208	40.5
2207	40.4
2206	40.4
2205	40.3
2204	40.3
2203	40.3
2202	40.3
2201	40.4
2200	40.4
2199	40.5
2198	40.5
2197	40.6
2196	40.7
2195	40.9
2194	41
2193	41.1
2192	41.3
2191	41.4
2190	41.6
2189	41.7
2188	41.9
2187	42.1
2186	42.2
2185	42.4
2184	42.6
2183	42.8
2182	42.9
2181	43.1
2180	43.2
2179	43.3
2178	43.4
2177	43.5
2176	43.6
2175	43.7
2174	43.8
2173	43.9
2172	43.9
2171	43.9
2170	43.9
2169	43.9
2168	43.9
2167	43.9
2166	43.9
2165	43.9
2164	43.8
2163	43.8
2162	43.7
2161	43.7
2160	43.6
2159	43.5
2158	43.5
2157	43.4
2156	43.4
2155	43.3
2154	43.2
2153	43.1
2152	43
2151	42.9
2150	42.8
2149	42.7
2148	42.6
2147	42.4
2146	42.3
2145	42.2
2144	42.1
2143	41.9
2142	41.8
2141	41.7
2140	41.5
2139	41.4
2138	41.3
2137	41.1
2136	41
2135	40.9
2134	40.7
2133	40.6
2132	40.5
2131	40.3
2130	40.2
2129	40.1
2128	40
2127	39.8
2126	39.7
2125	39.6
2124	39.4
2123	39.3
2122	39.1
2121	39
2120	38.8
2119	38.7
2118	38.5
2117	38.4
2116	38.3
2115	38.2
2114	38
2113	37.9
2112	37.8
2111	37.7
2110	37.6
2109	37.5
2108	37.4
2107	37.3
2106	37.2
2105	37.1
2104	37
2103	37
2102	36.9
2101	36.8
2100	36.7
2099	36.7
2098	36.6
2097	36.5
2096	36.5
2095	36.5
2094	36.4
2093	36.4
2092	36.4
2091	36.4
2090	36.4
2089	36.5
2088	36.5
2087	36.5
2086	36.5
2085	36.5
2084	36.6
2083	36.6
2082	36.7
2081	36.8
2080	36.9
2079	36.9
2078	37.1
2077	37.1
2076	37.2
2075	37.4
2074	37.5
2073	37.6
2072	37.8
2071	37.9
2070	38.1
2069	38.2
2068	38.4
2067	38.6
2066	38.8
2065	39
2064	39.2
2063	39.4
2062	39.6
2061	39.8
2060	40.1
2059	40.3
2058	40.5
2057	40.8
2056	41
2055	41.2
2054	41.5
2053	41.7
2052	42
2051	42.2
2050	42.5
2049	42.8
2048	43
2047	43.3
2046	43.5
2045	43.8
2044	44.1
2043	44.3
2042	44.6
2041	44.9
2040	45.1
2039	45.4
2038	45.6
2037	45.9
2036	46.1
2035	46.3
2034	46.6
2033	46.8
2032	47
2031	47.2
2030	47.4
2029	47.6
2028	47.8
2027	48
2026	48.2
2025	48.3
2024	48.5
2023	48.7
2022	48.8
2021	49
2020	49.1
2019	49.2
2018	49.4
2017	49.5
2016	49.6
2015	49.7
2014	49.8
2013	49.9
2012	50
2011	50
2010	50.1
2009	50.1
2008	50.1
2007	50.2
2006	50.2
2005	50.2
2004	50.3
2003	50.3
2002	50.3
2001	50.3
2000	50.2
1999	50.2
1998	50.2
1997	50.2
1996	50.2
1995	50.1
1994	50.1
1993	50.1
1992	50
1991	50
1990	49.9
1989	49.9
1988	49.8
1987	49.7
1986	49.6
1985	49.6
1984	49.5
1983	49.4
1982	49.3
1981	49.3
1980	49.2
1979	49.1
1978	49
1977	48.9
1976	48.8
1975	48.7
1974	48.6
1973	48.5
1972	48.5
1971	48.4
1970	48.3
1969	48.2
1968	48.1
1967	48
1966	47.9
1965	47.9
1964	47.8
1963	47.7
1962	47.6
1961	47.5
1960	47.4
1959	47.4
1958	47.3
1957	47.2
1956	47.2
1955	47.2
1954	47.1
1953	47.1
1952	47.1
1951	47
1950	47
1949	47
1948	47
1947	47
1946	47
1945	47.1
1944	47.1
1943	47.1
1942	47.2
1941	47.2
1940	47.2
1939	47.3
1938	47.4
1937	47.5
1936	47.6
1935	47.7
1934	47.9
1933	48
1932	48.2
1931	48.3
1930	48.5
1929	48.6
1928	48.8
1927	49
1926	49.2
1925	49.4
1924	49.7
1923	50
1922	50.2
1921	50.5
1920	50.8
1919	51.1
1918	51.4
1917	51.7
1916	52
1915	52.3
1914	52.7
1913	53
1912	53.4
1911	53.7
1910	54.1
1909	54.5
1908	54.9
1907	55.3
1906	55.7
1905	56.1
1904	56.5
1903	57
1902	57.4
1901	57.8
1900	58.2
1899	58.6
1898	59
1897	59.3
1896	59.7
1895	60.1
1894	60.4
1893	60.7
1892	61.1
1891	61.4
1890	61.7
1889	62.1
1888	62.4
1887	62.7
1886	62.9
1885	63.2
1884	63.5
1883	63.8
1882	64
1881	64.3
1880	64.5
1879	64.7
1878	64.9
1877	65.1
1876	65.3
1875	65.4
1874	65.6
1873	65.7
1872	65.8
1871	65.9
1870	66.1
1869	66.2
1868	66.3
1867	66.4
1866	66.4
1865	66.5
1864	66.6
1863	66.6
1862	66.7
1861	66.7
1860	66.7
1859	66.8
1858	66.8
1857	66.8
1856	66.8
1855	66.8
1854	66.8
1853	66.8
1852	66.7
1851	66.7
1850	66.7
1849	66.7
1848	66.6
1847	66.6
1846	66.6
1845	66.5
1844	66.5
1843	66.4
1842	66.4
1841	66.3
1840	66.3
1839	66.2
1838	66.2
1837	66.1
1836	66
1835	66
1834	65.9
1833	65.9
1832	65.8
1831	65.8
1830	65.7
1829	65.7
1828	65.6
1827	65.5
1826	65.5
1825	65.4
1824	65.3
1823	65.3
1822	65.2
1821	65.1
1820	65.1
1819	65
1818	65
1817	64.9
1816	64.8
1815	64.8
1814	64.7
1813	64.7
1812	64.6
1811	64.6
1810	64.5
1809	64.5
1808	64.4
1807	64.4
1806	64.3
1805	64.3
1804	64.2
1803	64.1
1802	64.1
1801	64
1800	64
1799	63.9
1798	63.9
1797	63.8
1796	63.7
1795	63.7
1794	63.6
1793	63.6
1792	63.5
1791	63.4
1790	63.4
1789	63.3
1788	63.2
1787	63.2
1786	63.1
1785	63
1784	62.9
1783	62.8
1782	62.8
1781	62.7
1780	62.6
1779	62.5
1778	62.4
1777	62.4
1776	62.3
1775	62.2
1774	62.1
1773	62
1772	61.9
1771	61.9
1770	61.8
1769	61.7
1768	61.6
1767	61.6
1766	61.5
1765	61.4
1764	61.3
1763	61.3
1762	61.2
1761	61.2
1760	61.1
1759	61.1
1758	61
1757	61
1756	60.9
1755	60.9
1754	60.9
1753	60.9
1752	60.8
1751	60.8
1750	60.8
1749	60.8
1748	60.8
1747	60.8
1746	60.8
1745	60.8
1744	60.8
1743	60.7
1742	60.7
1741	60.7
1740	60.7
1739	60.7
1738	60.7
1737	60.6
1736	60.6
1735	60.6
1734	60.5
1733	60.5
1732	60.5
1731	60.4
1730	60.4
1729	60.3
1728	60.3
1727	60.2
1726	60.2
1725	60.1
1724	60.1
1723	60
1722	60
1721	60
1720	59.9
1719	59.9
1718	59.9
1717	59.9
1716	59.9
1715	59.9
1714	59.9
1713	59.9
1712	60
1711	60
1710	60.1
1709	60.1
1708	60.2
1707	60.3
1706	60.4
1705	60.6
1704	60.7
1703	60.9
1702	61.1
1701	61.2
1700	61.4
1699	61.6
1698	61.8
1697	62
1696	62.2
1695	62.4
1694	62.6
1693	62.9
1692	63.1
1691	63.3
1690	63.5
1689	63.7
1688	64
1687	64.2
1686	64.4
1685	64.6
1684	64.8
1683	65
1682	65.2
1681	65.4
1680	65.5
1679	65.7
1678	65.9
1677	66
1676	66.1
1675	66.2
1674	66.3
1673	66.3
1672	66.4
1671	66.5
1670	66.5
1669	66.6
1668	66.6
1667	66.6
1666	66.6
1665	66.6
1664	66.6
1663	66.6
1662	66.6
1661	66.5
1660	66.5
1659	66.5
1658	66.5
1657	66.4
1656	66.4
1655	66.3
1654	66.3
1653	66.2
1652	66.1
1651	66.1
1650	66
1649	66
1648	65.9
1647	65.8
1646	65.8
1645	65.7
1644	65.7
1643	65.6
1642	65.6
1641	65.5
1640	65.5
1639	65.4
1638	65.4
1637	65.4
1636	65.3
1635	65.3
1634	65.3
1633	65.2
1632	65.2
1631	65.2
1630	65.1
1629	65.1
1628	65.1
1627	65
1626	65
1625	65
1624	65
1623	64.9
1622	64.9
1621	64.9
1620	64.8
1619	64.8
1618	64.8
1617	64.7
1616	64.7
1615	64.6
1614	64.6
1613	64.5
1612	64.5
1611	64.4
1610	64.4
1609	64.3
1608	64.3
1607	64.2
1606	64.2
1605	64.1
1604	64
1603	64
1602	63.9
1601	63.9
1600	63.8
1599	63.7
1598	63.7
1597	63.6
1596	63.6
1595	63.5
1594	63.5
1593	63.4
1592	63.4
1591	63.3
1590	63.3
1589	63.2
1588	63.2
1587	63.2
1586	63.1
1585	63.1
1584	63.1
1583	63
1582	63
1581	63
1580	63
1579	63
1578	62.9
1577	62.9
1576	62.9
1575	62.9
1574	62.9
1573	62.9
1572	62.9
1571	62.9
1570	62.9
1569	62.9
1568	62.9
1567	62.9
1566	62.9
1565	62.9
1564	62.9
1563	62.9
1562	62.9
1561	62.9
1560	62.9
1559	62.9
1558	63
1557	63
1556	63
1555	63
1554	63
1553	63
1552	63
1551	63
1550	63
1549	63
1548	63
1547	63
1546	63
1545	63
1544	63
1543	62.9
1542	62.9
1541	62.9
1540	62.9
1539	62.9
1538	62.9
1537	62.9
1536	62.9
1535	62.9
1534	62.8
1533	62.8
1532	62.8
1531	62.8
1530	62.8
1529	62.7
1528	62.7
1527	62.7
1526	62.6
1525	62.6
1524	62.6
1523	62.6
1522	62.5
1521	62.5
1520	62.4
1519	62.4
1518	62.4
1517	62.4
1516	62.3
1515	62.3
1514	62.3
1513	62.2
1512	62.2
1511	62.2
1510	62.1
1509	62.1
1508	62.1
1507	62
1506	62
1505	62
1504	61.9
1503	61.9
1502	61.9
1501	61.9
1500	61.8
1499	61.8
1498	61.8
1497	61.7
1496	61.7
1495	61.7
1494	61.7
1493	61.7
1492	61.7
1491	61.7
1490	61.7
1489	61.6
1488	61.6
1487	61.6
1486	61.6
1485	61.6
1484	61.6
1483	61.6
1482	61.6
1481	61.7
1480	61.7
1479	61.7
1478	61.7
1477	61.7
1476	61.8
1475	61.8
1474	61.8
1473	61.9
1472	61.9
1471	61.9
1470	62
1469	62
1468	62.1
1467	62.2
1466	62.3
1465	62.3
1464	62.4
1463	62.5
1462	62.6
1461	62.7
1460	62.7
1459	62.8
1458	62.9
1457	63
1456	63.1
1455	63.2
1454	63.3
1453	63.4
1452	63.5
1451	63.6
1450	63.7
1449	63.8
1448	63.9
1447	64.1
1446	64.2
1445	64.3
1444	64.5
1443	64.6
1442	64.7
1441	64.9
1440	65
1439	65.1
1438	65.3
1437	65.4
1436	65.6
1435	65.7
1434	65.8
1433	65.9
1432	66.1
1431	66.2
1430	66.4
1429	66.5
1428	66.7
1427	66.8
1426	67
1425	67.2
1424	67.4
1423	67.6
1422	67.7
1421	67.9
1420	68.1
1419	68.3
1418	68.5
1417	68.7
1416	68.9
1415	69.1
1414	69.2
1413	69.4
1412	69.6
1411	69.8
1410	70
1409	70.2
1408	70.4
1407	70.7
1406	70.9
1405	71.1
1404	71.2
1403	71.4
1402	71.6
1401	71.8
1400	72
1399	72.2
1398	72.3
1397	72.5
1396	72.6
1395	72.7
1394	72.9
1393	73
1392	73.2
1391	73.3
1390	73.5
1389	73.6
1388	73.7
1387	73.8
1386	73.9
1385	74
1384	74
1383	74.2
1382	74.3
1381	74.4
1380	74.5
1379	74.5
1378	74.6
1377	74.7
1376	74.7
1375	74.8
1374	74.9
1373	74.9
1372	75
1371	75.1
1370	75.1
1369	75.2
1368	75.2
1367	75.3
1366	75.3
1365	75.4
1364	75.4
1363	75.5
1362	75.5
1361	75.6
1360	75.6
1359	75.7
1358	75.7
1357	75.7
1356	75.8
1355	75.8
1354	75.9
1353	75.9
1352	76
1351	76
1350	76
1349	76.1
1348	76.1
1347	76.1
1346	76.1
1345	76.1
1344	76.2
1343	76.2
1342	76.2
1341	76.2
1340	76.3
1339	76.3
1338	76.3
1337	76.3
1336	76.4
1335	76.4
1334	76.4
1333	76.5
1332	76.5
1331	76.5
1330	76.5
1329	76.5
1328	76.5
1327	76.5
1326	76.5
1325	76.5
1324	76.6
1323	76.6
1322	76.6
1321	76.6
1320	76.6
1319	76.6
1318	76.7
1317	76.7
1316	76.7
1315	76.7
1314	76.7
1313	76.7
1312	76.7
1311	76.7
1310	76.7
1309	76.7
1308	76.7
1307	76.8
1306	76.7
1305	76.7
1304	76.7
1303	76.7
1302	76.7
1301	76.7
1300	76.7
1299	76.7
1298	76.7
1297	76.7
1296	76.6
1295	76.6
1294	76.7
1293	76.7
1292	76.7
1291	76.7
1290	76.6
1289	76.6
1288	76.6
1287	76.6
1286	76.6
1285	76.6
1284	76.6
1283	76.6
1282	76.6
1281	76.5
1280	76.5
1279	76.5
1278	76.5
1277	76.5
1276	76.5
1275	76.5
1274	76.5
1273	76.5
1272	76.4
1271	76.4
1270	76.4
1269	76.4
1268	76.4
1267	76.3
1266	76.3
1265	76.3
1264	76.3
1263	76.3
1262	76.3
1261	76.3
1260	76.3
1259	76.2
1258	76.2
1257	76.2
1256	76.2
1255	76.2
1254	76.2
1253	76.1
1252	76.1
1251	76.1
1250	76
1249	76
1248	76
1247	76
1246	75.9
1245	75.9
1244	75.8
1243	75.8
1242	75.8
1241	75.8
1240	75.7
1239	75.7
1238	75.7
1237	75.7
1236	75.7
1235	75.6
1234	75.6
1233	75.6
1232	75.5
1231	75.5
1230	75.5
1229	75.4
1228	75.4
1227	75.4
1226	75.3
1225	75.3
1224	75.2
1223	75.2
1222	75.1
1221	75.1
1220	75
1219	75
1218	75
1217	74.9
1216	74.9
1215	74.9
1214	74.8
1213	74.8
1212	74.7
1211	74.7
1210	74.6
1209	74.6
1208	74.6
1207	74.5
1206	74.5
1205	74.5
1204	74.5
1203	74.5
1202	74.4
1201	74.4
1200	74.5
1199	74.5
1198	74.5
1197	74.5
1196	74.5
1195	74.6
1194	74.6
1193	74.6
1192	74.7
1191	74.7
1190	74.8
1189	74.8
1188	74.9
1187	74.9
1186	75
1185	75.1
1184	75.1
1183	75.2
1182	75.3
1181	75.4
1180	75.4
1179	75.5
1178	75.5
1177	75.6
1176	75.6
1175	75.7
1174	75.7
1173	75.8
1172	75.8
1171	75.9
1170	75.9
1169	75.9
1168	76
1167	76
1166	76
1165	76.1
1164	76.1
1163	76.1
1162	76.1
1161	76.2
1160	76.2
1159	76.2
1158	76.3
1157	76.3
1156	76.3
1155	76.4
1154	76.4
1153	76.4
1152	76.4
1151	76.5
1150	76.5
1149	76.5
1148	76.6
1147	76.6
1146	76.6
1145	76.7
1144	76.7
1143	76.8
1142	76.8
1141	76.8
1140	76.9
1139	76.9
1138	76.9
1137	77
1136	77
1135	77
1134	77
1133	77
1132	77
1131	77.1
1130	77.1
1129	77.1
1128	77.1
1127	77.1
1126	77.1
1125	77.2
1124	77.2
1123	77.2
1122	77.2
1121	77.2
1120	77.2
1119	77.2
1118	77.2
1117	77.2
1116	77.2
1115	77.2
1114	77.2
1113	77.2
1112	77.2
1111	77.2
1110	77.2
1109	77.2
1108	77.3
1107	77.3
1106	77.2
1105	77.2
1104	77.3
1103	77.2
1102	77.2
1101	77.3
1100	77.3
1099	77.3
1098	77.3
1097	77.2
1096	77.2
1095	77.2
1094	77.2
1093	77.2
1092	77.2
1091	77.2
1090	77.2
1089	77.2
1088	77.2
1087	77.2
1086	77.2
1085	77.2
1084	77.2
1083	77.2
1082	77.2
1081	77.2
1080	77.2
1079	77.2
1078	77.2
1077	77.2
1076	77.2
1075	77.2
1074	77.2
1073	77.2
1072	77.2
1071	77.2
1070	77.2
1069	77.1
1068	77.1
1067	77.1
1066	77.1
1065	77.1
1064	77.1
1063	77.1
1062	77.1
1061	77.1
1060	77.1
1059	77.1
1058	77.1
1057	77.1
1056	77.1
1055	77.1
1054	77
1053	77
1052	77
1051	77
1050	77
1049	77.1
1048	77
1047	77
1046	77
1045	77
1044	77
1043	77
1042	77
1041	77
1040	77
1039	77
1038	77
1037	76.9
1036	76.9
1035	76.9
1034	76.9
1033	76.9
1032	76.9
1031	76.9
1030	76.9
1029	77
1028	76.9
1027	76.9
1026	76.9
1025	76.9
1024	76.9
1023	76.9
1022	76.9
1021	76.9
1020	76.9
1019	76.9
1018	76.8
1017	76.8
1016	76.8
1015	76.8
1014	76.8
1013	76.9
1012	76.9
1011	76.8
1010	76.8
1009	76.8
1008	76.9
1007	76.9
1006	76.9
1005	76.9
1004	76.9
1003	76.8
1002	76.8
1001	76.8
1000	76.8
999	76.8
998	76.8
997	76.9
996	76.9
995	76.9
994	76.9
993	76.9
992	76.9
991	76.8
990	76.8
989	76.8
988	76.8
987	76.8
986	76.8
985	76.8
984	76.8
983	76.8
982	76.9
981	76.9
980	76.9
979	76.9
978	76.9
977	76.9
976	76.8
975	76.8
974	76.9
973	76.9
972	76.9
971	76.9
970	76.8
969	76.8
968	76.8
967	76.8
966	76.8
965	76.8
964	76.9
963	76.9
962	76.8
961	76.8
960	76.8
959	76.8
958	76.7
957	76.8
956	76.8
955	76.8
954	76.8
953	76.8
952	76.8
951	76.8
950	76.8
949	76.8
948	76.8
947	76.8
946	76.8
945	76.8
944	76.8
943	76.8
942	76.7
941	76.8
940	76.8
939	76.9
938	77
937	77.1
936	77.1
935	77.1
934	77
933	76.9
932	76.8
931	76.8
930	76.7
929	76.7
928	76.7
927	76.7
926	76.7
925	76.7
924	76.7
923	76.7
922	76.7
921	76.7
920	76.7
919	76.7
918	76.6
917	76.7
916	76.7
915	76.7
914	76.7
913	76.7
912	76.6
911	76.6
910	76.6
909	76.6
908	76.6
907	76.6
906	76.6
905	76.6
904	76.6
903	76.6
902	76.6
901	76.6
900	76.6
899	76.6
898	76.6
897	76.6
896	76.6
895	76.6
894	76.6
893	76.6
892	76.6
891	76.6
890	76.6
889	76.6
888	76.6
887	76.6
886	76.6
885	76.6
884	76.6
883	76.6
882	76.6
881	76.5
880	76.5
879	76.5
878	76.5
877	76.5
876	76.5
875	76.5
874	76.5
873	76.5
872	76.5
871	76.5
870	76.5
869	76.5
868	76.5
867	76.5
866	76.5
865	76.5
864	76.5
863	76.5
862	76.5
861	76.5
860	76.5
859	76.4
858	76.4
857	76.4
856	76.5
855	76.4
854	76.3
853	76.3
852	76.4
851	76.6
850	76.8
849	77
848	77.2
847	77.3
846	77.3
845	77.4
844	77.4
843	77.4
842	77.5
841	77.5
840	77.5
839	77.5
838	77.4
837	77.3
836	77.2
835	77.2
834	77.2
833	77.2
832	77.2
831	77.3
830	77.4
829	77.4
828	77.4
827	77.3
826	77.1
825	77.1
824	77
823	77.1
822	77.1
821	77.2
820	77.2
819	77.2
818	77.2
817	77.2
816	77.1
815	77.2
814	77.3
813	77.3
812	77.3
811	77.2
810	77.2
809	77
808	77
807	76.9
806	77
805	77
804	77
803	77
802	77
801	77
800	76.9
799	76.9
798	76.9
797	76.8
796	76.8
795	76.8
794	76.8
793	76.7
792	76.8
791	76.7
790	76.7
789	76.7
788	76.7
787	76.7
786	76.7
785	76.7
784	76.6
783	76.6
782	76.5
781	76.5
780	76.4
779	76.4
778	76.5
777	76.4
776	76.5
775	76.4
774	76.4
773	76.4
772	76.4
771	76.4
770	76.3
769	76.3
768	76.3
767	76.3
766	76.3
765	76.3
764	76.3
763	76.2
762	76.2
761	76.2
760	76.1
759	76
758	76
757	76
756	76
755	76
754	76
753	75.9
752	75.9
751	75.9
750	75.9
749	75.9
748	75.8
747	75.8
746	75.7
745	75.6
744	75.6
743	75.5
742	75.5
741	75.4
740	75.4
739	75.4
738	75.3
737	75.3
736	75.3
735	75.3
734	75.3
733	75.3
732	75.2
731	75.2
730	75.2
729	75.1
728	75
727	75
726	75
725	74.9
724	74.9
723	74.8
722	74.7
721	74.7
720	74.6
719	74.5
718	74.4
717	74.3
716	74.3
715	74.2
714	74.1
713	74
712	73.9
711	73.7
710	73.6
709	73.5
708	73.3
707	73.2
706	73
705	72.9
704	72.7
703	72.5
702	72.3
701	72.1
700	71.9
699	71.7
698	71.4
697	71.1
696	70.8
695	70.5
694	70.2
693	69.9
692	69.5
691	69.1
690	68.7
689	68.3
688	67.8
687	67.3
686	66.7
685	66.2
684	65.6
683	64.9
682	64.2
681	63.4
680	62.7
679	61.8
678	61
677	60.2
676	59.4
675	58.5
674	57.7
673	56.9
672	56.2
671	55.5
670	55
669	54.5
668	54.2
667	54
666	53.9
665	54
664	54.1
663	54.4
662	54.8
661	55.3
660	55.9
659	56.6
658	57.3
657	58.1
656	58.9
655	59.7
654	60.5
653	61.3
652	62
651	62.7
650	63.3
649	63.9
648	64.5
647	64.9
646	65.4
645	65.7
644	66
643	66.3
642	66.6
641	66.8
640	67
639	67.2
638	67.3
637	67.4
636	67.5
635	67.5
634	67.6
633	67.7
632	67.7
631	67.8
630	67.8
629	67.8
628	67.8
627	67.7
626	67.7
625	67.7
624	67.7
623	67.7
622	67.6
621	67.6
620	67.5
619	67.4
618	67.4
617	67.3
616	67.3
615	67.2
614	67.2
613	67.2
612	67.1
611	67.1
610	67.1
609	67.1
608	67.1
607	67.2
606	67.2
605	67.3
604	67.3
603	67.4
602	67.5
601	67.6
600	67.6
599	67.7
598	67.8
597	67.9
596	68
595	68
594	68.1
593	68.2
592	68.2
591	68.2
590	68.2
589	68.2
588	68.2
587	68.2
586	68.2
585	68.2
584	68.2
583	68.2
582	68.1
[truncated: 382 more rows]

## Sheet: No.5
Report Date:	22:07:26, 04/01/2019
Wavelength data table
Sample Name	800.00nm(%T)	750.00nm(%T)	700.00nm(%T)	650.00nm(%T)	600.00nm(%T)	550.00nm(%T)	500.00nm(%T)	450.00nm(%T)	400.00nm(%T)	350.00nm(%T)	300.00nm(%T)	250.00nm(%T)
'zz	81.5	80.2	73.7	60.1	67.5	66.4	55.4	40.9	12.3	13	3.9	0.8
Sample:	'zz
File name:
Run Date:	22:02:18, 04/01/2019
Operator:	Administrator
Comment:	'
Instrument
Model:	U-4100 Spectrophotometer(Solid)
Serial Number:	'
ROM Version:	5300 05
Instrument Parameters
Measurement Type:	Wavelength Scan
Data Mode:	%T
Start Wavelength:	2500.00 nm
End Wavelength:	200.00 nm
Scan Speed:	300 nm/min
Sampling Interval:	1.00 nm
Delay:	0 s
Cycle Time:	0.0 min
Replicates:	1
Auto Zero before each run:	Off
Slit Width:	4.00 nm
PMT Voltage:	Auto1
Lamp Change Mode:	Auto
Lamp Change Wavelength:	340.00 nm
Baseline Correction:	User 1
High Resolution:	Off
D2 Lamp:	On
WI Lamp:	On
R/S Reverse:	Off
Attenuation:	'None
--- NIR ---
Scan Speed:	750 nm/min
Slit:	Auto change
PbS Gain:	1
Detector change correct:	OFF
Detector change Wavelength:	850.0 nm
Light control:	Fixed
--------------
Path Length:	10.0 mm
Peak Detection
Integration Method:	Rectangular
Sensitivity:	1
Threshold:	0.01
Peaks
Peak #	Start (nm)	Apex (nm)	End (nm)	Height (%T)	Valley (nm)	Valley (%T)
1	2500	2495	2392	15.8	2392	26.1
2	2392	2357	2348	25.1	2348	25.2
3	2348	2342	2338	25.1	2338	25.2
4	2338	2307	2238	22.8	2238	45.9
5	2238	2205	2164	41.2	2164	46.6
6	2164	2088	2013	39.2	2013	48.6
7	2013	1945	1852	41.9	1852	70.6
8	1852	1717	1665	63.6	1665	70.9
9	1665	1478	1311	64.2	1311	81.7
10	1311	1304	1298	81.6	1298	81.7
11	1298	1201	1105	79.5	1105	82.5
12	1105	1102	1096	82.4	1096	82.5
13	1096	1086	1080	82.4	1080	82.5
14	1080	1053	1045	82.3	1045	82.3
15	1045	1021	1017	82.1	1017	82.2
16	1017	1010	1008	82.1	1008	82.1
17	1008	1000	998	82.1	998	82.1
18	998	991	978	82.1	978	82.1
19	978	975	969	82.1	969	82.1
20	969	959	953	82	953	82.1
21	953	942	936	82	936	82.4
22	936	911	908	81.8	908	81.8
23	908	868	865	81.6	865	81.6
24	865	854	842	81.4	842	82.4
25	842	822	816	81.8	816	82
26	816	812	806	81.6	806	81.9
27	806	799	795	81.4	795	81.6
28	795	666	624	46.1	624	66.9
29	624	611	583	66.4	583	68.6
30	583	404	373	11.9	373	15.6
31	373	275	255	0.6	255	0.8
32	255	251	247	0.8	247	0.8
33	247	242	229	0.7	229	0.8
Data Points
nm	%T
2500	15.9
2499	15.9
2498	15.9
2497	15.8
2496	15.8
2495	15.8
2494	15.8
2493	15.8
2492	15.9
2491	15.9
2490	15.9
2489	16
2488	16
2487	16
2486	16.1
2485	16.2
2484	16.3
2483	16.4
2482	16.5
2481	16.6
2480	16.7
2479	16.8
2478	16.9
2477	17.1
2476	17.2
2475	17.3
2474	17.4
2473	17.5
2472	17.6
2471	17.8
2470	17.9
2469	18
2468	18.2
2467	18.3
2466	18.5
2465	18.7
2464	18.9
2463	19
2462	19.2
2461	19.4
2460	19.5
2459	19.6
2458	19.8
2457	19.9
2456	20.1
2455	20.3
2454	20.5
2453	20.7
2452	20.9
2451	21.1
2450	21.3
2449	21.4
2448	21.5
2447	21.7
2446	21.8
2445	21.9
2444	22.1
2443	22.3
2442	22.4
2441	22.6
2440	22.7
2439	22.8
2438	22.8
2437	22.9
2436	23
2435	23.1
2434	23.2
2433	23.3
2432	23.4
2431	23.6
2430	23.7
2429	23.8
2428	23.9
2427	23.9
2426	24
2425	24
2424	24.1
2423	24.2
2422	24.3
2421	24.4
2420	24.5
2419	24.6
2418	24.7
2417	24.8
2416	24.8
2415	24.9
2414	24.9
2413	25
2412	25.1
2411	25.2
2410	25.3
2409	25.3
2408	25.5
2407	25.6
2406	25.6
2405	25.7
2404	25.7
2403	25.8
2402	25.9
2401	25.9
2400	25.9
2399	26
2398	26
2397	26.1
2396	26.1
2395	26.1
2394	26.1
2393	26.1
2392	26.1
2391	26.1
2390	26.1
2389	26
2388	26
2387	26
2386	25.9
2385	25.9
2384	25.8
2383	25.8
2382	25.8
2381	25.8
2380	25.8
2379	25.7
2378	25.7
2377	25.6
2376	25.6
2375	25.5
2374	25.5
2373	25.4
2372	25.3
2371	25.3
2370	25.3
2369	25.3
2368	25.3
2367	25.2
2366	25.2
2365	25.2
2364	25.2
2363	25.1
2362	25.1
2361	25.1
2360	25.1
2359	25.1
2358	25.1
2357	25.1
2356	25.1
2355	25.1
2354	25.1
2353	25.1
2352	25.1
2351	25.1
2350	25.1
2349	25.1
2348	25.2
2347	25.2
2346	25.2
2345	25.1
2344	25.1
2343	25.1
2342	25.1
2341	25.1
2340	25.2
2339	25.2
2338	25.2
2337	25.2
2336	25.1
2335	25.1
2334	25
2333	25
2332	24.9
2331	24.9
2330	24.8
2329	24.7
2328	24.6
2327	24.5
2326	24.4
2325	24.3
2324	24.2
2323	24.1
2322	24
2321	23.9
2320	23.7
2319	23.6
2318	23.5
2317	23.4
2316	23.3
2315	23.2
2314	23.1
2313	23
2312	23
2311	22.9
2310	22.9
2309	22.8
2308	22.8
2307	22.8
2306	22.8
2305	22.9
2304	22.9
2303	23
2302	23.2
2301	23.3
2300	23.5
2299	23.7
2298	23.9
2297	24.2
2296	24.4
2295	24.7
2294	25
2293	25.3
2292	25.7
2291	26.1
2290	26.6
2289	27
2288	27.5
2287	27.9
2286	28.4
2285	29
2284	29.5
2283	30.1
2282	30.6
2281	31.2
2280	31.8
2279	32.4
2278	32.9
2277	33.5
2276	34.1
2275	34.7
2274	35.2
2273	35.8
2272	36.2
2271	36.8
2270	37.3
2269	37.8
2268	38.3
2267	38.8
2266	39.3
2265	39.8
2264	40.3
2263	40.7
2262	41.1
2261	41.5
2260	41.9
2259	42.3
2258	42.6
2257	42.9
2256	43.2
2255	43.5
2254	43.8
2253	44.1
2252	44.3
2251	44.5
2250	44.7
2249	44.9
2248	45
2247	45.2
2246	45.3
2245	45.5
2244	45.6
2243	45.6
2242	45.7
2241	45.8
2240	45.8
2239	45.9
2238	45.9
2237	45.9
2236	45.8
2235	45.7
2234	45.6
2233	45.6
2232	45.5
2231	45.4
2230	45.3
2229	45.2
2228	45
2227	44.8
2226	44.6
2225	44.4
2224	44.2
2223	44
2222	43.8
2221	43.6
2220	43.4
2219	43.2
2218	43
2217	42.7
2216	42.5
2215	42.4
2214	42.2
2213	42
2212	41.9
2211	41.7
2210	41.6
2209	41.5
2208	41.4
2207	41.3
2206	41.2
2205	41.2
2204	41.2
2203	41.2
2202	41.3
2201	41.3
2200	41.4
2199	41.5
2198	41.6
2197	41.7
2196	41.9
2195	42
2194	42.2
2193	42.4
2192	42.6
2191	42.7
2190	43
2189	43.2
2188	43.4
2187	43.6
2186	43.8
2185	44.1
2184	44.3
2183	44.5
2182	44.7
2181	44.9
2180	45.1
2179	45.3
2178	45.5
2177	45.6
2176	45.8
2175	45.9
2174	46.1
2173	46.1
2172	46.2
2171	46.3
2170	46.3
2169	46.4
2168	46.4
2167	46.5
2166	46.5
2165	46.5
2164	46.6
2163	46.5
2162	46.5
2161	46.5
2160	46.4
2159	46.3
2158	46.3
2157	46.2
2156	46.2
2155	46.2
2154	46.1
2153	46
2152	46
2151	45.9
2150	45.8
2149	45.7
2148	45.6
2147	45.5
2146	45.4
2145	45.3
2144	45.2
2143	45.1
2142	45
2141	44.8
2140	44.7
2139	44.6
2138	44.4
2137	44.3
2136	44.2
2135	44.1
2134	44
2133	43.8
2132	43.7
2131	43.5
2130	43.4
2129	43.2
2128	43.1
2127	43
2126	42.9
2125	42.7
2124	42.6
2123	42.4
2122	42.3
2121	42.2
2120	42
2119	41.8
2118	41.7
2117	41.6
2116	41.4
2115	41.3
2114	41.2
2113	41.1
2112	40.9
2111	40.8
2110	40.7
2109	40.6
2108	40.5
2107	40.4
2106	40.3
2105	40.2
2104	40.1
2103	40
2102	39.9
2101	39.8
2100	39.7
2099	39.6
2098	39.5
2097	39.5
2096	39.4
2095	39.4
2094	39.3
2093	39.3
2092	39.3
2091	39.2
2090	39.2
2089	39.2
2088	39.2
2087	39.2
2086	39.2
2085	39.2
2084	39.2
2083	39.2
2082	39.3
2081	39.3
2080	39.4
2079	39.4
2078	39.5
2077	39.6
2076	39.7
2075	39.7
2074	39.8
2073	39.9
2072	40
2071	40.1
2070	40.2
2069	40.4
2068	40.5
2067	40.7
2066	40.8
2065	41
2064	41.1
2063	41.3
2062	41.5
2061	41.7
2060	41.9
2059	42.1
2058	42.3
2057	42.5
2056	42.7
2055	42.8
2054	43
2053	43.2
2052	43.4
2051	43.6
2050	43.8
2049	44
2048	44.2
2047	44.4
2046	44.6
2045	44.8
2044	45
2043	45.2
2042	45.4
2041	45.6
2040	45.8
2039	46
2038	46.2
2037	46.4
2036	46.5
2035	46.7
2034	46.8
2033	47
2032	47.1
2031	47.3
2030	47.4
2029	47.6
2028	47.7
2027	47.8
2026	47.9
2025	48
2024	48.1
2023	48.2
2022	48.3
2021	48.4
2020	48.4
2019	48.5
2018	48.5
2017	48.6
2016	48.6
2015	48.6
2014	48.6
2013	48.6
2012	48.6
2011	48.6
2010	48.6
2009	48.6
2008	48.6
2007	48.5
2006	48.5
2005	48.5
2004	48.4
2003	48.3
2002	48.3
2001	48.2
2000	48.1
1999	48.1
1998	47.9
1997	47.9
1996	47.8
1995	47.7
1994	47.6
1993	47.4
1992	47.3
1991	47.2
1990	47.1
1989	47
1988	46.8
1987	46.7
1986	46.6
1985	46.5
1984	46.3
1983	46.2
1982	46
1981	45.9
1980	45.7
1979	45.6
1978	45.4
1977	45.3
1976	45.2
1975	45
1974	44.8
1973	44.7
1972	44.5
1971	44.4
1970	44.3
1969	44.1
1968	44
1967	43.9
1966	43.7
1965	43.6
1964	43.4
1963	43.3
1962	43.1
1961	43
1960	42.9
1959	42.7
1958	42.6
1957	42.5
1956	42.4
1955	42.4
1954	42.3
1953	42.2
1952	42.1
1951	42.1
1950	42
1949	42
1948	41.9
1947	41.9
1946	41.9
1945	41.9
1944	41.9
1943	41.9
1942	41.9
1941	42
1940	42
1939	42.1
1938	42.2
1937	42.2
1936	42.4
1935	42.5
1934	42.6
1933	42.8
1932	42.9
1931	43.1
1930	43.3
1929	43.5
1928	43.7
1927	43.9
1926	44.2
1925	44.5
1924	44.8
1923	45.1
1922	45.4
1921	45.8
1920	46.1
1919	46.5
1918	47
1917	47.4
1916	47.8
1915	48.2
1914	48.7
1913	49.2
1912	49.7
1911	50.2
1910	50.7
1909	51.2
1908	51.8
1907	52.3
1906	52.9
1905	53.5
1904	54.2
1903	54.8
1902	55.4
1901	56
1900	56.6
1899	57.2
1898	57.8
1897	58.3
1896	58.9
1895	59.4
1894	60
1893	60.5
1892	61
1891	61.5
1890	62
1889	62.5
1888	63
1887	63.4
1886	63.9
1885	64.3
1884	64.7
1883	65.2
1882	65.6
1881	66
1880	66.3
1879	66.7
1878	67
1877	67.3
1876	67.6
1875	67.9
1874	68.1
1873	68.4
1872	68.6
1871	68.8
1870	69
1869	69.2
1868	69.4
1867	69.5
1866	69.7
1865	69.8
1864	69.9
1863	70.1
1862	70.2
1861	70.3
1860	70.3
1859	70.4
1858	70.4
1857	70.5
1856	70.5
1855	70.6
1854	70.6
1853	70.6
1852	70.6
1851	70.6
1850	70.6
1849	70.6
1848	70.6
1847	70.5
1846	70.5
1845	70.5
1844	70.5
1843	70.4
1842	70.4
1841	70.4
1840	70.3
1839	70.3
1838	70.2
1837	70.2
1836	70.1
1835	70.1
1834	70
1833	69.9
1832	69.9
1831	69.8
1830	69.8
1829	69.7
1828	69.6
1827	69.6
1826	69.5
1825	69.5
1824	69.4
1823	69.3
1822	69.2
1821	69.2
1820	69.1
1819	69.1
1818	69
1817	68.9
1816	68.9
1815	68.8
1814	68.8
1813	68.7
1812	68.6
1811	68.6
1810	68.5
1809	68.4
1808	68.4
1807	68.3
1806	68.3
1805	68.2
1804	68.1
1803	68.1
1802	68
1801	67.9
1800	67.9
1799	67.8
1798	67.7
1797	67.7
1796	67.6
1795	67.6
1794	67.5
1793	67.4
1792	67.3
1791	67.3
1790	67.2
1789	67.1
1788	67
1787	67
1786	66.9
1785	66.8
1784	66.7
1783	66.6
1782	66.5
1781	66.4
1780	66.3
1779	66.2
1778	66.2
1777	66.1
1776	66
1775	65.9
1774	65.8
1773	65.7
1772	65.7
1771	65.6
1770	65.5
1769	65.4
1768	65.3
1767	65.3
1766	65.2
1765	65.1
1764	65
1763	65
1762	64.9
1761	64.8
1760	64.8
1759	64.7
1758	64.7
1757	64.7
1756	64.6
1755	64.6
1754	64.6
1753	64.5
1752	64.5
1751	64.5
1750	64.5
1749	64.5
1748	64.5
1747	64.5
1746	64.5
1745	64.5
1744	64.4
1743	64.4
1742	64.4
1741	64.4
1740	64.4
1739	64.4
1738	64.4
1737	64.4
1736	64.3
1735	64.3
1734	64.3
1733	64.2
1732	64.2
1731	64.2
1730	64.1
1729	64.1
1728	64
1727	64
1726	64
1725	63.9
1724	63.9
1723	63.8
1722	63.8
1721	63.7
1720	63.7
1719	63.7
1718	63.6
1717	63.6
1716	63.6
1715	63.6
1714	63.7
1713	63.7
1712	63.7
1711	63.8
1710	63.8
1709	63.9
1708	64
1707	64.1
1706	64.2
1705	64.3
1704	64.5
1703	64.6
1702	64.8
1701	65
1700	65.2
1699	65.4
1698	65.6
1697	65.8
1696	66
1695	66.2
1694	66.4
1693	66.7
1692	66.9
1691	67.2
1690	67.4
1689	67.6
1688	67.8
1687	68.1
1686	68.3
1685	68.5
1684	68.8
1683	69
1682	69.2
1681	69.4
1680	69.6
1679	69.8
1678	69.9
1677	70
1676	70.2
1675	70.3
1674	70.4
1673	70.5
1672	70.6
1671	70.7
1670	70.7
1669	70.8
1668	70.8
1667	70.8
1666	70.9
1665	70.9
1664	70.9
1663	70.9
1662	70.8
1661	70.8
1660	70.8
1659	70.7
1658	70.7
1657	70.7
1656	70.6
1655	70.6
1654	70.5
1653	70.5
1652	70.4
1651	70.3
1650	70.3
1649	70.2
1648	70.2
1647	70.1
1646	70
1645	70
1644	69.9
1643	69.9
1642	69.8
1641	69.8
1640	69.8
1639	69.7
1638	69.7
1637	69.6
1636	69.6
1635	69.6
1634	69.6
1633	69.6
1632	69.5
1631	69.5
1630	69.5
1629	69.5
1628	69.4
1627	69.4
1626	69.4
1625	69.4
1624	69.4
1623	69.3
1622	69.3
1621	69.3
1620	69.3
1619	69.3
1618	69.2
1617	69.2
1616	69.1
1615	69.1
1614	69.1
1613	69
1612	69
1611	68.9
1610	68.9
1609	68.8
1608	68.8
1607	68.7
1606	68.7
1605	68.6
1604	68.5
1603	68.5
1602	68.4
1601	68.4
1600	68.3
1599	68.2
1598	68.2
1597	68.1
1596	68
1595	68
1594	67.9
1593	67.8
1592	67.8
1591	67.8
1590	67.7
1589	67.7
1588	67.6
1587	67.6
1586	67.5
1585	67.5
1584	67.4
1583	67.4
1582	67.4
1581	67.3
1580	67.3
1579	67.3
1578	67.3
1577	67.2
1576	67.2
1575	67.2
1574	67.1
1573	67.1
1572	67.1
1571	67.1
1570	67.1
1569	67.1
1568	67.1
1567	67.1
1566	67
1565	67
1564	67
1563	67
1562	67
1561	67
1560	67
1559	67
1558	67
1557	67
1556	67
1555	67
1554	67
1553	67
1552	67
1551	66.9
1550	67
1549	66.9
1548	66.9
1547	66.9
1546	66.9
1545	66.9
1544	66.8
1543	66.8
1542	66.8
1541	66.8
1540	66.8
1539	66.7
1538	66.7
1537	66.7
1536	66.6
1535	66.6
1534	66.6
1533	66.5
1532	66.5
1531	66.5
1530	66.4
1529	66.4
1528	66.4
1527	66.3
1526	66.3
1525	66.2
1524	66.2
1523	66.1
1522	66.1
1521	66
1520	65.9
1519	65.9
1518	65.9
1517	65.8
1516	65.8
1515	65.7
1514	65.7
1513	65.6
1512	65.5
1511	65.5
1510	65.4
1509	65.4
1508	65.3
1507	65.3
1506	65.2
1505	65.1
1504	65.1
1503	65
1502	65
1501	64.9
1500	64.9
1499	64.9
1498	64.8
1497	64.7
1496	64.7
1495	64.6
1494	64.6
1493	64.5
1492	64.5
1491	64.5
1490	64.5
1489	64.4
1488	64.4
1487	64.4
1486	64.3
1485	64.3
1484	64.3
1483	64.3
1482	64.3
1481	64.3
1480	64.3
1479	64.3
1478	64.2
1477	64.3
1476	64.3
1475	64.3
1474	64.3
1473	64.3
1472	64.4
1471	64.4
1470	64.4
1469	64.5
1468	64.5
1467	64.6
1466	64.6
1465	64.7
1464	64.7
1463	64.8
1462	64.8
1461	64.9
1460	65
1459	65.1
1458	65.2
1457	65.3
1456	65.4
1455	65.4
1454	65.5
1453	65.6
1452	65.8
1451	65.9
1450	66
1449	66.1
1448	66.2
1447	66.3
1446	66.5
1445	66.6
1444	66.7
1443	66.9
1442	67.1
1441	67.2
1440	67.4
1439	67.5
1438	67.7
1437	67.8
1436	68
1435	68.2
1434	68.3
1433	68.4
1432	68.6
1431	68.8
1430	69
1429	69.2
1428	69.3
1427	69.5
1426	69.7
1425	69.9
1424	70.1
1423	70.3
1422	70.6
1421	70.8
1420	71.1
1419	71.3
1418	71.5
1417	71.7
1416	72
1415	72.2
1414	72.4
1413	72.7
1412	72.9
1411	73.1
1410	73.4
1409	73.6
1408	73.9
1407	74.1
1406	74.4
1405	74.6
1404	74.8
1403	75.1
1402	75.3
1401	75.5
1400	75.7
1399	76
1398	76.2
1397	76.4
1396	76.6
1395	76.8
1394	76.9
1393	77.1
1392	77.3
1391	77.4
1390	77.6
1389	77.7
1388	77.9
1387	78
1386	78.2
1385	78.3
1384	78.4
1383	78.5
1382	78.7
1381	78.8
1380	78.9
1379	79
1378	79.1
1377	79.1
1376	79.2
1375	79.3
1374	79.4
1373	79.4
1372	79.5
1371	79.6
1370	79.7
1369	79.7
1368	79.8
1367	79.9
1366	79.9
1365	80
1364	80.1
1363	80.2
1362	80.2
1361	80.3
1360	80.4
1359	80.4
1358	80.4
1357	80.5
1356	80.5
1355	80.6
1354	80.6
1353	80.7
1352	80.7
1351	80.8
1350	80.8
1349	80.8
1348	80.9
1347	80.9
1346	80.9
1345	80.9
1344	81
1343	81
1342	81
1341	81.1
1340	81.1
1339	81.1
1338	81.1
1337	81.1
1336	81.2
1335	81.2
1334	81.3
1333	81.3
1332	81.3
1331	81.4
1330	81.4
1329	81.4
1328	81.4
1327	81.4
1326	81.4
1325	81.4
1324	81.5
1323	81.5
1322	81.5
1321	81.5
1320	81.6
1319	81.6
1318	81.6
1317	81.6
1316	81.6
1315	81.6
1314	81.6
1313	81.7
1312	81.7
1311	81.7
1310	81.7
1309	81.7
1308	81.7
1307	81.7
1306	81.7
1305	81.7
1304	81.6
1303	81.7
1302	81.7
1301	81.7
1300	81.7
1299	81.7
1298	81.7
1297	81.7
1296	81.7
1295	81.7
1294	81.7
1293	81.7
1292	81.7
1291	81.7
1290	81.7
1289	81.7
1288	81.6
1287	81.6
1286	81.7
1285	81.7
1284	81.7
1283	81.6
1282	81.6
1281	81.5
1280	81.5
1279	81.5
1278	81.5
1277	81.5
1276	81.5
1275	81.5
1274	81.5
1273	81.5
1272	81.5
1271	81.5
1270	81.5
1269	81.4
1268	81.4
1267	81.4
1266	81.4
1265	81.4
1264	81.4
1263	81.4
1262	81.3
1261	81.3
1260	81.3
1259	81.2
1258	81.2
1257	81.2
1256	81.2
1255	81.2
1254	81.2
1253	81.2
1252	81.2
1251	81.2
1250	81.1
1249	81
1248	81
1247	80.9
1246	80.9
1245	80.9
1244	80.9
1243	80.9
1242	80.8
1241	80.8
1240	80.8
1239	80.7
1238	80.7
1237	80.7
1236	80.7
1235	80.6
1234	80.6
1233	80.6
1232	80.6
1231	80.5
1230	80.5
1229	80.4
1228	80.4
1227	80.4
1226	80.3
1225	80.3
1224	80.2
1223	80.2
1222	80.2
1221	80.1
1220	80.1
1219	80
1218	80
1217	79.9
1216	79.9
1215	79.9
1214	79.8
1213	79.8
1212	79.7
1211	79.7
1210	79.6
1209	79.6
1208	79.6
1207	79.6
1206	79.5
1205	79.5
1204	79.5
1203	79.5
1202	79.5
1201	79.5
1200	79.5
1199	79.5
1198	79.5
1197	79.5
1196	79.5
1195	79.5
1194	79.6
1193	79.6
1192	79.7
1191	79.7
1190	79.8
1189	79.8
1188	79.9
1187	79.9
1186	80
1185	80.1
1184	80.1
1183	80.2
1182	80.3
1181	80.3
1180	80.4
1179	80.5
1178	80.5
1177	80.6
1176	80.7
1175	80.7
1174	80.7
1173	80.8
1172	80.8
1171	80.8
1170	80.9
1169	80.9
1168	81
1167	81
1166	81
1165	81.1
1164	81.1
1163	81.1
1162	81.2
1161	81.2
1160	81.2
1159	81.2
1158	81.2
1157	81.3
1156	81.3
1155	81.3
1154	81.4
1153	81.4
1152	81.5
1151	81.5
1150	81.5
1149	81.6
1148	81.6
1147	81.6
1146	81.7
1145	81.8
1144	81.8
1143	81.8
1142	81.9
1141	81.9
1140	81.9
1139	82
1138	82
1137	82
1136	82.1
1135	82.1
1134	82.1
1133	82.2
1132	82.2
1131	82.2
1130	82.2
1129	82.3
1128	82.3
1127	82.3
1126	82.3
1125	82.3
1124	82.3
1123	82.3
1122	82.4
1121	82.4
1120	82.4
1119	82.4
1118	82.4
1117	82.4
1116	82.4
1115	82.4
1114	82.4
1113	82.4
1112	82.4
1111	82.4
1110	82.4
1109	82.4
1108	82.5
1107	82.4
1106	82.5
1105	82.5
1104	82.5
1103	82.5
1102	82.4
1101	82.4
1100	82.4
1099	82.5
1098	82.5
1097	82.5
1096	82.5
1095	82.5
1094	82.5
1093	82.4
1092	82.5
1091	82.5
1090	82.5
1089	82.5
1088	82.5
1087	82.4
1086	82.4
1085	82.4
1084	82.4
1083	82.4
1082	82.4
1081	82.4
1080	82.5
1079	82.4
1078	82.4
1077	82.4
1076	82.4
1075	82.4
1074	82.4
1073	82.4
1072	82.4
1071	82.4
1070	82.4
1069	82.4
1068	82.4
1067	82.3
1066	82.4
1065	82.4
1064	82.3
1063	82.4
1062	82.3
1061	82.4
1060	82.3
1059	82.3
1058	82.3
1057	82.3
1056	82.3
1055	82.3
1054	82.3
1053	82.3
1052	82.3
1051	82.3
1050	82.3
1049	82.3
1048	82.3
1047	82.3
1046	82.3
1045	82.3
1044	82.3
1043	82.3
1042	82.2
1041	82.2
1040	82.2
1039	82.2
1038	82.2
1037	82.2
1036	82.2
1035	82.2
1034	82.2
1033	82.2
1032	82.1
1031	82.2
1030	82.1
1029	82.2
1028	82.1
1027	82.1
1026	82.2
1025	82.1
1024	82.1
1023	82.1
1022	82.1
1021	82.1
1020	82.1
1019	82.1
1018	82.1
1017	82.2
1016	82.1
1015	82.1
1014	82.1
1013	82.1
1012	82.1
1011	82.1
1010	82.1
1009	82.1
1008	82.1
1007	82.1
1006	82.1
1005	82.1
1004	82.1
1003	82.1
1002	82.1
1001	82.1
1000	82.1
999	82.1
998	82.1
997	82.1
996	82.1
995	82.1
994	82.1
993	82.1
992	82.1
991	82.1
990	82.1
989	82.1
988	82.1
987	82.1
986	82.1
985	82.1
984	82.1
983	82.1
982	82.1
981	82.1
980	82.1
979	82.1
978	82.1
977	82.1
976	82.1
975	82.1
974	82.1
973	82.1
972	82.1
971	82.1
970	82.1
969	82.1
968	82.1
967	82.1
966	82.1
965	82.1
964	82.1
963	82.1
962	82.1
961	82
960	82
959	82
958	82
957	82
956	82
955	82.1
954	82.1
953	82.1
952	82.1
951	82.1
950	82.1
949	82.1
948	82.1
947	82.1
946	82.1
945	82.1
944	82.1
943	82
942	82
941	82
940	82
939	82.1
938	82.2
937	82.3
936	82.4
935	82.4
934	82.3
933	82.2
932	82.1
931	82
930	82
929	82
928	82
927	82
926	82
925	81.9
924	81.9
923	81.9
922	81.9
921	81.9
920	81.9
919	81.9
918	81.9
917	81.9
916	81.9
915	81.9
914	81.9
913	81.8
912	81.8
911	81.8
910	81.8
909	81.8
908	81.8
907	81.8
906	81.8
905	81.8
904	81.8
903	81.8
902	81.8
901	81.8
900	81.8
899	81.8
898	81.8
897	81.8
896	81.8
895	81.8
894	81.8
893	81.8
892	81.8
891	81.7
890	81.8
889	81.8
888	81.7
887	81.7
886	81.7
885	81.7
884	81.7
883	81.7
882	81.7
881	81.7
880	81.7
879	81.7
878	81.7
877	81.7
876	81.7
875	81.7
874	81.6
873	81.6
872	81.6
871	81.6
870	81.6
869	81.6
868	81.6
867	81.6
866	81.6
865	81.6
864	81.6
863	81.6
862	81.6
861	81.6
860	81.6
859	81.5
858	81.5
857	81.5
856	81.6
855	81.5
854	81.4
853	81.5
852	81.6
851	81.6
850	81.8
849	81.8
848	82
847	82.1
846	82.2
845	82.3
844	82.3
843	82.3
842	82.4
841	82.3
840	82.2
839	82.1
838	82.2
837	82.2
836	82.2
835	82.1
834	82.2
833	82.1
832	82
831	81.9
830	81.9
829	81.9
828	81.9
827	81.9
826	81.8
825	81.8
824	81.8
823	81.8
822	81.8
821	81.8
820	81.9
819	81.9
818	82
817	82
816	82
815	81.9
814	81.9
813	81.7
812	81.6
811	81.6
810	81.6
809	81.6
808	81.7
807	81.8
806	81.9
805	81.8
804	81.8
803	81.7
802	81.6
801	81.5
800	81.5
799	81.4
798	81.4
797	81.5
796	81.6
795	81.6
794	81.6
793	81.5
792	81.4
791	81.4
790	81.3
789	81.3
788	81.4
787	81.3
786	81.3
785	81.2
784	81.1
783	81.1
782	81.1
781	81
780	81
779	81.1
778	81
777	81
776	81
775	81
774	81
773	81
772	81
771	80.9
770	80.9
769	80.9
768	80.8
767	80.8
766	80.8
765	80.8
764	80.8
763	80.8
762	80.7
761	80.7
760	80.6
759	80.5
758	80.5
757	80.5
756	80.4
755	80.4
754	80.4
753	80.3
752	80.3
751	80.3
750	80.2
749	80.2
748	80.2
747	80.1
746	80.1
745	80
744	79.9
743	79.9
742	79.9
741	79.9
740	79.8
739	79.8
738	79.7
737	79.8
736	79.7
735	79.6
734	79.5
733	79.4
732	79.4
731	79.3
730	79.2
729	79.2
728	79.1
727	79.1
726	79
725	78.9
724	78.7
723	78.6
722	78.5
721	78.4
720	78.2
719	78.1
718	78
717	77.8
716	77.7
715	77.6
714	77.4
713	77.2
712	77
711	76.8
710	76.6
709	76.3
708	76.1
707	75.8
706	75.6
705	75.3
704	75
703	74.7
702	74.4
701	74
700	73.7
699	73.3
698	73
697	72.6
696	72.1
695	71.6
694	71.1
693	70.5
692	70
691	69.4
690	68.7
689	67.9
688	67.2
687	66.3
686	65.4
685	64.5
684	63.5
683	62.4
682	61.3
681	60.1
680	58.8
679	57.5
678	56.2
677	54.9
676	53.6
675	52.4
674	51.2
673	50.1
672	49.1
671	48.2
670	47.5
669	46.9
668	46.5
667	46.2
666	46.1
665	46.2
664	46.5
663	47
662	47.6
661	48.3
660	49.2
659	50.2
658	51.3
657	52.4
656	53.7
655	54.9
654	56.1
653	57.2
652	58.2
651	59.2
650	60.1
649	61
648	61.8
647	62.5
646	63.1
645	63.6
644	64
643	64.4
642	64.8
641	65.1
640	65.4
639	65.6
638	65.8
637	66
636	66.2
635	66.3
634	66.5
633	66.6
632	66.7
631	66.8
630	66.8
629	66.8
628	66.9
627	66.9
626	66.9
625	66.9
624	66.9
623	66.9
622	66.8
621	66.8
620	66.7
619	66.7
618	66.6
617	66.6
616	66.5
615	66.5
614	66.4
613	66.4
612	66.4
611	66.4
610	66.4
609	66.5
608	66.5
607	66.6
606	66.7
605	66.8
604	67
603	67.1
602	67.2
601	67.3
600	67.5
599	67.7
598	67.8
597	67.9
596	68.1
595	68.2
594	68.3
593	68.4
592	68.5
591	68.5
590	68.5
589	68.5
588	68.5
587	68.5
586	68.5
585	68.5
[truncated: 385 more rows]

## Sheet: No.6
Report Date:	22:19:48, 04/01/2019
Wavelength data table
Sample Name	800.00nm(%T)	750.00nm(%T)	700.00nm(%T)	650.00nm(%T)	600.00nm(%T)	550.00nm(%T)	500.00nm(%T)	450.00nm(%T)	400.00nm(%T)	350.00nm(%T)	300.00nm(%T)	250.00nm(%T)
'zz	80.6	78.7	69.1	54.1	61.2	57.5	41.4	26.3	4.7	4.4	0.9	0.4
Sample:	'zz
File name:
Run Date:	22:14:39, 04/01/2019
Operator:	Administrator
Comment:	'
Instrument
Model:	U-4100 Spectrophotometer(Solid)
Serial Number:	'
ROM Version:	5300 05
Instrument Parameters
Measurement Type:	Wavelength Scan
Data Mode:	%T
Start Wavelength:	2500.00 nm
End Wavelength:	200.00 nm
Scan Speed:	300 nm/min
Sampling Interval:	1.00 nm
Delay:	0 s
Cycle Time:	0.0 min
Replicates:	1
Auto Zero before each run:	Off
Slit Width:	4.00 nm
PMT Voltage:	Auto1
Lamp Change Mode:	Auto
Lamp Change Wavelength:	340.00 nm
Baseline Correction:	User 1
High Resolution:	Off
D2 Lamp:	On
WI Lamp:	On
R/S Reverse:	Off
Attenuation:	'None
--- NIR ---
Scan Speed:	750 nm/min
Slit:	Auto change
PbS Gain:	1
Detector change correct:	OFF
Detector change Wavelength:	850.0 nm
Light control:	Fixed
--------------
Path Length:	10.0 mm
Peak Detection
Integration Method:	Rectangular
Sensitivity:	1
Threshold:	0.01
Peaks
Peak #	Start (nm)	Apex (nm)	End (nm)	Height (%T)	Valley (nm)	Valley (%T)
1	2500	2498	2332	2.5	2332	10.5
2	2332	2310	2238	9.7	2238	27.5
3	2238	2203	2164	23.3	2164	27.8
4	2164	2076	2035	19.6	2035	20.8
5	2035	1939	1840	8	1840	59.7
6	1840	1753	1734	53.6	1734	53.9
7	1734	1718	1664	53.6	1664	62.8
8	1664	1466	1292	43.9	1292	81.3
9	1292	1287	1284	81.3	1284	81.3
10	1284	1200	1094	78	1094	83
11	1094	1086	1082	82.9	1082	83
12	1082	983	971	82	971	82.1
13	971	958	950	82	950	82.1
14	950	942	936	82	936	82.4
15	936	881	878	81.7	878	81.8
16	878	850	844	81.4	844	81.7
17	844	832	828	81.2	828	81.4
18	828	822	818	81.1	818	81.2
19	818	810	805	80.8	805	81
20	805	667	629	37.6	629	61.2
21	629	610	590	60.1	590	62.3
22	590	404	373	4.6	373	6.8
23	373	281	241	0.3	241	0.4
24	241	235	230	0.4	230	0.5
25	230	222	215	0.4	215	0.4
Data Points
nm	%T
2500	2.5
2499	2.5
2498	2.5
2497	2.5
2496	2.5
2495	2.5
2494	2.6
2493	2.6
2492	2.7
2491	2.8
2490	2.7
2489	2.7
2488	2.7
2487	2.7
2486	2.7
2485	2.7
2484	2.7
2483	2.8
2482	2.9
2481	2.9
2480	3
2479	3
2478	3
2477	3.1
2476	3.1
2475	3.1
2474	3.2
2473	3.3
2472	3.4
2471	3.5
2470	3.5
2469	3.5
2468	3.5
2467	3.6
2466	3.6
2465	3.7
2464	3.8
2463	3.9
2462	4
2461	4.1
2460	4.2
2459	4.2
2458	4.3
2457	4.4
2456	4.4
2455	4.5
2454	4.6
2453	4.7
2452	4.8
2451	5
2450	5
2449	5.2
2448	5.2
2447	5.2
2446	5.3
2445	5.3
2444	5.4
2443	5.5
2442	5.6
2441	5.7
2440	5.7
2439	5.8
2438	5.8
2437	5.9
2436	5.9
2435	6
2434	6
2433	6.1
2432	6.2
2431	6.3
2430	6.4
2429	6.4
2428	6.4
2427	6.5
2426	6.6
2425	6.7
2424	6.8
2423	6.9
2422	7
2421	7.1
2420	7.1
2419	7.1
2418	7.2
2417	7.2
2416	7.3
2415	7.5
2414	7.6
2413	7.7
2412	7.7
2411	7.8
2410	7.9
2409	7.9
2408	7.9
2407	8
2406	8.1
2405	8.1
2404	8.2
2403	8.3
2402	8.4
2401	8.5
2400	8.6
2399	8.6
2398	8.6
2397	8.7
2396	8.7
2395	8.7
2394	8.8
2393	8.8
2392	8.9
2391	8.9
2390	9
2389	9
2388	9
2387	9
2386	9.1
2385	9.1
2384	9.2
2383	9.2
2382	9.2
2381	9.3
2380	9.3
2379	9.3
2378	9.3
2377	9.4
2376	9.4
2375	9.4
2374	9.4
2373	9.5
2372	9.5
2371	9.4
2370	9.5
2369	9.5
2368	9.6
2367	9.6
2366	9.6
2365	9.6
2364	9.7
2363	9.7
2362	9.7
2361	9.7
2360	9.7
2359	9.8
2358	9.8
2357	9.8
2356	9.8
2355	9.9
2354	9.9
2353	10
2352	10
2351	10
2350	10.1
2349	10.1
2348	10.2
2347	10.2
2346	10.2
2345	10.3
2344	10.3
2343	10.3
2342	10.3
2341	10.4
2340	10.4
2339	10.4
2338	10.4
2337	10.4
2336	10.4
2335	10.4
2334	10.5
2333	10.5
2332	10.5
2331	10.5
2330	10.4
2329	10.4
2328	10.4
2327	10.3
2326	10.3
2325	10.3
2324	10.3
2323	10.2
2322	10.2
2321	10.1
2320	10
2319	10
2318	9.9
2317	9.9
2316	9.8
2315	9.8
2314	9.8
2313	9.7
2312	9.7
2311	9.7
2310	9.7
2309	9.7
2308	9.7
2307	9.7
2306	9.8
2305	9.8
2304	9.8
2303	9.8
2302	9.9
2301	10
2300	10.1
2299	10.2
2298	10.4
2297	10.6
2296	10.8
2295	11
2294	11.1
2293	11.3
2292	11.6
2291	11.8
2290	12.1
2289	12.3
2288	12.6
2287	12.9
2286	13.2
2285	13.6
2284	14
2283	14.4
2282	14.8
2281	15.2
2280	15.6
2279	16.1
2278	16.5
2277	16.9
2276	17.3
2275	17.8
2274	18.2
2273	18.6
2272	19
2271	19.4
2270	19.8
2269	20.2
2268	20.6
2267	21
2266	21.4
2265	21.8
2264	22.2
2263	22.6
2262	22.9
2261	23.3
2260	23.6
2259	23.9
2258	24.3
2257	24.5
2256	24.8
2255	25.1
2254	25.4
2253	25.6
2252	25.8
2251	26
2250	26.2
2249	26.4
2248	26.5
2247	26.6
2246	26.8
2245	26.9
2244	27.1
2243	27.2
2242	27.2
2241	27.3
2240	27.4
2239	27.4
2238	27.5
2237	27.4
2236	27.4
2235	27.4
2234	27.3
2233	27.3
2232	27.3
2231	27.2
2230	27.1
2229	27
2228	26.9
2227	26.7
2226	26.6
2225	26.4
2224	26.2
2223	26
2222	25.9
2221	25.6
2220	25.5
2219	25.3
2218	25.1
2217	24.9
2216	24.7
2215	24.6
2214	24.4
2213	24.2
2212	24.1
2211	23.9
2210	23.8
2209	23.7
2208	23.6
2207	23.5
2206	23.4
2205	23.4
2204	23.4
2203	23.3
2202	23.3
2201	23.4
2200	23.4
2199	23.5
2198	23.6
2197	23.7
2196	23.8
2195	23.9
2194	24
2193	24.2
2192	24.3
2191	24.5
2190	24.7
2189	24.8
2188	25
2187	25.1
2186	25.3
2185	25.5
2184	25.7
2183	25.9
2182	26.1
2181	26.3
2180	26.5
2179	26.7
2178	26.8
2177	26.9
2176	27.1
2175	27.2
2174	27.3
2173	27.4
2172	27.5
2171	27.5
2170	27.6
2169	27.7
2168	27.7
2167	27.7
2166	27.8
2165	27.8
2164	27.8
2163	27.8
2162	27.8
2161	27.8
2160	27.7
2159	27.7
2158	27.7
2157	27.7
2156	27.6
2155	27.6
2154	27.5
2153	27.5
2152	27.4
2151	27.4
2150	27.3
2149	27.2
2148	27.2
2147	27.1
2146	27
2145	26.9
2144	26.8
2143	26.7
2142	26.6
2141	26.5
2140	26.4
2139	26.3
2138	26.1
2137	26
2136	25.9
2135	25.8
2134	25.7
2133	25.5
2132	25.4
2131	25.3
2130	25.2
2129	25
2128	24.9
2127	24.8
2126	24.6
2125	24.5
2124	24.3
2123	24.2
2122	24
2121	23.9
2120	23.7
2119	23.6
2118	23.5
2117	23.3
2116	23.2
2115	23
2114	22.9
2113	22.8
2112	22.6
2111	22.5
2110	22.4
2109	22.2
2108	22.1
2107	22
2106	21.9
2105	21.7
2104	21.6
2103	21.5
2102	21.4
2101	21.3
2100	21.2
2099	21
2098	20.9
2097	20.8
2096	20.8
2095	20.7
2094	20.6
2093	20.5
2092	20.4
2091	20.3
2090	20.3
2089	20.2
2088	20.1
2087	20.1
2086	20
2085	20
2084	19.9
2083	19.9
2082	19.8
2081	19.8
2080	19.7
2079	19.7
2078	19.6
2077	19.6
2076	19.6
2075	19.6
2074	19.6
2073	19.6
2072	19.6
2071	19.6
2070	19.7
2069	19.7
2068	19.7
2067	19.7
2066	19.7
2065	19.7
2064	19.7
2063	19.8
2062	19.8
2061	19.9
2060	19.9
2059	19.9
2058	20
2057	20
2056	20.1
2055	20.1
2054	20.1
2053	20.2
2052	20.2
2051	20.3
2050	20.3
2049	20.4
2048	20.4
2047	20.5
2046	20.5
2045	20.6
2044	20.6
2043	20.6
2042	20.7
2041	20.7
2040	20.7
2039	20.7
2038	20.7
2037	20.8
2036	20.8
2035	20.8
2034	20.8
2033	20.7
2032	20.7
2031	20.7
2030	20.7
2029	20.7
2028	20.7
2027	20.6
2026	20.6
2025	20.5
2024	20.4
2023	20.4
2022	20.3
2021	20.2
2020	20.1
2019	20.1
2018	20
2017	19.8
2016	19.7
2015	19.6
2014	19.5
2013	19.4
2012	19.3
2011	19.2
2010	19
2009	18.9
2008	18.7
2007	18.6
2006	18.4
2005	18.2
2004	18.1
2003	17.9
2002	17.7
2001	17.5
2000	17.4
1999	17.2
1998	17
1997	16.8
1996	16.6
1995	16.4
1994	16.2
1993	16
1992	15.8
1991	15.6
1990	15.4
1989	15.2
1988	15
1987	14.8
1986	14.6
1985	14.4
1984	14.2
1983	14
1982	13.7
1981	13.5
1980	13.3
1979	13.1
1978	12.9
1977	12.8
1976	12.6
1975	12.4
1974	12.2
1973	12
1972	11.8
1971	11.6
1970	11.4
1969	11.3
1968	11.1
1967	10.9
1966	10.7
1965	10.6
1964	10.4
1963	10.2
1962	10.1
1961	9.9
1960	9.7
1959	9.6
1958	9.5
1957	9.3
1956	9.2
1955	9.1
1954	9
1953	8.9
1952	8.7
1951	8.6
1950	8.5
1949	8.4
1948	8.4
1947	8.3
1946	8.2
1945	8.1
1944	8.1
1943	8.1
1942	8
1941	8
1940	8
1939	8
1938	8
1937	8
1936	8
1935	8
1934	8.1
1933	8.2
1932	8.2
1931	8.3
1930	8.4
1929	8.6
1928	8.7
1927	8.9
1926	9
1925	9.2
1924	9.4
1923	9.7
1922	10
1921	10.3
1920	10.6
1919	11
1918	11.4
1917	11.8
1916	12.2
1915	12.7
1914	13.2
1913	13.7
1912	14.3
1911	14.9
1910	15.5
1909	16.2
1908	17
1907	17.7
1906	18.5
1905	19.4
1904	20.3
1903	21.3
1902	22.2
1901	23.2
1900	24.1
1899	25.2
1898	26.2
1897	27.1
1896	28
1895	29
1894	30
1893	31
1892	32
1891	33
1890	34
1889	35
1888	36.1
1887	37.1
1886	38
1885	39.1
1884	40.1
1883	41.2
1882	42.1
1881	43
1880	44
1879	44.9
1878	45.8
1877	46.6
1876	47.4
1875	48.2
1874	48.9
1873	49.6
1872	50.3
1871	51
1870	51.6
1869	52.3
1868	52.9
1867	53.5
1866	54
1865	54.6
1864	55.1
1863	55.6
1862	56
1861	56.4
1860	56.8
1859	57.2
1858	57.5
1857	57.8
1856	58
1855	58.2
1854	58.4
1853	58.7
1852	58.8
1851	59
1850	59.1
1849	59.2
1848	59.3
1847	59.4
1846	59.5
1845	59.5
1844	59.6
1843	59.7
1842	59.7
1841	59.7
1840	59.7
1839	59.7
1838	59.7
1837	59.7
1836	59.7
1835	59.7
1834	59.6
1833	59.6
1832	59.5
1831	59.5
1830	59.5
1829	59.4
1828	59.3
1827	59.3
1826	59.2
1825	59.1
1824	59
1823	59
1822	58.9
1821	58.8
1820	58.7
1819	58.7
1818	58.6
1817	58.5
1816	58.4
1815	58.3
1814	58.3
1813	58.2
1812	58.1
1811	58
1810	57.9
1809	57.9
1808	57.8
1807	57.7
1806	57.6
1805	57.5
1804	57.4
1803	57.3
1802	57.2
1801	57.1
1800	57.1
1799	57
1798	56.9
1797	56.8
1796	56.7
1795	56.6
1794	56.5
1793	56.4
1792	56.3
1791	56.2
1790	56.2
1789	56.1
1788	56
1787	55.9
1786	55.8
1785	55.7
1784	55.6
1783	55.5
1782	55.4
1781	55.3
1780	55.2
1779	55.1
1778	55
1777	54.9
1776	54.8
1775	54.7
1774	54.6
1773	54.5
1772	54.4
1771	54.4
1770	54.3
1769	54.2
1768	54.1
1767	54
1766	54
1765	53.9
1764	53.9
1763	53.8
1762	53.8
1761	53.7
1760	53.7
1759	53.6
1758	53.6
1757	53.6
1756	53.6
1755	53.6
1754	53.6
1753	53.6
1752	53.6
1751	53.6
1750	53.6
1749	53.6
1748	53.7
1747	53.7
1746	53.7
1745	53.7
1744	53.8
1743	53.8
1742	53.8
1741	53.9
1740	53.9
1739	53.9
1738	53.9
1737	53.9
1736	53.9
1735	53.9
1734	53.9
1733	53.9
1732	53.9
1731	53.9
1730	53.9
1729	53.9
1728	53.8
1727	53.8
1726	53.8
1725	53.8
1724	53.7
1723	53.7
1722	53.7
1721	53.7
1720	53.6
1719	53.6
1718	53.6
1717	53.6
1716	53.6
1715	53.7
1714	53.7
1713	53.7
1712	53.8
1711	53.8
1710	53.9
1709	54
1708	54.1
1707	54.2
1706	54.4
1705	54.5
1704	54.7
1703	54.9
1702	55.1
1701	55.3
1700	55.6
1699	55.8
1698	56.1
1697	56.3
1696	56.6
1695	56.8
1694	57.1
1693	57.4
1692	57.7
1691	57.9
1690	58.2
1689	58.5
1688	58.8
1687	59.1
1686	59.4
1685	59.7
1684	59.9
1683	60.2
1682	60.5
1681	60.7
1680	61
1679	61.2
1678	61.4
1677	61.6
1676	61.8
1675	61.9
1674	62.1
1673	62.2
1672	62.3
1671	62.4
1670	62.5
1669	62.6
1668	62.7
1667	62.7
1666	62.7
1665	62.7
1664	62.8
1663	62.7
1662	62.7
1661	62.7
1660	62.6
1659	62.6
1658	62.6
1657	62.5
1656	62.5
1655	62.4
1654	62.3
1653	62.2
1652	62.1
1651	62.1
1650	62
1649	61.9
1648	61.8
1647	61.7
1646	61.6
1645	61.5
1644	61.5
1643	61.4
1642	61.3
1641	61.3
1640	61.2
1639	61.1
1638	61.1
1637	61
1636	60.9
1635	60.9
1634	60.9
1633	60.8
1632	60.8
1631	60.7
1630	60.7
1629	60.7
1628	60.6
1627	60.6
1626	60.6
1625	60.5
1624	60.5
1623	60.4
1622	60.4
1621	60.3
1620	60.3
1619	60.2
1618	60.2
1617	60.1
1616	60.1
1615	60
1614	60
1613	59.9
1612	59.8
1611	59.7
1610	59.7
1609	59.6
1608	59.5
1607	59.4
1606	59.3
1605	59.2
1604	59.1
1603	59
1602	58.9
1601	58.8
1600	58.7
1599	58.6
1598	58.4
1597	58.3
1596	58.2
1595	58.1
1594	58
1593	57.9
1592	57.8
1591	57.7
1590	57.6
1589	57.5
1588	57.4
1587	57.3
1586	57.2
1585	57.1
1584	57
1583	56.9
1582	56.8
1581	56.7
1580	56.6
1579	56.5
1578	56.5
1577	56.4
1576	56.3
1575	56.2
1574	56.1
1573	56.1
1572	56
1571	55.9
1570	55.8
1569	55.8
1568	55.7
1567	55.6
1566	55.6
1565	55.5
1564	55.4
1563	55.3
1562	55.3
1561	55.2
1560	55.1
1559	55.1
1558	55
1557	54.9
1556	54.9
1555	54.8
1554	54.7
1553	54.7
1552	54.6
1551	54.5
1550	54.4
1549	54.4
1548	54.3
1547	54.2
1546	54.1
1545	54
1544	54
1543	53.9
1542	53.8
1541	53.7
1540	53.6
1539	53.5
1538	53.3
1537	53.2
1536	53.1
1535	53
1534	52.9
1533	52.8
1532	52.7
1531	52.6
1530	52.5
1529	52.3
1528	52.2
1527	52.1
1526	51.9
1525	51.8
1524	51.6
1523	51.5
1522	51.3
1521	51.2
1520	51
1519	50.9
1518	50.7
1517	50.5
1516	50.4
1515	50.3
1514	50.1
1513	50
1512	49.8
1511	49.6
1510	49.5
1509	49.3
1508	49.1
1507	48.9
1506	48.7
1505	48.6
1504	48.4
1503	48.2
1502	48.1
1501	47.9
1500	47.7
1499	47.6
1498	47.4
1497	47.2
1496	47.1
1495	46.9
1494	46.7
1493	46.6
1492	46.4
1491	46.3
1490	46.1
1489	46
1488	45.8
1487	45.7
1486	45.5
1485	45.4
1484	45.3
1483	45.1
1482	45
1481	44.9
1480	44.8
1479	44.7
1478	44.6
1477	44.4
1476	44.4
1475	44.3
1474	44.2
1473	44.2
1472	44.1
1471	44.1
1470	44
1469	44
1468	43.9
1467	43.9
1466	43.9
1465	43.9
1464	43.9
1463	43.9
1462	43.9
1461	44
1460	44
1459	44.1
1458	44.1
1457	44.2
1456	44.3
1455	44.4
1454	44.5
1453	44.6
1452	44.7
1451	44.8
1450	44.9
1449	45
1448	45.2
1447	45.4
1446	45.6
1445	45.7
1444	45.9
1443	46.1
1442	46.3
1441	46.6
1440	46.8
1439	47
1438	47.3
1437	47.5
1436	47.8
1435	48.1
1434	48.4
1433	48.7
1432	48.9
1431	49.3
1430	49.6
1429	49.9
1428	50.2
1427	50.6
1426	51
1425	51.4
1424	51.9
1423	52.3
1422	52.8
1421	53.2
1420	53.7
1419	54.2
1418	54.6
1417	55.1
1416	55.6
1415	56.1
1414	56.6
1413	57.1
1412	57.6
1411	58.2
1410	58.8
1409	59.3
1408	59.9
1407	60.5
1406	61.1
1405	61.7
1404	62.3
1403	62.8
1402	63.4
1401	64
1400	64.6
1399	65.2
1398	65.7
1397	66.2
1396	66.8
1395	67.3
1394	67.8
1393	68.2
1392	68.7
1391	69.2
1390	69.7
1389	70.1
1388	70.6
1387	71
1386	71.4
1385	71.8
1384	72.2
1383	72.5
1382	72.9
1381	73.3
1380	73.6
1379	73.8
1378	74.1
1377	74.4
1376	74.6
1375	74.9
1374	75.1
1373	75.3
1372	75.6
1371	75.8
1370	76
1369	76.1
1368	76.3
1367	76.4
1366	76.6
1365	76.8
1364	77
1363	77.1
1362	77.3
1361	77.4
1360	77.5
1359	77.6
1358	77.7
1357	77.8
1356	77.9
1355	78
1354	78.1
1353	78.2
1352	78.3
1351	78.4
1350	78.5
1349	78.5
1348	78.6
1347	78.7
1346	78.8
1345	78.9
1344	78.9
1343	79
1342	79.1
1341	79.2
1340	79.3
1339	79.4
1338	79.5
1337	79.5
1336	79.6
1335	79.7
1334	79.7
1333	79.8
1332	79.9
1331	79.9
1330	80
1329	80.1
1328	80.1
1327	80.2
1326	80.2
1325	80.3
1324	80.4
1323	80.4
1322	80.5
1321	80.5
1320	80.6
1319	80.6
1318	80.7
1317	80.8
1316	80.8
1315	80.8
1314	80.8
1313	80.9
1312	81
1311	81
1310	81.1
1309	81.1
1308	81.1
1307	81.1
1306	81.1
1305	81.1
1304	81.2
1303	81.2
1302	81.3
1301	81.3
1300	81.3
1299	81.2
1298	81.2
1297	81.2
1296	81.3
1295	81.3
1294	81.3
1293	81.3
1292	81.3
1291	81.3
1290	81.3
1289	81.3
1288	81.3
1287	81.3
1286	81.3
1285	81.3
1284	81.3
1283	81.3
1282	81.3
1281	81.2
1280	81.2
1279	81.2
1278	81.2
1277	81.2
1276	81.2
1275	81.2
1274	81.2
1273	81.1
1272	81.1
1271	81.1
1270	81.1
1269	81.1
1268	81.1
1267	81
1266	81
1265	81
1264	80.9
1263	80.9
1262	80.9
1261	80.9
1260	80.9
1259	80.9
1258	80.8
1257	80.8
1256	80.7
1255	80.7
1254	80.7
1253	80.7
1252	80.6
1251	80.6
1250	80.5
1249	80.5
1248	80.4
1247	80.4
1246	80.4
1245	80.3
1244	80.3
1243	80.2
1242	80.2
1241	80.1
1240	80.1
1239	80.1
1238	80
1237	80
1236	79.9
1235	79.9
1234	79.8
1233	79.8
1232	79.7
1231	79.7
1230	79.6
1229	79.6
1228	79.5
1227	79.5
1226	79.4
1225	79.3
1224	79.3
1223	79.2
1222	79.2
1221	79.1
1220	79
1219	78.9
1218	78.9
1217	78.8
1216	78.7
1215	78.7
1214	78.6
1213	78.6
1212	78.5
1211	78.4
1210	78.3
1209	78.3
1208	78.3
1207	78.2
1206	78.2
1205	78.1
1204	78.1
1203	78.1
1202	78
1201	78
1200	78
1199	78
1198	78
1197	78.1
1196	78.1
1195	78.1
1194	78.2
1193	78.2
1192	78.3
1191	78.3
1190	78.4
1189	78.5
1188	78.6
1187	78.6
1186	78.7
1185	78.8
1184	78.9
1183	79
1182	79.1
1181	79.2
1180	79.3
1179	79.4
1178	79.4
1177	79.5
1176	79.6
1175	79.7
1174	79.7
1173	79.8
1172	79.9
1171	79.9
1170	80
1169	80
1168	80.1
1167	80.1
1166	80.2
1165	80.2
1164	80.3
1163	80.3
1162	80.4
1161	80.4
1160	80.5
1159	80.5
1158	80.6
1157	80.6
1156	80.7
1155	80.8
1154	80.8
1153	80.9
1152	80.9
1151	81
1150	81.1
1149	81.2
1148	81.2
1147	81.3
1146	81.4
1145	81.5
1144	81.5
1143	81.6
1142	81.7
1141	81.8
1140	81.9
1139	82
1138	82
1137	82.1
1136	82.1
1135	82.2
1134	82.3
1133	82.3
1132	82.4
1131	82.4
1130	82.5
1129	82.5
1128	82.6
1127	82.6
1126	82.6
1125	82.7
1124	82.7
1123	82.7
1122	82.7
1121	82.8
1120	82.8
1119	82.8
1118	82.8
1117	82.9
1116	82.9
1115	82.9
1114	82.8
1113	82.9
1112	82.9
1111	82.9
1110	82.9
1109	82.9
1108	82.9
1107	82.9
1106	82.9
1105	82.9
1104	82.9
1103	82.9
1102	83
1101	83
1100	82.9
1099	83
1098	83
1097	83
1096	83
1095	83
1094	83
1093	83
1092	83
1091	83
1090	83
1089	83
1088	83
1087	82.9
1086	82.9
1085	82.9
1084	82.9
1083	82.9
1082	83
1081	83
1080	82.9
1079	82.9
1078	82.9
1077	82.9
1076	82.9
1075	82.9
1074	82.9
1073	82.9
1072	82.9
1071	82.9
1070	82.9
1069	82.8
1068	82.8
1067	82.8
1066	82.8
1065	82.8
1064	82.8
1063	82.8
1062	82.8
1061	82.8
1060	82.8
1059	82.8
1058	82.7
1057	82.7
1056	82.7
1055	82.8
1054	82.8
1053	82.7
1052	82.7
1051	82.7
1050	82.7
1049	82.6
1048	82.6
1047	82.6
1046	82.6
1045	82.6
1044	82.6
1043	82.6
1042	82.6
1041	82.6
1040	82.5
1039	82.5
1038	82.5
1037	82.5
1036	82.5
1035	82.5
1034	82.5
1033	82.5
1032	82.4
1031	82.4
1030	82.4
1029	82.4
1028	82.4
1027	82.4
1026	82.3
1025	82.3
1024	82.4
1023	82.3
1022	82.3
1021	82.3
1020	82.2
1019	82.2
1018	82.3
1017	82.2
1016	82.2
1015	82.2
1014	82.2
1013	82.2
1012	82.2
1011	82.2
1010	82.2
1009	82.2
1008	82.2
1007	82.1
1006	82.1
1005	82.1
1004	82.1
1003	82.1
1002	82.1
1001	82.1
1000	82.1
999	82.1
998	82.1
997	82.1
996	82
995	82.1
994	82
993	82
992	82.1
991	82.1
990	82.1
989	82
988	82
987	82
986	82
985	82
984	82
983	82
982	82
981	82
980	82
979	82
978	82
977	82
976	82.1
975	82
974	82
973	82
972	82.1
971	82.1
970	82.1
969	82
968	82
967	82
966	82
965	82
964	82
963	82
962	82
961	82
960	82
959	82
958	82
957	82
956	82
955	82
954	82
953	82.1
952	82.1
951	82.1
950	82.1
949	82.1
948	82.1
947	82
946	82.1
945	82.1
944	82.1
943	82.1
942	82
941	82
940	82.1
939	82.1
938	82.2
937	82.3
936	82.4
935	82.4
934	82.3
933	82.2
932	82.1
931	82.1
930	82
929	82
928	82
927	82
926	82
925	82
924	82
923	82
922	82
921	82
920	82
919	82
918	81.9
917	81.9
916	81.9
915	81.9
914	81.9
913	81.9
912	81.9
911	81.9
910	81.9
909	81.9
908	81.9
907	81.9
906	81.9
905	81.9
904	81.9
903	81.9
902	81.8
901	81.8
900	81.8
899	81.8
898	81.8
897	81.9
896	81.8
895	81.8
894	81.8
893	81.8
892	81.8
891	81.8
890	81.8
889	81.8
888	81.8
887	81.8
886	81.8
885	81.8
884	81.8
883	81.7
882	81.7
881	81.7
880	81.7
879	81.8
878	81.8
877	81.8
876	81.8
875	81.7
874	81.7
873	81.7
872	81.7
871	81.7
870	81.7
869	81.7
868	81.7
867	81.7
866	81.7
865	81.6
864	81.6
863	81.6
862	81.6
861	81.6
860	81.6
859	81.6
858	81.6
857	81.6
856	81.5
855	81.5
854	81.5
853	81.5
852	81.5
851	81.4
850	81.4
849	81.4
848	81.5
847	81.6
846	81.7
845	81.7
844	81.7
843	81.7
842	81.6
841	81.4
840	81.4
839	81.3
838	81.4
837	81.4
836	81.4
835	81.3
834	81.3
833	81.2
832	81.2
831	81.2
830	81.3
829	81.3
828	81.4
827	81.4
826	81.4
825	81.3
824	81.2
823	81.2
822	81.1
821	81.1
820	81.2
819	81.2
818	81.2
817	81.2
816	81.2
815	81.2
814	81.1
813	81
812	80.9
811	80.8
810	80.8
809	80.8
808	80.8
807	80.9
806	80.9
805	81
804	80.9
803	80.8
802	80.7
801	80.7
800	80.6
799	80.6
798	80.6
797	80.6
796	80.7
795	80.7
794	80.6
793	80.5
792	80.5
791	80.5
790	80.5
789	80.5
788	80.4
787	80.4
786	80.3
785	80.3
784	80.3
783	80.3
782	80.2
781	80.2
780	80.1
779	80.1
778	80
777	79.9
776	79.9
775	79.9
774	79.9
773	80
772	79.9
771	79.9
770	79.8
769	79.8
768	79.7
767	79.7
766	79.6
765	79.6
764	79.6
763	79.5
762	79.5
761	79.4
760	79.3
759	79.3
758	79.2
757	79.2
756	79.1
755	79
754	78.9
753	78.9
752	78.9
751	78.8
750	78.7
749	78.6
748	78.5
747	78.5
746	78.4
745	78.3
744	78.3
743	78.2
742	78.2
741	78.1
740	78
739	77.9
738	77.9
737	77.8
736	77.6
735	77.5
734	77.4
733	77.4
732	77.3
731	77.2
730	77.1
729	77
728	76.9
727	76.7
726	76.5
725	76.4
724	76.3
723	76.1
722	76
721	75.8
720	75.6
719	75.4
718	75.2
717	75
716	74.8
715	74.5
714	74.3
713	74
712	73.7
711	73.4
710	73.1
709	72.7
708	72.4
707	72.1
706	71.7
705	71.3
704	70.9
703	70.5
702	70
701	69.6
700	69.1
699	68.6
698	68.1
697	67.5
696	66.9
695	66.2
694	65.6
693	64.9
692	64.2
691	63.4
690	62.6
689	61.7
688	60.7
687	59.6
686	58.5
685	57.4
684	56.2
683	55
682	53.7
681	52.3
680	50.9
679	49.4
678	48
677	46.6
676	45.2
675	43.9
674	42.6
673	41.4
672	40.4
671	39.4
670	38.7
669	38.1
668	37.8
667	37.6
666	37.6
665	37.8
664	38.2
663	38.8
662	39.5
661	40.4
660	41.4
659	42.6
658	43.9
657	45.2
656	46.6
655	48
654	49.3
653	50.6
652	51.8
651	53
650	54.1
649	55
648	55.9
647	56.7
646	57.4
645	58
644	58.5
643	59
642	59.4
641	59.7
640	60
639	60.2
638	60.4
637	60.6
636	60.8
635	60.9
634	61
633	61.1
632	61.1
631	61.2
630	61.2
629	61.2
628	61.2
627	61.2
626	61.1
625	61.1
624	61
623	61
622	60.9
621	60.9
620	60.8
619	60.7
618	60.6
617	60.5
616	60.4
615	60.3
614	60.2
613	60.2
612	60.1
611	60.1
610	60.1
609	60.1
608	60.1
607	60.2
606	60.3
605	60.4
604	60.6
603	60.7
602	60.9
601	61.1
600	61.2
599	61.4
598	61.5
597	61.7
596	61.8
595	61.9
594	62.1
593	62.2
592	62.2
591	62.3
590	62.3
589	62.3
588	62.2
587	62.2
586	62.1
585	62.1
584	62
583	62
582	61.9
581	61.8
580	61.8
579	61.7
578	61.6
577	61.4
[truncated: 377 more rows]

## Sheet: No.7
Report Date:	19:58:15, 04/01/2019
Wavelength data table
Sample Name	800.00nm(%T)	750.00nm(%T)	700.00nm(%T)	650.00nm(%T)	600.00nm(%T)	550.00nm(%T)	500.00nm(%T)	450.00nm(%T)	400.00nm(%T)	350.00nm(%T)	300.00nm(%T)	250.00nm(%T)
'zz	89.4	89.3	89.4	89.3	89.4	89.3	89.2	88.8	87.7	83	76.9	62.9
Sample:	'zz
File name:
Run Date:	19:53:03, 04/01/2019
Operator:	Administrator
Comment:	'
Instrument
Model:	U-4100 Spectrophotometer(Solid)
Serial Number:	'
ROM Version:	5300 05
Instrument Parameters
Measurement Type:	Wavelength Scan
Data Mode:	%T
Start Wavelength:	2500.00 nm
End Wavelength:	200.00 nm
Scan Speed:	300 nm/min
Sampling Interval:	1.00 nm
Delay:	0 s
Cycle Time:	0.0 min
Replicates:	1
Auto Zero before each run:	Off
Slit Width:	4.00 nm
PMT Voltage:	Auto1
Lamp Change Mode:	Auto
Lamp Change Wavelength:	340.00 nm
Baseline Correction:	User 1
High Resolution:	Off
D2 Lamp:	On
WI Lamp:	On
R/S Reverse:	Off
Attenuation:	'None
--- NIR ---
Scan Speed:	750 nm/min
Slit:	Auto change
PbS Gain:	1
Detector change correct:	OFF
Detector change Wavelength:	850.0 nm
Light control:	Fixed
--------------
Path Length:	10.0 mm
Peak Detection
Integration Method:	Rectangular
Sensitivity:	1
Threshold:	0.01
Peaks
Peak #	Start (nm)	Apex (nm)	End (nm)	Height (%T)	Valley (nm)	Valley (%T)
1	2500	2489	2398	36.1	2398	49.3
2	2398	2344	2340	45.7	2340	45.8
3	2340	2317	2237	44.9	2237	68.7
4	2237	2092	2000	51.3	2000	68.7
5	2000	1947	1856	64	1856	80.8
6	1856	1755	1738	77.5	1738	77.6
7	1738	1717	1670	77.4	1670	80.7
8	1670	1576	1541	75.8	1541	76.2
9	1541	1491	1310	75.6	1310	88.6
10	1310	1307	1301	88.5	1301	88.6
11	1301	1299	1295	88.5	1295	88.6
12	1295	1202	1107	87.5	1107	89.3
13	1107	1101	1097	89.3	1097	89.3
14	1097	1085	1075	89.2	1075	89.3
15	1075	1069	1064	89.2	1064	89.3
16	1064	1051	1047	89.2	1047	89.3
17	1047	1039	1032	89.1	1032	89.3
18	1032	1027	1023	89.2	1023	89.2
19	1023	1020	1014	89.2	1014	89.2
20	1014	1012	964	89.1	964	89.4
21	964	958	935	89.3	935	89.7
22	935	927	919	89.3	919	89.4
23	919	916	908	89.4	908	89.4
24	908	902	888	89.4	888	89.5
25	888	883	879	89.5	879	89.5
26	879	875	862	89.5	862	89.5
27	862	847	842	89.2	842	89.5
28	842	834	831	89.2	831	89.4
29	831	827	819	89.3	819	89.6
30	819	813	811	89.4	811	89.5
31	811	806	802	89.3	802	89.5
32	802	790	778	89.2	778	89.5
33	778	775	770	89.4	770	89.6
34	770	757	754	89.2	754	89.4
35	754	748	744	89.3	744	89.5
36	744	739	735	89.4	735	89.5
37	735	731	715	89.4	715	89.5
38	715	704	702	89.4	702	89.4
39	702	696	686	89.4	686	89.5
40	686	680	660	89.4	660	89.5
41	660	650	646	89.3	646	89.4
42	646	638	630	89.3	630	89.4
43	630	620	609	89.3	609	89.4
44	609	604	599	89.3	599	89.4
45	599	574	570	89.3	570	89.3
46	570	565	561	89.3	561	89.3
47	561	554	549	89.3	549	89.3
48	549	536	530	89.2	530	89.3
49	530	464	462	88.8	462	88.9
50	462	454	448	88.8	448	88.9
51	448	430	424	88.5	424	88.6
Data Points
nm	%T
2500	36.6
2499	36.5
2498	36.5
2497	36.4
2496	36.4
2495	36.3
2494	36.2
2493	36.2
2492	36.2
2491	36.2
2490	36.2
2489	36.1
2488	36.2
2487	36.2
2486	36.2
2485	36.2
2484	36.3
2483	36.3
2482	36.4
2481	36.5
2480	36.6
2479	36.7
2478	36.9
2477	37
2476	37.2
2475	37.3
2474	37.4
2473	37.6
2472	37.8
2471	38.1
2470	38.3
2469	38.4
2468	38.6
2467	38.8
2466	39
2465	39.2
2464	39.4
2463	39.7
2462	39.9
2461	40.2
2460	40.4
2459	40.6
2458	40.8
2457	41
2456	41.3
2455	41.6
2454	41.8
2453	42.1
2452	42.3
2451	42.5
2450	42.7
2449	43
2448	43.1
2447	43.4
2446	43.7
2445	43.9
2444	44.1
2443	44.3
2442	44.4
2441	44.6
2440	44.8
2439	45
2438	45.2
2437	45.4
2436	45.6
2435	45.7
2434	45.8
2433	45.9
2432	46.1
2431	46.2
2430	46.4
2429	46.6
2428	46.8
2427	46.9
2426	47.1
2425	47.2
2424	47.3
2423	47.5
2422	47.6
2421	47.7
2420	47.9
2419	48
2418	48.1
2417	48.2
2416	48.3
2415	48.5
2414	48.6
2413	48.6
2412	48.7
2411	48.8
2410	48.9
2409	48.9
2408	49
2407	49.1
2406	49.2
2405	49.2
2404	49.2
2403	49.2
2402	49.2
2401	49.3
2400	49.3
2399	49.3
2398	49.3
2397	49.3
2396	49.3
2395	49.2
2394	49.2
2393	49.1
2392	49.1
2391	49
2390	48.9
2389	48.9
2388	48.8
2387	48.7
2386	48.6
2385	48.5
2384	48.5
2383	48.4
2382	48.3
2381	48.1
2380	48
2379	47.9
2378	47.8
2377	47.7
2376	47.6
2375	47.5
2374	47.4
2373	47.3
2372	47.2
2371	47.1
2370	47
2369	46.9
2368	46.8
2367	46.7
2366	46.6
2365	46.5
2364	46.4
2363	46.4
2362	46.3
2361	46.2
2360	46
2359	46
2358	45.9
2357	45.9
2356	45.9
2355	45.9
2354	45.9
2353	45.8
2352	45.8
2351	45.8
2350	45.7
2349	45.7
2348	45.7
2347	45.7
2346	45.7
2345	45.7
2344	45.7
2343	45.7
2342	45.7
2341	45.8
2340	45.8
2339	45.8
2338	45.8
2337	45.7
2336	45.7
2335	45.7
2334	45.7
2333	45.7
2332	45.6
2331	45.6
2330	45.6
2329	45.6
2328	45.5
2327	45.5
2326	45.4
2325	45.4
2324	45.3
2323	45.2
2322	45.2
2321	45.1
2320	45
2319	45
2318	44.9
2317	44.9
2316	44.9
2315	44.9
2314	44.9
2313	44.9
2312	45
2311	45
2310	45
2309	45.1
2308	45.2
2307	45.3
2306	45.5
2305	45.7
2304	45.9
2303	46.2
2302	46.5
2301	46.8
2300	47.1
2299	47.4
2298	47.8
2297	48.2
2296	48.6
2295	49.1
2294	49.5
2293	50
2292	50.5
2291	51
2290	51.5
2289	52.1
2288	52.6
2287	53.2
2286	53.8
2285	54.4
2284	55
2283	55.6
2282	56.2
2281	56.8
2280	57.4
2279	58
2278	58.5
2277	59.1
2276	59.6
2275	60.2
2274	60.7
2273	61.1
2272	61.6
2271	62.1
2270	62.5
2269	62.9
2268	63.3
2267	63.7
2266	64.1
2265	64.5
2264	64.9
2263	65.2
2262	65.6
2261	65.8
2260	66.1
2259	66.4
2258	66.6
2257	66.9
2256	67.1
2255	67.3
2254	67.4
2253	67.6
2252	67.7
2251	67.8
2250	68
2249	68.1
2248	68.1
2247	68.2
2246	68.3
2245	68.4
2244	68.4
2243	68.5
2242	68.5
2241	68.5
2240	68.6
2239	68.6
2238	68.6
2237	68.7
2236	68.6
2235	68.6
2234	68.6
2233	68.5
2232	68.4
2231	68.4
2230	68.4
2229	68.4
2228	68.3
2227	68.3
2226	68.2
2225	68.2
2224	68.1
2223	68
2222	68
2221	67.9
2220	67.9
2219	67.8
2218	67.7
2217	67.7
2216	67.6
2215	67.5
2214	67.4
2213	67.3
2212	67.2
2211	67.1
2210	67
2209	66.9
2208	66.8
2207	66.8
2206	66.7
2205	66.6
2204	66.5
2203	66.4
2202	66.3
2201	66.1
2200	66
2199	65.9
2198	65.8
2197	65.7
2196	65.6
2195	65.5
2194	65.4
2193	65.2
2192	65.1
2191	65
2190	64.9
2189	64.8
2188	64.6
2187	64.5
2186	64.4
2185	64.2
2184	64.1
2183	63.9
2182	63.8
2181	63.7
2180	63.6
2179	63.4
2178	63.3
2177	63.1
2176	63
2175	62.9
2174	62.7
2173	62.6
2172	62.5
2171	62.3
2170	62.2
2169	62
2168	61.9
2167	61.7
2166	61.5
2165	61.4
2164	61.2
2163	61
2162	60.9
2161	60.7
2160	60.6
2159	60.4
2158	60.3
2157	60.1
2156	59.9
2155	59.8
2154	59.6
2153	59.5
2152	59.3
2151	59.1
2150	59
2149	58.8
2148	58.6
2147	58.4
2146	58.3
2145	58.1
2144	57.9
2143	57.7
2142	57.5
2141	57.3
2140	57.1
2139	57
2138	56.8
2137	56.6
2136	56.5
2135	56.3
2134	56.1
2133	55.9
2132	55.8
2131	55.6
2130	55.4
2129	55.2
2128	55.1
2127	54.9
2126	54.8
2125	54.6
2124	54.4
2123	54.3
2122	54.1
2121	53.9
2120	53.8
2119	53.6
2118	53.4
2117	53.3
2116	53.1
2115	53
2114	52.9
2113	52.8
2112	52.7
2111	52.5
2110	52.4
2109	52.3
2108	52.2
2107	52.1
2106	52
2105	51.9
2104	51.8
2103	51.7
2102	51.6
2101	51.5
2100	51.5
2099	51.5
2098	51.4
2097	51.4
2096	51.4
2095	51.3
2094	51.3
2093	51.3
2092	51.3
2091	51.3
2090	51.3
2089	51.3
2088	51.4
2087	51.4
2086	51.5
2085	51.6
2084	51.6
2083	51.7
2082	51.8
2081	51.9
2080	52
2079	52.2
2078	52.3
2077	52.4
2076	52.6
2075	52.7
2074	52.9
2073	53.1
2072	53.2
2071	53.4
2070	53.6
2069	53.8
2068	54.1
2067	54.3
2066	54.5
2065	54.8
2064	55.1
2063	55.3
2062	55.6
2061	55.9
2060	56.2
2059	56.5
2058	56.8
2057	57
2056	57.3
2055	57.6
2054	58
2053	58.3
2052	58.5
2051	58.8
2050	59.1
2049	59.4
2048	59.7
2047	60
2046	60.4
2045	60.7
2044	61
2043	61.4
2042	61.7
2041	62
2040	62.3
2039	62.6
2038	62.9
2037	63.2
2036	63.5
2035	63.7
2034	64
2033	64.3
2032	64.5
2031	64.8
2030	65
2029	65.3
2028	65.5
2027	65.8
2026	66
2025	66.2
2024	66.4
2023	66.7
2022	66.9
2021	67
2020	67.2
2019	67.4
2018	67.5
2017	67.7
2016	67.8
2015	67.9
2014	68
2013	68.2
2012	68.2
2011	68.3
2010	68.4
2009	68.5
2008	68.5
2007	68.6
2006	68.6
2005	68.7
2004	68.7
2003	68.7
2002	68.7
2001	68.7
2000	68.7
1999	68.7
1998	68.7
1997	68.6
1996	68.6
1995	68.5
1994	68.5
1993	68.4
1992	68.4
1991	68.3
1990	68.3
1989	68.2
1988	68.1
1987	68
1986	67.9
1985	67.8
1984	67.6
1983	67.5
1982	67.4
1981	67.3
1980	67.2
1979	67.1
1978	67
1977	66.8
1976	66.7
1975	66.6
1974	66.4
1973	66.3
1972	66.2
1971	66
1970	65.9
1969	65.8
1968	65.7
1967	65.6
1966	65.5
1965	65.4
1964	65.2
1963	65.1
1962	65
1961	64.9
1960	64.8
1959	64.7
1958	64.6
1957	64.5
1956	64.4
1955	64.3
1954	64.3
1953	64.2
1952	64.1
1951	64.1
1950	64
1949	64
1948	64
1947	64
1946	64
1945	64
1944	64
1943	64
1942	64.1
1941	64.1
1940	64.1
1939	64.2
1938	64.3
1937	64.4
1936	64.5
1935	64.6
1934	64.7
1933	64.8
1932	65
1931	65.1
1930	65.3
1929	65.5
1928	65.7
1927	65.9
1926	66.1
1925	66.3
1924	66.6
1923	66.8
1922	67.1
1921	67.4
1920	67.6
1919	67.9
1918	68.2
1917	68.5
1916	68.8
1915	69.1
1914	69.4
1913	69.8
1912	70.1
1911	70.4
1910	70.7
1909	71.1
1908	71.4
1907	71.7
1906	72.1
1905	72.5
1904	72.8
1903	73.2
1902	73.6
1901	73.9
1900	74.2
1899	74.5
1898	74.9
1897	75.2
1896	75.5
1895	75.7
1894	76
1893	76.3
1892	76.5
1891	76.7
1890	77
1889	77.2
1888	77.5
1887	77.8
1886	78
1885	78.2
1884	78.4
1883	78.6
1882	78.8
1881	78.9
1880	79.1
1879	79.3
1878	79.4
1877	79.5
1876	79.7
1875	79.8
1874	79.9
1873	80
1872	80.1
1871	80.2
1870	80.3
1869	80.3
1868	80.4
1867	80.5
1866	80.5
1865	80.6
1864	80.6
1863	80.7
1862	80.7
1861	80.7
1860	80.7
1859	80.8
1858	80.8
1857	80.8
1856	80.8
1855	80.8
1854	80.8
1853	80.8
1852	80.8
1851	80.8
1850	80.7
1849	80.7
1848	80.7
1847	80.7
1846	80.6
1845	80.6
1844	80.6
1843	80.5
1842	80.5
1841	80.5
1840	80.5
1839	80.4
1838	80.4
1837	80.3
1836	80.3
1835	80.2
1834	80.2
1833	80.2
1832	80.1
1831	80.1
1830	80
1829	80
1828	80
1827	79.9
1826	79.9
1825	79.8
1824	79.8
1823	79.7
1822	79.7
1821	79.7
1820	79.6
1819	79.6
1818	79.6
1817	79.5
1816	79.5
1815	79.4
1814	79.4
1813	79.4
1812	79.3
1811	79.3
1810	79.3
1809	79.2
1808	79.2
1807	79.2
1806	79.1
1805	79.1
1804	79.1
1803	79
1802	79
1801	79
1800	78.9
1799	78.9
1798	78.9
1797	78.9
1796	78.8
1795	78.8
1794	78.7
1793	78.7
1792	78.7
1791	78.6
1790	78.6
1789	78.6
1788	78.5
1787	78.5
1786	78.4
1785	78.4
1784	78.4
1783	78.3
1782	78.3
1781	78.2
1780	78.2
1779	78.2
1778	78.1
1777	78.1
1776	78
1775	78
1774	77.9
1773	77.9
1772	77.8
1771	77.8
1770	77.8
1769	77.8
1768	77.7
1767	77.7
1766	77.6
1765	77.6
1764	77.6
1763	77.5
1762	77.5
1761	77.5
1760	77.5
1759	77.5
1758	77.5
1757	77.5
1756	77.5
1755	77.5
1754	77.5
1753	77.5
1752	77.5
1751	77.5
1750	77.5
1749	77.5
1748	77.6
1747	77.6
1746	77.6
1745	77.6
1744	77.6
1743	77.6
1742	77.6
1741	77.6
1740	77.6
1739	77.6
1738	77.6
1737	77.6
1736	77.6
1735	77.6
1734	77.6
1733	77.6
1732	77.6
1731	77.6
1730	77.5
1729	77.5
1728	77.5
1727	77.5
1726	77.5
1725	77.4
1724	77.4
1723	77.4
1722	77.4
1721	77.4
1720	77.4
1719	77.4
1718	77.4
1717	77.4
1716	77.4
1715	77.4
1714	77.4
1713	77.4
1712	77.4
1711	77.4
1710	77.5
1709	77.5
1708	77.6
1707	77.7
1706	77.8
1705	77.9
1704	77.9
1703	78
1702	78.1
1701	78.3
1700	78.4
1699	78.5
1698	78.6
1697	78.7
1696	78.8
1695	79
1694	79.1
1693	79.2
1692	79.3
1691	79.4
1690	79.5
1689	79.6
1688	79.7
1687	79.8
1686	79.9
1685	80
1684	80.1
1683	80.2
1682	80.3
1681	80.4
1680	80.5
1679	80.5
1678	80.6
1677	80.6
1676	80.6
1675	80.6
1674	80.7
1673	80.7
1672	80.7
1671	80.7
1670	80.7
1669	80.7
1668	80.7
1667	80.7
1666	80.6
1665	80.6
1664	80.6
1663	80.5
1662	80.5
1661	80.5
1660	80.5
1659	80.4
1658	80.4
1657	80.3
1656	80.3
1655	80.2
1654	80.2
1653	80.2
1652	80.1
1651	80.1
1650	80
1649	80
1648	79.9
1647	79.8
1646	79.8
1645	79.7
1644	79.6
1643	79.6
1642	79.5
1641	79.5
1640	79.4
1639	79.3
1638	79.3
1637	79.2
1636	79.1
1635	79
1634	79
1633	78.9
1632	78.8
1631	78.8
1630	78.7
1629	78.6
1628	78.5
1627	78.5
1626	78.4
1625	78.3
1624	78.2
1623	78.1
1622	78.1
1621	78
1620	77.9
1619	77.8
1618	77.8
1617	77.7
1616	77.6
1615	77.6
1614	77.5
1613	77.4
1612	77.3
1611	77.3
1610	77.2
1609	77.1
1608	77
1607	77
1606	76.9
1605	76.9
1604	76.8
1603	76.8
1602	76.7
1601	76.7
1600	76.6
1599	76.5
1598	76.5
1597	76.5
1596	76.4
1595	76.3
1594	76.3
1593	76.2
1592	76.2
1591	76.2
1590	76.1
1589	76.1
1588	76.1
1587	76.1
1586	76
1585	76
1584	76
1583	76
1582	75.9
1581	75.9
1580	75.9
1579	75.9
1578	75.9
1577	75.9
1576	75.8
1575	75.9
1574	75.9
1573	75.9
1572	75.9
1571	75.9
1570	75.9
1569	75.9
1568	75.9
1567	75.9
1566	75.9
1565	75.9
1564	75.9
1563	75.9
1562	76
1561	76
1560	76
1559	76
1558	76
1557	76
1556	76.1
1555	76
1554	76.1
1553	76.1
1552	76.1
1551	76.1
1550	76.2
1549	76.2
1548	76.2
1547	76.2
1546	76.2
1545	76.2
1544	76.2
1543	76.2
1542	76.2
1541	76.2
1540	76.2
1539	76.2
1538	76.2
1537	76.2
1536	76.2
1535	76.2
1534	76.2
1533	76.2
1532	76.2
1531	76.2
1530	76.2
1529	76.2
1528	76.2
1527	76.2
1526	76.1
1525	76.1
1524	76.1
1523	76.1
1522	76.1
1521	76
1520	76
1519	76
1518	76
1517	76
1516	75.9
1515	75.9
1514	75.9
1513	75.9
1512	75.9
1511	75.9
1510	75.9
1509	75.9
1508	75.8
1507	75.8
1506	75.8
1505	75.8
1504	75.8
1503	75.7
1502	75.7
1501	75.7
1500	75.7
1499	75.7
1498	75.7
1497	75.6
1496	75.6
1495	75.6
1494	75.7
1493	75.6
1492	75.6
1491	75.6
1490	75.6
1489	75.6
1488	75.6
1487	75.6
1486	75.7
1485	75.7
1484	75.7
1483	75.7
1482	75.7
1481	75.7
1480	75.8
1479	75.8
1478	75.8
1477	75.9
1476	75.9
1475	75.9
1474	76
1473	76
1472	76
1471	76.1
1470	76.2
1469	76.2
1468	76.3
1467	76.4
1466	76.4
1465	76.5
1464	76.5
1463	76.6
1462	76.7
1461	76.8
1460	76.9
1459	77
1458	77.1
1457	77.2
1456	77.3
1455	77.4
1454	77.4
1453	77.6
1452	77.6
1451	77.8
1450	77.9
1449	78
1448	78.1
1447	78.3
1446	78.4
1445	78.5
1444	78.7
1443	78.8
1442	78.9
1441	79
1440	79.1
1439	79.2
1438	79.4
1437	79.5
1436	79.7
1435	79.8
1434	80
1433	80.1
1432	80.2
1431	80.4
1430	80.5
1429	80.6
1428	80.8
1427	81
1426	81.1
1425	81.3
1424	81.5
1423	81.7
1422	81.8
1421	81.9
1420	82.1
1419	82.3
1418	82.4
1417	82.6
1416	82.8
1415	82.9
1414	83.1
1413	83.2
1412	83.4
1411	83.6
1410	83.7
1409	83.9
1408	84
1407	84.2
1406	84.4
1405	84.6
1404	84.7
1403	84.9
1402	85
1401	85.1
1400	85.3
1399	85.3
1398	85.5
1397	85.6
1396	85.7
1395	85.8
1394	85.9
1393	86
1392	86.1
1391	86.2
1390	86.3
1389	86.4
1388	86.4
1387	86.5
1386	86.6
1385	86.7
1384	86.8
1383	86.9
1382	86.9
1381	87
1380	87
1379	87
1378	87.1
1377	87.1
1376	87.1
1375	87.2
1374	87.2
1373	87.3
1372	87.3
1371	87.4
1370	87.4
1369	87.5
1368	87.5
1367	87.5
1366	87.5
1365	87.6
1364	87.6
1363	87.6
1362	87.7
1361	87.7
1360	87.7
1359	87.8
1358	87.8
1357	87.8
1356	87.8
1355	87.9
1354	87.9
1353	87.9
1352	87.9
1351	88
1350	88
1349	88.1
1348	88.1
1347	88.1
1346	88.1
1345	88.1
1344	88.1
1343	88.1
1342	88.2
1341	88.2
1340	88.2
1339	88.2
1338	88.2
1337	88.3
1336	88.3
1335	88.3
1334	88.3
1333	88.3
1332	88.3
1331	88.4
1330	88.4
1329	88.4
1328	88.4
1327	88.4
1326	88.4
1325	88.5
1324	88.4
1323	88.4
1322	88.4
1321	88.5
1320	88.5
1319	88.5
1318	88.5
1317	88.5
1316	88.5
1315	88.6
1314	88.5
1313	88.5
1312	88.5
1311	88.5
1310	88.6
1309	88.5
1308	88.5
1307	88.5
1306	88.5
1305	88.5
1304	88.5
1303	88.5
1302	88.6
1301	88.6
1300	88.6
1299	88.5
1298	88.5
1297	88.6
1296	88.6
1295	88.6
1294	88.6
1293	88.5
1292	88.6
1291	88.6
1290	88.5
1289	88.5
1288	88.5
1287	88.5
1286	88.5
1285	88.5
1284	88.5
1283	88.5
1282	88.5
1281	88.5
1280	88.5
1279	88.4
1278	88.4
1277	88.4
1276	88.4
1275	88.4
1274	88.4
1273	88.4
1272	88.4
1271	88.4
1270	88.4
1269	88.4
1268	88.4
1267	88.4
1266	88.4
1265	88.4
1264	88.4
1263	88.4
1262	88.4
1261	88.4
1260	88.3
1259	88.3
1258	88.3
1257	88.3
1256	88.3
1255	88.3
1254	88.3
1253	88.3
1252	88.3
1251	88.2
1250	88.2
1249	88.2
1248	88.3
1247	88.3
1246	88.3
1245	88.2
1244	88.2
1243	88.2
1242	88.2
1241	88.2
1240	88.2
1239	88.2
1238	88.2
1237	88.2
1236	88.1
1235	88.1
1234	88.1
1233	88.1
1232	88.1
1231	88
1230	88
1229	88
1228	88
1227	88
1226	88
1225	88
1224	87.9
1223	87.9
1222	87.9
1221	87.9
1220	87.9
1219	87.9
1218	87.8
1217	87.8
1216	87.8
1215	87.8
1214	87.7
1213	87.7
1212	87.7
1211	87.7
1210	87.6
1209	87.6
1208	87.6
1207	87.6
1206	87.6
1205	87.6
1204	87.5
1203	87.5
1202	87.5
1201	87.5
1200	87.5
1199	87.5
1198	87.6
1197	87.6
1196	87.6
1195	87.6
1194	87.6
1193	87.7
1192	87.7
1191	87.7
1190	87.8
1189	87.8
1188	87.8
1187	87.9
1186	87.9
1185	88
1184	88
1183	88
1182	88.1
1181	88.1
1180	88.2
1179	88.2
1178	88.3
1177	88.3
1176	88.4
1175	88.4
1174	88.4
1173	88.5
1172	88.5
1171	88.6
1170	88.6
1169	88.6
1168	88.6
1167	88.7
1166	88.7
1165	88.7
1164	88.7
1163	88.8
1162	88.8
1161	88.8
1160	88.8
1159	88.9
1158	88.9
1157	88.9
1156	88.9
1155	88.9
1154	89
1153	89
1152	89
1151	89
1150	89
1149	89
1148	89
1147	89
1146	89.1
1145	89.1
1144	89.1
1143	89.1
1142	89.1
1141	89.2
1140	89.2
1139	89.2
1138	89.2
1137	89.2
1136	89.2
1135	89.2
1134	89.2
1133	89.2
1132	89.2
1131	89.2
1130	89.3
1129	89.3
1128	89.2
1127	89.3
1126	89.3
1125	89.3
1124	89.3
1123	89.3
1122	89.3
1121	89.3
1120	89.3
1119	89.3
1118	89.3
1117	89.3
1116	89.3
1115	89.3
1114	89.3
1113	89.3
1112	89.3
1111	89.3
1110	89.3
1109	89.3
1108	89.3
1107	89.3
1106	89.3
1105	89.3
1104	89.3
1103	89.3
1102	89.3
1101	89.3
1100	89.3
1099	89.3
1098	89.3
1097	89.3
1096	89.3
1095	89.3
1094	89.3
1093	89.3
1092	89.3
1091	89.3
1090	89.3
1089	89.3
1088	89.2
1087	89.2
1086	89.2
1085	89.2
1084	89.2
1083	89.2
1082	89.2
1081	89.2
1080	89.2
1079	89.2
1078	89.3
1077	89.2
1076	89.3
1075	89.3
1074	89.2
1073	89.2
1072	89.3
1071	89.2
1070	89.2
1069	89.2
1068	89.2
1067	89.2
1066	89.3
1065	89.3
1064	89.3
1063	89.3
1062	89.3
1061	89.3
1060	89.2
1059	89.2
1058	89.2
1057	89.3
1056	89.2
1055	89.2
1054	89.2
1053	89.2
1052	89.3
1051	89.2
1050	89.2
1049	89.2
1048	89.2
1047	89.3
1046	89.3
1045	89.2
1044	89.2
1043	89.2
1042	89.2
1041	89.2
1040	89.2
1039	89.1
1038	89.2
1037	89.2
1036	89.2
1035	89.2
1034	89.2
1033	89.3
1032	89.3
1031	89.3
1030	89.2
1029	89.2
1028	89.2
1027	89.2
1026	89.2
1025	89.2
1024	89.2
1023	89.2
1022	89.2
1021	89.2
1020	89.2
1019	89.2
1018	89.2
1017	89.2
1016	89.2
1015	89.2
1014	89.2
1013	89.2
1012	89.1
1011	89.2
1010	89.2
1009	89.2
1008	89.2
1007	89.2
1006	89.2
1005	89.2
1004	89.2
1003	89.2
1002	89.2
1001	89.2
1000	89.2
999	89.2
998	89.2
997	89.2
996	89.2
995	89.2
994	89.2
993	89.2
992	89.2
991	89.2
990	89.2
989	89.2
988	89.2
987	89.2
986	89.3
985	89.3
984	89.2
983	89.2
982	89.2
981	89.3
980	89.3
979	89.3
978	89.3
977	89.3
976	89.3
975	89.3
974	89.3
973	89.3
972	89.3
971	89.3
970	89.3
969	89.3
968	89.3
967	89.3
966	89.3
965	89.4
964	89.4
963	89.4
962	89.4
961	89.3
960	89.3
959	89.3
958	89.3
957	89.3
956	89.3
955	89.3
954	89.4
953	89.3
952	89.4
951	89.4
950	89.3
949	89.3
948	89.3
947	89.3
946	89.3
945	89.4
944	89.4
943	89.3
942	89.3
941	89.4
940	89.4
939	89.5
938	89.6
937	89.7
936	89.7
935	89.7
934	89.7
933	89.6
932	89.5
931	89.5
930	89.4
929	89.4
928	89.4
927	89.3
926	89.4
925	89.4
924	89.4
923	89.4
922	89.4
921	89.4
920	89.4
919	89.4
918	89.4
917	89.4
916	89.4
915	89.4
914	89.4
913	89.4
912	89.4
911	89.4
910	89.4
909	89.4
908	89.4
907	89.4
906	89.4
905	89.4
904	89.4
903	89.4
902	89.4
901	89.4
900	89.4
899	89.4
898	89.4
897	89.4
896	89.4
895	89.4
894	89.4
893	89.4
892	89.4
891	89.5
890	89.5
889	89.5
888	89.5
887	89.5
886	89.5
885	89.5
884	89.5
883	89.5
882	89.5
881	89.5
880	89.5
879	89.5
878	89.5
877	89.5
876	89.5
875	89.5
874	89.5
873	89.5
872	89.5
871	89.5
870	89.5
869	89.5
868	89.5
867	89.5
866	89.5
865	89.5
864	89.5
863	89.5
862	89.5
861	89.5
860	89.5
859	89.5
858	89.5
857	89.5
856	89.5
855	89.5
854	89.5
853	89.5
852	89.5
851	89.5
850	89.4
849	89.4
848	89.2
847	89.2
846	89.3
845	89.4
844	89.4
843	89.5
842	89.5
841	89.5
840	89.5
839	89.5
838	89.4
837	89.3
836	89.3
835	89.3
834	89.2
833	89.3
832	89.3
831	89.4
830	89.4
829	89.4
828	89.3
827	89.3
826	89.3
825	89.4
824	89.5
823	89.5
822	89.5
821	89.6
820	89.6
819	89.6
818	89.5
817	89.5
816	89.4
815	89.4
814	89.4
813	89.4
812	89.4
811	89.5
810	89.5
809	89.4
808	89.4
807	89.4
806	89.3
805	89.4
804	89.5
803	89.5
802	89.5
801	89.5
800	89.4
799	89.3
798	89.3
797	89.3
796	89.2
795	89.3
794	89.2
793	89.2
792	89.2
791	89.2
790	89.2
789	89.3
788	89.4
787	89.4
786	89.4
785	89.5
784	89.4
783	89.4
782	89.4
781	89.5
780	89.5
779	89.5
778	89.5
777	89.5
776	89.4
775	89.4
774	89.4
773	89.4
772	89.5
771	89.5
770	89.6
769	89.6
768	89.5
767	89.4
766	89.4
765	89.4
764	89.4
763	89.4
762	89.4
761	89.4
760	89.4
759	89.3
758	89.3
757	89.2
756	89.3
755	89.4
754	89.4
753	89.4
752	89.4
751	89.3
750	89.3
749	89.3
748	89.3
747	89.4
746	89.5
745	89.5
744	89.5
743	89.5
742	89.5
741	89.4
740	89.4
739	89.4
738	89.4
737	89.4
736	89.4
735	89.5
734	89.4
733	89.4
732	89.4
731	89.4
730	89.4
729	89.4
728	89.4
727	89.4
726	89.4
725	89.4
724	89.4
723	89.4
722	89.4
721	89.4
720	89.4
719	89.4
718	89.4
717	89.4
716	89.5
715	89.5
714	89.5
713	89.4
712	89.5
711	89.4
710	89.4
709	89.4
708	89.4
707	89.4
706	89.4
705	89.4
704	89.4
703	89.4
702	89.4
701	89.4
700	89.4
699	89.4
698	89.4
697	89.4
696	89.4
695	89.4
694	89.4
693	89.4
692	89.4
691	89.4
690	89.4
689	89.4
688	89.5
687	89.5
686	89.5
685	89.4
684	89.4
683	89.4
682	89.4
681	89.4
680	89.4
679	89.4
678	89.4
677	89.4
676	89.4
675	89.4
674	89.4
673	89.4
672	89.4
671	89.4
670	89.4
669	89.4
668	89.4
667	89.4
666	89.4
665	89.4
664	89.4
663	89.4
662	89.4
661	89.5
660	89.5
659	89.5
658	89.4
657	89.4
656	89.4
655	89.4
654	89.3
653	89.3
652	89.3
651	89.4
650	89.3
649	89.3
648	89.4
647	89.4
646	89.4
645	89.4
644	89.4
643	89.4
642	89.4
641	89.4
640	89.4
639	89.4
638	89.3
637	89.4
636	89.3
635	89.4
634	89.4
633	89.4
632	89.4
631	89.4
630	89.4
629	89.4
628	89.4
627	89.4
626	89.4
625	89.4
624	89.4
623	89.4
622	89.4
621	89.3
620	89.3
619	89.3
618	89.3
617	89.3
616	89.4
615	89.4
614	89.4
613	89.4
612	89.4
611	89.4
610	89.4
609	89.4
608	89.4
607	89.3
606	89.3
605	89.3
604	89.3
603	89.3
[truncated: 403 more rows]

## Sheet: No.8
Report Date:	20:11:21, 04/01/2019
Wavelength data table
Sample Name	800.00nm(%T)	750.00nm(%T)	700.00nm(%T)	650.00nm(%T)	600.00nm(%T)	550.00nm(%T)	500.00nm(%T)	450.00nm(%T)	400.00nm(%T)	350.00nm(%T)	300.00nm(%T)	250.00nm(%T)
'zz	85.8	85.7	85.2	83.9	84.7	84.3	82.4	80	71.8	64	53.5	29
Sample:	'zz
File name:
Run Date:	20:06:11, 04/01/2019
Operator:	Administrator
Comment:	'
Instrument
Model:	U-4100 Spectrophotometer(Solid)
Serial Number:	'
ROM Version:	5300 05
Instrument Parameters
Measurement Type:	Wavelength Scan
Data Mode:	%T
Start Wavelength:	2500.00 nm
End Wavelength:	200.00 nm
Scan Speed:	300 nm/min
Sampling Interval:	1.00 nm
Delay:	0 s
Cycle Time:	0.0 min
Replicates:	1
Auto Zero before each run:	Off
Slit Width:	4.00 nm
PMT Voltage:	Auto1
Lamp Change Mode:	Auto
Lamp Change Wavelength:	340.00 nm
Baseline Correction:	User 1
High Resolution:	Off
D2 Lamp:	On
WI Lamp:	On
R/S Reverse:	Off
Attenuation:	'None
--- NIR ---
Scan Speed:	750 nm/min
Slit:	Auto change
PbS Gain:	1
Detector change correct:	OFF
Detector change Wavelength:	850.0 nm
Light control:	Fixed
--------------
Path Length:	10.0 mm
Peak Detection
Integration Method:	Rectangular
Sensitivity:	1
Threshold:	0.01
Peaks
Peak #	Start (nm)	Apex (nm)	End (nm)	Height (%T)	Valley (nm)	Valley (%T)
1	2500	2494	2400	35.8	2400	47.4
2	2400	2352	2349	45	2349	45.1
3	2349	2312	2237	43.5	2237	65.6
4	2237	2197	2179	62.3	2179	62.7
5	2179	2092	2002	53.9	2002	67.5
6	2002	1945	1855	62.8	1855	78.8
7	1855	1750	1741	75.2	1741	75.2
8	1741	1717	1668	74.8	1668	78.6
9	1668	1567	1543	75.2	1543	75.3
10	1543	1488	1309	74.4	1309	85.6
11	1309	1297	1295	85.5	1295	85.6
12	1295	1201	1118	84.4	1118	86.2
13	1118	1112	1104	86.2	1104	86.3
14	1104	1096	1090	86.2	1090	86.3
15	1090	1078	1074	86.2	1074	86.3
16	1074	1062	1050	86.2	1050	86.3
17	1050	1045	1033	86.1	1033	86.2
18	1033	1010	977	86.1	977	86.3
19	977	971	966	86.2	966	86.3
20	966	958	953	86.2	953	86.3
21	953	944	935	86.2	935	86.6
22	935	929	925	86.3	925	86.3
23	925	915	905	86.3	905	86.3
24	905	900	895	86.3	895	86.3
25	895	890	884	86.3	884	86.3
26	884	880	868	86.3	868	86.4
27	868	858	853	86.2	853	86.3
28	853	847	842	85.8	842	86.1
29	842	822	810	85.7	810	86
30	810	799	796	85.7	796	85.8
31	796	784	781	85.7	781	85.8
32	781	776	763	85.7	763	85.9
33	763	752	748	85.7	748	85.8
34	748	737	731	85.6	731	85.8
35	731	721	716	85.5	716	85.6
36	716	667	624	82.3	624	84.6
37	624	620	587	84.6	587	84.8
38	587	397	392	71.8	392	72.1
Data Points
nm	%T
2500	36.1
2499	36.1
2498	36.1
2497	36
2496	36
2495	35.9
2494	35.8
2493	35.8
2492	35.9
2491	35.9
2490	35.9
2489	36
2488	36
2487	36
2486	36.1
2485	36.1
2484	36.2
2483	36.2
2482	36.3
2481	36.4
2480	36.4
2479	36.5
2478	36.6
2477	36.8
2476	37
2475	37.2
2474	37.4
2473	37.5
2472	37.7
2471	37.8
2470	38
2469	38.1
2468	38.3
2467	38.5
2466	38.8
2465	39
2464	39.2
2463	39.3
2462	39.5
2461	39.8
2460	40
2459	40.3
2458	40.5
2457	40.7
2456	40.9
2455	41.1
2454	41.3
2453	41.5
2452	41.7
2451	41.9
2450	42.2
2449	42.4
2448	42.5
2447	42.7
2446	42.8
2445	43
2444	43.1
2443	43.3
2442	43.4
2441	43.6
2440	43.8
2439	44
2438	44.2
2437	44.3
2436	44.4
2435	44.6
2434	44.7
2433	44.8
2432	45
2431	45.1
2430	45.2
2429	45.3
2428	45.4
2427	45.4
2426	45.5
2425	45.6
2424	45.7
2423	45.8
2422	46
2421	46.1
2420	46.3
2419	46.4
2418	46.4
2417	46.5
2416	46.6
2415	46.6
2414	46.7
2413	46.7
2412	46.8
2411	46.9
2410	46.9
2409	47
2408	47
2407	47.1
2406	47.2
2405	47.3
2404	47.3
2403	47.4
2402	47.4
2401	47.4
2400	47.4
2399	47.4
2398	47.4
2397	47.4
2396	47.4
2395	47.4
2394	47.4
2393	47.4
2392	47.3
2391	47.3
2390	47.2
2389	47.2
2388	47.1
2387	47.1
2386	47
2385	47
2384	46.9
2383	46.8
2382	46.8
2381	46.7
2380	46.6
2379	46.5
2378	46.4
2377	46.3
2376	46.2
2375	46.2
2374	46.1
2373	46
2372	46
2371	45.9
2370	45.8
2369	45.7
2368	45.7
2367	45.6
2366	45.5
2365	45.4
2364	45.4
2363	45.3
2362	45.2
2361	45.2
2360	45.1
2359	45.1
2358	45.1
2357	45.1
2356	45.1
2355	45
2354	45
2353	45
2352	45
2351	45
2350	45
2349	45.1
2348	45
2347	45
2346	45
2345	45
2344	45
2343	45
2342	45
2341	45
2340	45
2339	45
2338	45
2337	45
2336	45
2335	44.9
2334	44.9
2333	44.9
2332	44.8
2331	44.8
2330	44.7
2329	44.6
2328	44.6
2327	44.5
2326	44.4
2325	44.3
2324	44.2
2323	44.1
2322	44.1
2321	44
2320	43.9
2319	43.9
2318	43.8
2317	43.8
2316	43.7
2315	43.6
2314	43.6
2313	43.5
2312	43.5
2311	43.5
2310	43.6
2309	43.6
2308	43.7
2307	43.7
2306	43.8
2305	44
2304	44.1
2303	44.3
2302	44.5
2301	44.7
2300	45
2299	45.3
2298	45.6
2297	45.9
2296	46.3
2295	46.6
2294	47
2293	47.4
2292	47.8
2291	48.3
2290	48.7
2289	49.2
2288	49.7
2287	50.1
2286	50.7
2285	51.3
2284	51.8
2283	52.4
2282	53
2281	53.6
2280	54.2
2279	54.7
2278	55.2
2277	55.7
2276	56.3
2275	56.8
2274	57.3
2273	57.8
2272	58.2
2271	58.6
2270	59.1
2269	59.5
2268	59.9
2267	60.3
2266	60.7
2265	61.1
2264	61.5
2263	61.8
2262	62.1
2261	62.5
2260	62.9
2259	63.2
2258	63.4
2257	63.7
2256	63.9
2255	64.1
2254	64.3
2253	64.4
2252	64.6
2251	64.7
2250	64.8
2249	65
2248	65
2247	65.1
2246	65.2
2245	65.3
2244	65.4
2243	65.5
2242	65.5
2241	65.5
2240	65.5
2239	65.6
2238	65.6
2237	65.6
2236	65.6
2235	65.5
2234	65.5
2233	65.5
2232	65.4
2231	65.3
2230	65.3
2229	65.2
2228	65.1
2227	65
2226	64.9
2225	64.8
2224	64.6
2223	64.5
2222	64.4
2221	64.2
2220	64.1
2219	64
2218	63.9
2217	63.8
2216	63.7
2215	63.5
2214	63.4
2213	63.3
2212	63.2
2211	63.1
2210	63
2209	62.9
2208	62.8
2207	62.7
2206	62.6
2205	62.6
2204	62.5
2203	62.5
2202	62.4
2201	62.4
2200	62.4
2199	62.3
2198	62.3
2197	62.3
2196	62.3
2195	62.3
2194	62.4
2193	62.4
2192	62.4
2191	62.4
2190	62.5
2189	62.5
2188	62.5
2187	62.5
2186	62.5
2185	62.6
2184	62.6
2183	62.6
2182	62.6
2181	62.6
2180	62.7
2179	62.7
2178	62.7
2177	62.7
2176	62.6
2175	62.6
2174	62.6
2173	62.5
2172	62.5
2171	62.4
2170	62.3
2169	62.3
2168	62.2
2167	62.2
2166	62.1
2165	62
2164	61.9
2163	61.9
2162	61.8
2161	61.6
2160	61.5
2159	61.4
2158	61.3
2157	61.2
2156	61.1
2155	60.9
2154	60.8
2153	60.8
2152	60.7
2151	60.5
2150	60.4
2149	60.3
2148	60.1
2147	60
2146	59.9
2145	59.7
2144	59.6
2143	59.4
2142	59.3
2141	59.1
2140	59
2139	58.8
2138	58.7
2137	58.5
2136	58.4
2135	58.2
2134	58.1
2133	58
2132	57.8
2131	57.7
2130	57.5
2129	57.4
2128	57.2
2127	57.1
2126	56.9
2125	56.8
2124	56.6
2123	56.5
2122	56.4
2121	56.3
2120	56.1
2119	56
2118	55.9
2117	55.8
2116	55.6
2115	55.5
2114	55.4
2113	55.3
2112	55.1
2111	55
2110	54.9
2109	54.8
2108	54.7
2107	54.6
2106	54.6
2105	54.5
2104	54.4
2103	54.3
2102	54.3
2101	54.2
2100	54.1
2099	54.1
2098	54
2097	54
2096	53.9
2095	53.9
2094	53.9
2093	53.9
2092	53.9
2091	53.9
2090	53.9
2089	53.9
2088	53.9
2087	54
2086	54
2085	54.1
2084	54.2
2083	54.2
2082	54.3
2081	54.4
2080	54.5
2079	54.6
2078	54.7
2077	54.8
2076	54.9
2075	55
2074	55.1
2073	55.3
2072	55.4
2071	55.6
2070	55.8
2069	55.9
2068	56.1
2067	56.3
2066	56.5
2065	56.7
2064	57
2063	57.2
2062	57.4
2061	57.6
2060	57.8
2059	58.1
2058	58.3
2057	58.5
2056	58.8
2055	59
2054	59.2
2053	59.5
2052	59.7
2051	59.9
2050	60.2
2049	60.5
2048	60.7
2047	61
2046	61.2
2045	61.5
2044	61.7
2043	62
2042	62.2
2041	62.5
2040	62.8
2039	63
2038	63.3
2037	63.5
2036	63.7
2035	63.9
2034	64.1
2033	64.3
2032	64.5
2031	64.7
2030	64.9
2029	65.1
2028	65.3
2027	65.4
2026	65.6
2025	65.8
2024	66
2023	66.1
2022	66.3
2021	66.4
2020	66.5
2019	66.6
2018	66.8
2017	66.8
2016	66.9
2015	67
2014	67.1
2013	67.2
2012	67.2
2011	67.3
2010	67.3
2009	67.4
2008	67.4
2007	67.4
2006	67.4
2005	67.4
2004	67.5
2003	67.4
2002	67.5
2001	67.5
2000	67.4
1999	67.4
1998	67.4
1997	67.3
1996	67.3
1995	67.2
1994	67.1
1993	67.1
1992	67
1991	67
1990	66.9
1989	66.8
1988	66.7
1987	66.7
1986	66.6
1985	66.5
1984	66.4
1983	66.3
1982	66.2
1981	66
1980	65.9
1979	65.8
1978	65.7
1977	65.6
1976	65.5
1975	65.4
1974	65.2
1973	65.1
1972	65
1971	64.9
1970	64.8
1969	64.7
1968	64.6
1967	64.5
1966	64.3
1965	64.2
1964	64.1
1963	64
1962	63.9
1961	63.8
1960	63.7
1959	63.6
1958	63.5
1957	63.4
1956	63.3
1955	63.2
1954	63.2
1953	63.1
1952	63
1951	63
1950	63
1949	62.9
1948	62.9
1947	62.9
1946	62.9
1945	62.8
1944	62.8
1943	62.9
1942	62.9
1941	62.9
1940	62.9
1939	63
1938	63
1937	63.1
1936	63.2
1935	63.2
1934	63.3
1933	63.4
1932	63.5
1931	63.6
1930	63.8
1929	63.9
1928	64.1
1927	64.3
1926	64.4
1925	64.6
1924	64.8
1923	65.1
1922	65.3
1921	65.5
1920	65.8
1919	66
1918	66.3
1917	66.5
1916	66.8
1915	67
1914	67.3
1913	67.6
1912	67.9
1911	68.3
1910	68.6
1909	68.9
1908	69.2
1907	69.5
1906	69.8
1905	70.2
1904	70.6
1903	70.9
1902	71.2
1901	71.6
1900	71.9
1899	72.2
1898	72.5
1897	72.8
1896	73.1
1895	73.4
1894	73.7
1893	74
1892	74.2
1891	74.5
1890	74.8
1889	75
1888	75.3
1887	75.5
1886	75.7
1885	75.9
1884	76.2
1883	76.4
1882	76.6
1881	76.8
1880	76.9
1879	77.1
1878	77.3
1877	77.4
1876	77.5
1875	77.7
1874	77.8
1873	77.9
1872	78
1871	78.1
1870	78.2
1869	78.3
1868	78.4
1867	78.4
1866	78.5
1865	78.5
1864	78.6
1863	78.6
1862	78.7
1861	78.7
1860	78.8
1859	78.8
1858	78.8
1857	78.8
1856	78.8
1855	78.8
1854	78.8
1853	78.8
1852	78.8
1851	78.8
1850	78.8
1849	78.8
1848	78.7
1847	78.7
1846	78.7
1845	78.7
1844	78.6
1843	78.6
1842	78.6
1841	78.5
1840	78.5
1839	78.5
1838	78.4
1837	78.4
1836	78.4
1835	78.3
1834	78.3
1833	78.2
1832	78.2
1831	78.2
1830	78.1
1829	78.1
1828	78.1
1827	78
1826	78
1825	77.9
1824	77.9
1823	77.8
1822	77.8
1821	77.8
1820	77.7
1819	77.7
1818	77.6
1817	77.6
1816	77.6
1815	77.5
1814	77.5
1813	77.5
1812	77.4
1811	77.4
1810	77.4
1809	77.4
1808	77.3
1807	77.3
1806	77.2
1805	77.2
1804	77.2
1803	77.1
1802	77.1
1801	77
1800	77
1799	77
1798	76.9
1797	76.9
1796	76.8
1795	76.8
1794	76.8
1793	76.7
1792	76.7
1791	76.7
1790	76.6
1789	76.6
1788	76.5
1787	76.5
1786	76.4
1785	76.4
1784	76.3
1783	76.3
1782	76.2
1781	76.2
1780	76.1
1779	76.1
1778	76
1777	76
1776	75.9
1775	75.9
1774	75.8
1773	75.8
1772	75.8
1771	75.7
1770	75.7
1769	75.6
1768	75.6
1767	75.6
1766	75.5
1765	75.5
1764	75.4
1763	75.4
1762	75.4
1761	75.3
1760	75.3
1759	75.3
1758	75.3
1757	75.2
1756	75.2
1755	75.2
1754	75.2
1753	75.2
1752	75.2
1751	75.2
1750	75.2
1749	75.2
1748	75.2
1747	75.2
1746	75.2
1745	75.2
1744	75.2
1743	75.2
1742	75.2
1741	75.2
1740	75.2
1739	75.2
1738	75.2
1737	75.2
1736	75.2
1735	75.2
1734	75.2
1733	75.1
1732	75.1
1731	75.1
1730	75.1
1729	75
1728	75
1727	75
1726	75
1725	74.9
1724	74.9
1723	74.9
1722	74.9
1721	74.8
1720	74.8
1719	74.8
1718	74.8
1717	74.8
1716	74.8
1715	74.8
1714	74.8
1713	74.8
1712	74.8
1711	74.9
1710	74.9
1709	74.9
1708	75
1707	75.1
1706	75.1
1705	75.2
1704	75.3
1703	75.4
1702	75.5
1701	75.6
1700	75.7
1699	75.9
1698	76
1697	76.1
1696	76.3
1695	76.4
1694	76.5
1693	76.6
1692	76.8
1691	76.9
1690	77
1689	77.1
1688	77.2
1687	77.4
1686	77.5
1685	77.6
1684	77.8
1683	77.9
1682	78
1681	78.1
1680	78.2
1679	78.3
1678	78.3
1677	78.4
1676	78.4
1675	78.5
1674	78.5
1673	78.6
1672	78.6
1671	78.6
1670	78.6
1669	78.6
1668	78.6
1667	78.6
1666	78.6
1665	78.6
1664	78.6
1663	78.6
1662	78.6
1661	78.6
1660	78.5
1659	78.5
1658	78.5
1657	78.4
1656	78.4
1655	78.4
1654	78.3
1653	78.3
1652	78.2
1651	78.2
1650	78.2
1649	78.1
1648	78.1
1647	78
1646	78
1645	77.9
1644	77.9
1643	77.8
1642	77.8
1641	77.7
1640	77.7
1639	77.6
1638	77.6
1637	77.5
1636	77.5
1635	77.5
1634	77.4
1633	77.4
1632	77.4
1631	77.3
1630	77.3
1629	77.2
1628	77.2
1627	77.1
1626	77.1
1625	77.1
1624	77
1623	77
1622	76.9
1621	76.9
1620	76.9
1619	76.8
1618	76.8
1617	76.7
1616	76.7
1615	76.6
1614	76.6
1613	76.5
1612	76.5
1611	76.4
1610	76.4
1609	76.3
1608	76.2
1607	76.2
1606	76.1
1605	76.1
1604	76.1
1603	76
1602	76
1601	75.9
1600	75.9
1599	75.9
1598	75.8
1597	75.7
1596	75.7
1595	75.7
1594	75.6
1593	75.6
1592	75.6
1591	75.5
1590	75.5
1589	75.5
1588	75.4
1587	75.4
1586	75.4
1585	75.3
1584	75.3
1583	75.3
1582	75.3
1581	75.3
1580	75.3
1579	75.3
1578	75.2
1577	75.2
1576	75.2
1575	75.2
1574	75.2
1573	75.2
1572	75.2
1571	75.2
1570	75.2
1569	75.2
1568	75.2
1567	75.2
1566	75.2
1565	75.2
1564	75.2
1563	75.2
1562	75.2
1561	75.2
1560	75.3
1559	75.3
1558	75.3
1557	75.3
1556	75.3
1555	75.3
1554	75.3
1553	75.3
1552	75.3
1551	75.3
1550	75.3
1549	75.3
1548	75.3
1547	75.3
1546	75.3
1545	75.3
1544	75.3
1543	75.3
1542	75.3
1541	75.3
1540	75.3
1539	75.3
1538	75.3
1537	75.3
1536	75.3
1535	75.2
1534	75.3
1533	75.2
1532	75.2
1531	75.2
1530	75.2
1529	75.2
1528	75.2
1527	75.2
1526	75.2
1525	75.1
1524	75.1
1523	75.1
1522	75.1
1521	75
1520	75
1519	75
1518	75
1517	75
1516	74.9
1515	74.9
1514	74.9
1513	74.9
1512	74.8
1511	74.8
1510	74.8
1509	74.8
1508	74.8
1507	74.7
1506	74.7
1505	74.7
1504	74.7
1503	74.7
1502	74.6
1501	74.6
1500	74.6
1499	74.6
1498	74.5
1497	74.5
1496	74.5
1495	74.5
1494	74.5
1493	74.5
1492	74.4
1491	74.4
1490	74.4
1489	74.4
1488	74.4
1487	74.4
1486	74.4
1485	74.4
1484	74.4
1483	74.4
1482	74.4
1481	74.4
1480	74.5
1479	74.5
1478	74.5
1477	74.5
1476	74.6
1475	74.6
1474	74.6
1473	74.6
1472	74.6
1471	74.7
1470	74.7
1469	74.8
1468	74.8
1467	74.9
1466	74.9
1465	75
1464	75
1463	75.1
1462	75.1
1461	75.2
1460	75.3
1459	75.3
1458	75.4
1457	75.5
1456	75.5
1455	75.6
1454	75.7
1453	75.7
1452	75.8
1451	75.9
1450	76
1449	76.1
1448	76.2
1447	76.3
1446	76.4
1445	76.5
1444	76.6
1443	76.7
1442	76.8
1441	76.9
1440	77
1439	77.1
1438	77.2
1437	77.3
1436	77.5
1435	77.6
1434	77.7
1433	77.8
1432	77.9
1431	78
1430	78.1
1429	78.2
1428	78.4
1427	78.5
1426	78.6
1425	78.8
1424	78.9
1423	79.1
1422	79.2
1421	79.4
1420	79.5
1419	79.7
1418	79.8
1417	79.9
1416	80.1
1415	80.2
1414	80.4
1413	80.5
1412	80.7
1411	80.8
1410	81
1409	81.1
1408	81.3
1407	81.4
1406	81.6
1405	81.7
1404	81.8
1403	81.9
1402	82.1
1401	82.2
1400	82.4
1399	82.5
1398	82.6
1397	82.7
1396	82.8
1395	82.9
1394	83
1393	83.1
1392	83.2
1391	83.3
1390	83.4
1389	83.5
1388	83.5
1387	83.6
1386	83.7
1385	83.8
1384	83.8
1383	83.9
1382	84
1381	84
1380	84.1
1379	84.1
1378	84.2
1377	84.2
1376	84.2
1375	84.3
1374	84.3
1373	84.4
1372	84.4
1371	84.5
1370	84.5
1369	84.5
1368	84.6
1367	84.6
1366	84.6
1365	84.7
1364	84.7
1363	84.7
1362	84.8
1361	84.8
1360	84.8
1359	84.9
1358	84.9
1357	84.9
1356	84.9
1355	84.9
1354	84.9
1353	84.9
1352	85
1351	85.1
1350	85.1
1349	85.1
1348	85.1
1347	85.2
1346	85.1
1345	85.1
1344	85.2
1343	85.2
1342	85.2
1341	85.2
1340	85.3
1339	85.3
1338	85.3
1337	85.3
1336	85.3
1335	85.3
1334	85.3
1333	85.3
1332	85.3
1331	85.4
1330	85.4
1329	85.4
1328	85.4
1327	85.4
1326	85.4
1325	85.4
1324	85.4
1323	85.5
1322	85.5
1321	85.5
1320	85.5
1319	85.5
1318	85.5
1317	85.5
1316	85.5
1315	85.6
1314	85.6
1313	85.6
1312	85.6
1311	85.6
1310	85.6
1309	85.6
1308	85.6
1307	85.5
1306	85.6
1305	85.6
1304	85.6
1303	85.6
1302	85.6
1301	85.6
1300	85.5
1299	85.5
1298	85.5
1297	85.5
1296	85.6
1295	85.6
1294	85.6
1293	85.6
1292	85.6
1291	85.5
1290	85.5
1289	85.5
1288	85.5
1287	85.5
1286	85.5
1285	85.5
1284	85.5
1283	85.4
1282	85.4
1281	85.4
1280	85.4
1279	85.4
1278	85.5
1277	85.5
1276	85.5
1275	85.4
1274	85.4
1273	85.4
1272	85.4
1271	85.4
1270	85.4
1269	85.4
1268	85.4
1267	85.4
1266	85.4
1265	85.4
1264	85.3
1263	85.4
1262	85.3
1261	85.4
1260	85.4
1259	85.4
1258	85.3
1257	85.3
1256	85.3
1255	85.2
1254	85.2
1253	85.2
1252	85.2
1251	85.2
1250	85.2
1249	85.2
1248	85.2
1247	85.2
1246	85.2
1245	85.2
1244	85.2
1243	85.1
1242	85.1
1241	85.1
1240	85.1
1239	85.1
1238	85.1
1237	85.1
1236	85.1
1235	85.1
1234	85
1233	85
1232	85
1231	85
1230	85
1229	85
1228	84.9
1227	84.9
1226	84.9
1225	84.9
1224	84.9
1223	84.8
1222	84.8
1221	84.8
1220	84.8
1219	84.8
1218	84.7
1217	84.7
1216	84.7
1215	84.7
1214	84.7
1213	84.6
1212	84.6
1211	84.6
1210	84.6
1209	84.5
1208	84.5
1207	84.5
1206	84.5
1205	84.5
1204	84.5
1203	84.5
1202	84.5
1201	84.4
1200	84.5
1199	84.5
1198	84.5
1197	84.5
1196	84.5
1195	84.5
1194	84.5
1193	84.6
1192	84.6
1191	84.6
1190	84.7
1189	84.7
1188	84.7
1187	84.8
1186	84.8
1185	84.9
1184	84.9
1183	84.9
1182	85
1181	85
1180	85.1
1179	85.1
1178	85.1
1177	85.2
1176	85.2
1175	85.3
1174	85.3
1173	85.3
1172	85.3
1171	85.4
1170	85.4
1169	85.4
1168	85.4
1167	85.5
1166	85.5
1165	85.5
1164	85.6
1163	85.6
1162	85.6
1161	85.6
1160	85.6
1159	85.6
1158	85.7
1157	85.7
1156	85.7
1155	85.7
1154	85.7
1153	85.8
1152	85.8
1151	85.8
1150	85.8
1149	85.8
1148	85.9
1147	85.9
1146	85.9
1145	85.9
1144	85.9
1143	85.9
1142	85.9
1141	85.9
1140	86
1139	86
1138	86
1137	86
1136	86.1
1135	86.1
1134	86.1
1133	86.1
1132	86.1
1131	86.1
1130	86.1
1129	86.1
1128	86.2
1127	86.2
1126	86.2
1125	86.2
1124	86.2
1123	86.2
1122	86.2
1121	86.2
1120	86.2
1119	86.2
1118	86.2
1117	86.2
1116	86.2
1115	86.2
1114	86.2
1113	86.2
1112	86.2
1111	86.2
1110	86.2
1109	86.2
1108	86.2
1107	86.2
1106	86.2
1105	86.3
1104	86.3
1103	86.2
1102	86.2
1101	86.2
1100	86.2
1099	86.2
1098	86.2
1097	86.2
1096	86.2
1095	86.2
1094	86.2
1093	86.3
1092	86.3
1091	86.3
1090	86.3
1089	86.2
1088	86.2
1087	86.2
1086	86.2
1085	86.2
1084	86.2
1083	86.2
1082	86.2
1081	86.2
1080	86.2
1079	86.2
1078	86.2
1077	86.2
1076	86.2
1075	86.2
1074	86.3
1073	86.2
1072	86.2
1071	86.2
1070	86.2
1069	86.2
1068	86.2
1067	86.2
1066	86.2
1065	86.2
1064	86.2
1063	86.2
1062	86.2
1061	86.2
1060	86.2
1059	86.2
1058	86.2
1057	86.2
1056	86.2
1055	86.2
1054	86.2
1053	86.2
1052	86.2
1051	86.2
1050	86.3
1049	86.2
1048	86.2
1047	86.2
1046	86.1
1045	86.1
1044	86.2
1043	86.1
1042	86.2
1041	86.2
1040	86.2
1039	86.2
1038	86.2
1037	86.2
1036	86.2
1035	86.2
1034	86.2
1033	86.2
1032	86.2
1031	86.2
1030	86.2
1029	86.2
1028	86.2
1027	86.2
1026	86.2
1025	86.2
1024	86.2
1023	86.2
1022	86.2
1021	86.2
1020	86.1
1019	86.2
1018	86.1
1017	86.2
1016	86.1
1015	86.1
1014	86.1
1013	86.1
1012	86.1
1011	86.2
1010	86.1
1009	86.2
1008	86.1
1007	86.1
1006	86.2
1005	86.1
1004	86.2
1003	86.2
1002	86.1
1001	86.1
1000	86.1
999	86.1
998	86.1
997	86.1
996	86.2
995	86.2
994	86.2
993	86.2
992	86.2
991	86.2
990	86.2
989	86.2
988	86.2
987	86.2
986	86.2
985	86.2
984	86.2
983	86.2
982	86.2
981	86.2
980	86.2
979	86.2
978	86.3
977	86.3
976	86.2
975	86.2
974	86.2
973	86.2
972	86.2
971	86.2
970	86.2
969	86.2
968	86.3
967	86.3
966	86.3
965	86.3
964	86.3
963	86.3
962	86.3
961	86.2
960	86.2
959	86.2
958	86.2
957	86.2
956	86.2
955	86.2
954	86.3
953	86.3
952	86.3
951	86.3
950	86.3
949	86.3
948	86.3
947	86.3
946	86.3
945	86.3
944	86.2
943	86.2
942	86.2
941	86.2
940	86.3
939	86.4
938	86.4
937	86.6
936	86.6
935	86.6
934	86.6
933	86.5
932	86.4
931	86.3
930	86.3
929	86.3
928	86.3
927	86.3
926	86.3
925	86.3
924	86.3
923	86.3
922	86.3
921	86.3
920	86.3
919	86.3
918	86.3
917	86.3
916	86.3
915	86.3
914	86.3
913	86.3
912	86.3
911	86.3
910	86.3
909	86.3
908	86.3
907	86.3
906	86.3
905	86.3
904	86.3
903	86.3
902	86.3
901	86.3
900	86.3
899	86.3
898	86.3
897	86.3
896	86.3
895	86.3
894	86.3
893	86.3
892	86.3
891	86.3
890	86.3
889	86.3
888	86.3
887	86.3
886	86.3
885	86.3
884	86.3
883	86.3
882	86.3
881	86.3
880	86.3
879	86.3
878	86.3
877	86.3
876	86.3
875	86.3
874	86.3
873	86.3
872	86.3
871	86.3
870	86.3
869	86.3
868	86.4
867	86.4
866	86.3
865	86.3
864	86.3
863	86.3
862	86.3
861	86.3
860	86.3
859	86.2
858	86.2
857	86.2
856	86.3
855	86.3
854	86.3
853	86.3
852	86.3
851	86.2
850	86.1
849	85.9
848	85.8
847	85.8
846	85.8
845	85.9
844	86
843	86
842	86.1
841	86
840	86.1
839	86
838	86
837	86.1
836	86.1
835	86
834	86
833	85.9
832	85.8
831	85.9
830	85.8
829	85.8
828	85.8
827	85.9
826	85.8
825	85.8
824	85.8
823	85.8
822	85.7
821	85.7
820	85.8
819	85.8
818	85.8
817	85.9
816	85.8
815	85.8
814	85.8
813	85.8
812	85.8
811	85.9
810	86
809	85.9
808	85.9
807	85.9
806	85.9
805	85.8
804	85.8
803	85.8
802	85.8
801	85.7
800	85.8
799	85.7
798	85.7
797	85.8
796	85.8
795	85.8
794	85.7
793	85.7
792	85.7
791	85.8
790	85.7
789	85.8
788	85.7
787	85.7
786	85.7
785	85.7
784	85.7
783	85.7
782	85.8
781	85.8
780	85.8
779	85.7
778	85.7
777	85.7
776	85.7
775	85.7
774	85.7
773	85.8
772	85.8
771	85.8
770	85.8
769	85.8
768	85.8
767	85.8
766	85.9
765	85.9
764	85.9
763	85.9
762	85.9
761	85.8
760	85.8
759	85.8
758	85.8
757	85.8
756	85.8
755	85.8
754	85.8
753	85.7
752	85.7
751	85.7
750	85.7
749	85.8
748	85.8
747	85.8
746	85.8
745	85.7
744	85.7
743	85.7
742	85.7
741	85.7
740	85.6
739	85.6
738	85.6
737	85.6
736	85.6
735	85.7
734	85.7
733	85.7
732	85.8
731	85.8
730	85.8
729	85.7
728	85.7
727	85.7
726	85.7
725	85.7
724	85.6
723	85.6
722	85.6
721	85.5
720	85.6
719	85.6
718	85.6
717	85.6
716	85.6
715	85.6
714	85.6
713	85.6
712	85.6
711	85.6
710	85.6
709	85.5
708	85.5
707	85.4
706	85.4
705	85.3
704	85.3
703	85.3
702	85.3
701	85.2
700	85.2
699	85.2
698	85.1
697	85.1
696	85.1
695	85
694	84.9
693	84.9
692	84.8
691	84.7
690	84.6
689	84.5
688	84.4
687	84.3
686	84.3
685	84.2
684	84.1
683	84
682	83.9
681	83.8
680	83.6
679	83.5
678	83.3
677	83.2
676	83.1
675	82.9
674	82.8
673	82.7
672	82.6
671	82.5
670	82.4
669	82.3
668	82.3
667	82.3
666	82.3
665	82.3
664	82.4
663	82.5
662	82.5
661	82.6
660	82.7
659	82.8
658	83
657	83.1
656	83.2
655	83.3
654	83.4
653	83.6
652	83.7
651	83.8
650	83.9
649	84
648	84.1
647	84.1
646	84.1
645	84.2
644	84.3
643	84.3
642	84.3
641	84.3
640	84.3
639	84.4
638	84.4
637	84.5
636	84.5
635	84.6
634	84.6
633	84.6
632	84.6
631	84.6
630	84.6
629	84.6
628	84.6
627	84.6
626	84.6
625	84.6
624	84.6
623	84.6
622	84.6
621	84.6
620	84.6
619	84.6
618	84.6
617	84.6
616	84.6
615	84.6
614	84.6
613	84.6
612	84.6
611	84.7
610	84.7
609	84.6
608	84.6
607	84.6
606	84.7
605	84.7
604	84.7
603	84.7
602	84.7
601	84.7
600	84.7
599	84.7
598	84.7
597	84.7
596	84.7
595	84.7
594	84.7
593	84.7
592	84.7
591	84.7
590	84.7
[truncated: 390 more rows]

## Sheet: No.9
Report Date:	18:15:34, 04/10/2019
Wavelength data table
Sample Name	800.00nm(%T)	750.00nm(%T)	700.00nm(%T)	650.00nm(%T)	600.00nm(%T)	550.00nm(%T)	500.00nm(%T)	450.00nm(%T)	400.00nm(%T)	350.00nm(%T)	300.00nm(%T)	250.00nm(%T)
'zz	84.7	84.1	80.8	73.3	77.5	76.5	68.7	58.7	33	35	19.1	2.5
Sample:	'zz
File name:
Run Date:	18:10:19, 04/10/2019
Operator:	Administrator
Comment:	'
Instrument
Model:	U-4100 Spectrophotometer(Solid)
Serial Number:	'
ROM Version:	5300 05
Instrument Parameters
Measurement Type:	Wavelength Scan
Data Mode:	%T
Start Wavelength:	2500.00 nm
End Wavelength:	200.00 nm
Scan Speed:	300 nm/min
Sampling Interval:	1.00 nm
Delay:	0 s
Cycle Time:	0.0 min
Replicates:	1
Auto Zero before each run:	Off
Slit Width:	4.00 nm
PMT Voltage:	Auto1
Lamp Change Mode:	Auto
Lamp Change Wavelength:	340.00 nm
Baseline Correction:	User 1
High Resolution:	Off
D2 Lamp:	On
WI Lamp:	On
R/S Reverse:	Off
Attenuation:	'None
--- NIR ---
Scan Speed:	750 nm/min
Slit:	Auto change
PbS Gain:	1
Detector change correct:	OFF
Detector change Wavelength:	850.0 nm
Light control:	Fixed
--------------
Path Length:	10.0 mm
Peak Detection
Integration Method:	Rectangular
Sensitivity:	1
Threshold:	0.01
Peaks
Peak #	Start (nm)	Apex (nm)	End (nm)	Height (%T)	Valley (nm)	Valley (%T)
1	2500	2493	2398	32.3	2398	44
2	2398	2356	2347	42.5	2347	42.6
3	2347	2307	2239	40.2	2239	61.6
4	2239	2203	2168	58.3	2168	61.3
5	2168	2088	2005	54.9	2005	64.8
6	2005	1946	1855	60.3	1855	78.2
7	1855	1717	1664	73.5	1664	78.2
8	1664	1570	1567	75.6	1567	75.6
9	1567	1560	1551	75.6	1551	75.7
10	1551	1483	1311	74.4	1311	85.3
11	1311	1302	1295	85.2	1295	85.3
12	1295	1293	1285	85.2	1285	85.3
13	1285	1199	1102	84	1102	85.9
14	1102	1099	1096	85.9	1096	85.9
15	1096	1092	1085	85.9	1085	85.9
16	1085	1079	1071	85.9	1071	85.9
17	1071	1069	1064	85.9	1064	85.9
18	1064	1055	1050	85.8	1050	85.9
19	1050	1040	1037	85.8	1037	85.9
20	1037	1022	1018	85.8	1018	85.9
21	1018	1002	997	85.8	997	85.9
22	997	992	980	85.8	980	85.9
23	980	975	969	85.8	969	85.9
24	969	956	945	85.8	945	85.9
25	945	942	935	85.8	935	86.3
26	935	928	921	85.8	921	85.9
27	921	903	888	85.8	888	85.9
28	888	881	874	85.8	874	85.9
29	874	845	840	84.9	840	85.1
30	840	835	831	84.9	831	85
31	831	819	814	84.7	814	85
32	814	805	800	84.6	800	84.7
33	800	780	776	84.3	776	84.5
34	776	666	627	64.6	627	77
35	627	621	617	76.9	617	76.9
36	617	612	590	76.8	590	77.9
37	590	404	375	32.5	375	37.8
38	375	232	223	1.2	223	1.3
39	223	209	200	1	200	0.9
Data Points
nm	%T
2500	32.5
2499	32.5
2498	32.4
2497	32.4
2496	32.4
2495	32.4
2494	32.3
2493	32.3
2492	32.3
2491	32.4
2490	32.5
2489	32.6
2488	32.6
2487	32.7
2486	32.6
2485	32.7
2484	32.7
2483	32.8
2482	33
2481	33.2
2480	33.5
2479	33.6
2478	33.7
2477	33.8
2476	33.9
2475	33.9
2474	34
2473	34.1
2472	34.2
2471	34.5
2470	34.7
2469	34.9
2468	35.2
2467	35.3
2466	35.5
2465	35.7
2464	35.8
2463	36
2462	36.2
2461	36.5
2460	36.7
2459	36.9
2458	37.1
2457	37.2
2456	37.4
2455	37.6
2454	37.8
2453	38
2452	38.2
2451	38.4
2450	38.6
2449	38.8
2448	39
2447	39.2
2446	39.4
2445	39.6
2444	39.8
2443	39.9
2442	40.1
2441	40.3
2440	40.4
2439	40.6
2438	40.7
2437	40.8
2436	41
2435	41
2434	41.1
2433	41.2
2432	41.2
2431	41.4
2430	41.5
2429	41.7
2428	41.8
2427	41.9
2426	42
2425	42.1
2424	42.1
2423	42.2
2422	42.3
2421	42.4
2420	42.5
2419	42.6
2418	42.7
2417	42.7
2416	42.9
2415	43
2414	43
2413	43.1
2412	43.1
2411	43.2
2410	43.2
2409	43.3
2408	43.4
2407	43.4
2406	43.5
2405	43.6
2404	43.6
2403	43.7
2402	43.8
2401	43.9
2400	43.9
2399	44
2398	44
2397	44
2396	43.9
2395	43.9
2394	43.9
2393	43.9
2392	43.9
2391	43.9
2390	43.9
2389	43.9
2388	43.9
2387	43.8
2386	43.7
2385	43.6
2384	43.6
2383	43.6
2382	43.5
2381	43.5
2380	43.5
2379	43.4
2378	43.3
2377	43.3
2376	43.3
2375	43.2
2374	43.1
2373	43.1
2372	43
2371	43
2370	42.9
2369	42.9
2368	42.9
2367	42.9
2366	42.8
2365	42.7
2364	42.7
2363	42.7
2362	42.7
2361	42.6
2360	42.6
2359	42.6
2358	42.6
2357	42.6
2356	42.5
2355	42.6
2354	42.6
2353	42.6
2352	42.6
2351	42.6
2350	42.6
2349	42.6
2348	42.6
2347	42.6
2346	42.6
2345	42.6
2344	42.6
2343	42.6
2342	42.6
2341	42.6
2340	42.6
2339	42.6
2338	42.5
2337	42.5
2336	42.5
2335	42.4
2334	42.3
2333	42.3
2332	42.2
2331	42.2
2330	42.1
2329	42
2328	41.9
2327	41.8
2326	41.7
2325	41.6
2324	41.5
2323	41.4
2322	41.3
2321	41.1
2320	41
2319	40.9
2318	40.8
2317	40.6
2316	40.6
2315	40.5
2314	40.4
2313	40.4
2312	40.3
2311	40.2
2310	40.2
2309	40.2
2308	40.2
2307	40.2
2306	40.2
2305	40.3
2304	40.4
2303	40.5
2302	40.6
2301	40.8
2300	41
2299	41.2
2298	41.4
2297	41.7
2296	42
2295	42.3
2294	42.7
2293	43
2292	43.4
2291	43.7
2290	44.1
2289	44.6
2288	45
2287	45.5
2286	46
2285	46.5
2284	47
2283	47.6
2282	48.1
2281	48.6
2280	49.2
2279	49.8
2278	50.3
2277	50.8
2276	51.3
2275	51.8
2274	52.3
2273	52.8
2272	53.3
2271	53.8
2270	54.2
2269	54.7
2268	55.1
2267	55.6
2266	56
2265	56.4
2264	56.8
2263	57.2
2262	57.6
2261	57.9
2260	58.3
2259	58.6
2258	58.8
2257	59.1
2256	59.4
2255	59.6
2254	59.9
2253	60.1
2252	60.3
2251	60.5
2250	60.7
2249	60.9
2248	61
2247	61
2246	61.1
2245	61.2
2244	61.3
2243	61.4
2242	61.5
2241	61.6
2240	61.6
2239	61.6
2238	61.6
2237	61.6
2236	61.6
2235	61.6
2234	61.5
2233	61.5
2232	61.4
2231	61.3
2230	61.2
2229	61.1
2228	61
2227	60.9
2226	60.8
2225	60.6
2224	60.5
2223	60.3
2222	60.2
2221	60.1
2220	59.9
2219	59.8
2218	59.6
2217	59.5
2216	59.3
2215	59.2
2214	59
2213	58.9
2212	58.8
2211	58.7
2210	58.6
2209	58.5
2208	58.4
2207	58.4
2206	58.3
2205	58.3
2204	58.3
2203	58.3
2202	58.3
2201	58.3
2200	58.4
2199	58.4
2198	58.5
2197	58.6
2196	58.8
2195	58.9
2194	59
2193	59.1
2192	59.1
2191	59.2
2190	59.3
2189	59.4
2188	59.5
2187	59.7
2186	59.8
2185	60
2184	60.1
2183	60.2
2182	60.4
2181	60.5
2180	60.6
2179	60.7
2178	60.8
2177	60.9
2176	61
2175	61.1
2174	61.2
2173	61.2
2172	61.3
2171	61.3
2170	61.3
2169	61.3
2168	61.3
2167	61.3
2166	61.3
2165	61.3
2164	61.2
2163	61.2
2162	61.1
2161	61.1
2160	61
2159	60.9
2158	60.9
2157	60.9
2156	60.8
2155	60.7
2154	60.6
2153	60.6
2152	60.5
2151	60.5
2150	60.4
2149	60.2
2148	60.2
2147	60.1
2146	60
2145	59.9
2144	59.8
2143	59.7
2142	59.5
2141	59.4
2140	59.3
2139	59.2
2138	59.1
2137	59
2136	58.9
2135	58.7
2134	58.6
2133	58.5
2132	58.4
2131	58.3
2130	58.2
2129	58.1
2128	58
2127	57.9
2126	57.8
2125	57.7
2124	57.5
2123	57.4
2122	57.2
2121	57.1
2120	56.9
2119	56.8
2118	56.7
2117	56.6
2116	56.5
2115	56.4
2114	56.2
2113	56.1
2112	56.1
2111	56
2110	55.9
2109	55.9
2108	55.8
2107	55.7
2106	55.6
2105	55.5
2104	55.4
2103	55.3
2102	55.2
2101	55.2
2100	55.1
2099	55.1
2098	55.1
2097	55.1
2096	55.1
2095	55.1
2094	55
2093	55
2092	55
2091	55
2090	55
2089	55
2088	54.9
2087	55
2086	55
2085	55.1
2084	55.1
2083	55.1
2082	55.2
2081	55.2
2080	55.3
2079	55.4
2078	55.4
2077	55.5
2076	55.5
2075	55.6
2074	55.7
2073	55.8
2072	56
2071	56.2
2070	56.3
2069	56.4
2068	56.5
2067	56.6
2066	56.7
2065	57
2064	57.2
2063	57.4
2062	57.6
2061	57.8
2060	57.9
2059	58.1
2058	58.2
2057	58.3
2056	58.5
2055	58.7
2054	58.9
2053	59.1
2052	59.4
2051	59.6
2050	59.8
2049	60
2048	60.2
2047	60.3
2046	60.6
2045	60.8
2044	61
2043	61.2
2042	61.4
2041	61.6
2040	61.8
2039	62
2038	62.2
2037	62.3
2036	62.5
2035	62.7
2034	62.8
2033	62.9
2032	63
2031	63.1
2030	63.2
2029	63.3
2028	63.4
2027	63.5
2026	63.7
2025	63.8
2024	64
2023	64.2
2022	64.3
2021	64.4
2020	64.4
2019	64.4
2018	64.4
2017	64.5
2016	64.6
2015	64.7
2014	64.8
2013	64.8
2012	64.8
2011	64.8
2010	64.8
2009	64.8
2008	64.8
2007	64.8
2006	64.8
2005	64.8
2004	64.8
2003	64.8
2002	64.8
2001	64.7
2000	64.7
1999	64.7
1998	64.6
1997	64.5
1996	64.4
1995	64.4
1994	64.4
1993	64.3
1992	64.3
1991	64.1
1990	64.1
1989	64
1988	63.9
1987	63.8
1986	63.7
1985	63.6
1984	63.6
1983	63.5
1982	63.4
1981	63.2
1980	63.1
1979	63
1978	62.9
1977	62.8
1976	62.7
1975	62.7
1974	62.5
1973	62.4
1972	62.3
1971	62.1
1970	62
1969	61.9
1968	61.9
1967	61.8
1966	61.7
1965	61.6
1964	61.5
1963	61.4
1962	61.2
1961	61.1
1960	61
1959	60.9
1958	60.8
1957	60.7
1956	60.7
1955	60.6
1954	60.5
1953	60.5
1952	60.5
1951	60.5
1950	60.5
1949	60.4
1948	60.4
1947	60.3
1946	60.3
1945	60.3
1944	60.3
1943	60.3
1942	60.4
1941	60.4
1940	60.4
1939	60.5
1938	60.6
1937	60.6
1936	60.7
1935	60.8
1934	60.9
1933	61
1932	61.1
1931	61.3
1930	61.4
1929	61.6
1928	61.7
1927	62
1926	62.2
1925	62.4
1924	62.6
1923	62.8
1922	63
1921	63.3
1920	63.5
1919	63.8
1918	64.1
1917	64.4
1916	64.7
1915	65
1914	65.3
1913	65.6
1912	66
1911	66.3
1910	66.6
1909	67
1908	67.4
1907	67.8
1906	68.2
1905	68.6
1904	69
1903	69.4
1902	69.8
1901	70.2
1900	70.5
1899	70.8
1898	71.2
1897	71.5
1896	71.8
1895	72.1
1894	72.4
1893	72.7
1892	73
1891	73.3
1890	73.6
1889	73.9
1888	74.2
1887	74.4
1886	74.7
1885	74.9
1884	75.1
1883	75.3
1882	75.5
1881	75.8
1880	76
1879	76.2
1878	76.4
1877	76.6
1876	76.7
1875	76.8
1874	76.9
1873	77
1872	77.2
1871	77.3
1870	77.4
1869	77.5
1868	77.6
1867	77.6
1866	77.7
1865	77.8
1864	77.9
1863	77.9
1862	78
1861	78
1860	78
1859	78.1
1858	78.1
1857	78.1
1856	78.2
1855	78.2
1854	78.1
1853	78.1
1852	78.1
1851	78.1
1850	78.1
1849	78.1
1848	78.1
1847	78
1846	78
1845	78
1844	78
1843	78
1842	77.9
1841	77.9
1840	77.9
1839	77.8
1838	77.8
1837	77.7
1836	77.7
1835	77.7
1834	77.6
1833	77.6
1832	77.6
1831	77.5
1830	77.5
1829	77.5
1828	77.4
1827	77.4
1826	77.4
1825	77.3
1824	77.3
1823	77.2
1822	77.2
1821	77.1
1820	77.1
1819	77
1818	76.9
1817	76.9
1816	76.9
1815	76.8
1814	76.8
1813	76.8
1812	76.7
1811	76.7
1810	76.7
1809	76.6
1808	76.6
1807	76.5
1806	76.5
1805	76.4
1804	76.4
1803	76.4
1802	76.3
1801	76.3
1800	76.3
1799	76.2
1798	76.2
1797	76.1
1796	76.1
1795	76.1
1794	76
1793	76
1792	75.9
1791	75.9
1790	75.8
1789	75.8
1788	75.7
1787	75.7
1786	75.6
1785	75.6
1784	75.5
1783	75.5
1782	75.4
1781	75.4
1780	75.3
1779	75.3
1778	75.2
1777	75.2
1776	75.1
1775	75
1774	75
1773	74.9
1772	74.8
1771	74.8
1770	74.8
1769	74.7
1768	74.7
1767	74.6
1766	74.6
1765	74.5
1764	74.5
1763	74.4
1762	74.4
1761	74.4
1760	74.3
1759	74.3
1758	74.3
1757	74.3
1756	74.2
1755	74.2
1754	74.2
1753	74.2
1752	74.1
1751	74.1
1750	74.1
1749	74.1
1748	74.1
1747	74.1
1746	74.1
1745	74.1
1744	74.1
1743	74.1
1742	74.1
1741	74.1
1740	74.1
1739	74.1
1738	74
1737	74
1736	74
1735	74
1734	73.9
1733	73.9
1732	73.9
1731	73.9
1730	73.9
1729	73.8
1728	73.8
1727	73.8
1726	73.7
1725	73.7
1724	73.7
1723	73.7
1722	73.6
1721	73.6
1720	73.6
1719	73.6
1718	73.5
1717	73.5
1716	73.5
1715	73.5
1714	73.6
1713	73.6
1712	73.6
1711	73.6
1710	73.7
1709	73.7
1708	73.8
1707	73.9
1706	74
1705	74.1
1704	74.2
1703	74.3
1702	74.4
1701	74.5
1700	74.6
1699	74.8
1698	74.9
1697	75.1
1696	75.2
1695	75.4
1694	75.5
1693	75.6
1692	75.8
1691	75.9
1690	76.1
1689	76.2
1688	76.4
1687	76.6
1686	76.7
1685	76.8
1684	77
1683	77.1
1682	77.3
1681	77.4
1680	77.5
1679	77.6
1678	77.7
1677	77.8
1676	77.9
1675	77.9
1674	78
1673	78
1672	78.1
1671	78.1
1670	78.2
1669	78.2
1668	78.2
1667	78.2
1666	78.2
1665	78.2
1664	78.2
1663	78.2
1662	78.2
1661	78.2
1660	78.2
1659	78.1
1658	78.1
1657	78.1
1656	78.1
1655	78
1654	78
1653	77.9
1652	77.9
1651	77.9
1650	77.8
1649	77.8
1648	77.7
1647	77.7
1646	77.7
1645	77.6
1644	77.6
1643	77.6
1642	77.5
1641	77.5
1640	77.5
1639	77.4
1638	77.4
1637	77.4
1636	77.4
1635	77.3
1634	77.3
1633	77.3
1632	77.3
1631	77.3
1630	77.2
1629	77.2
1628	77.2
1627	77.2
1626	77.1
1625	77.1
1624	77.1
1623	77.1
1622	77.1
1621	77
1620	77
1619	77
1618	77
1617	76.9
1616	76.9
1615	76.9
1614	76.8
1613	76.8
1612	76.8
1611	76.7
1610	76.7
1609	76.7
1608	76.7
1607	76.6
1606	76.5
1605	76.5
1604	76.4
1603	76.4
1602	76.3
1601	76.3
1600	76.2
1599	76.2
1598	76.2
1597	76.2
1596	76.1
1595	76.1
1594	76.1
1593	76
1592	76
1591	76
1590	75.9
1589	75.9
1588	75.9
1587	75.8
1586	75.8
1585	75.8
1584	75.8
1583	75.8
1582	75.8
1581	75.7
1580	75.7
1579	75.7
1578	75.6
1577	75.6
1576	75.6
1575	75.6
1574	75.6
1573	75.6
1572	75.6
1571	75.6
1570	75.6
1569	75.6
1568	75.6
1567	75.6
1566	75.6
1565	75.6
1564	75.6
1563	75.6
1562	75.6
1561	75.6
1560	75.6
1559	75.6
1558	75.6
1557	75.6
1556	75.6
1555	75.6
1554	75.6
1553	75.6
1552	75.6
1551	75.7
1550	75.6
1549	75.6
1548	75.6
1547	75.6
1546	75.6
1545	75.6
1544	75.6
1543	75.6
1542	75.6
1541	75.6
1540	75.6
1539	75.6
1538	75.6
1537	75.6
1536	75.5
1535	75.5
1534	75.5
1533	75.5
1532	75.5
1531	75.5
1530	75.4
1529	75.4
1528	75.4
1527	75.3
1526	75.3
1525	75.3
1524	75.3
1523	75.3
1522	75.3
1521	75.2
1520	75.2
1519	75.2
1518	75.1
1517	75.1
1516	75.1
1515	75
1514	75
1513	75
1512	75
1511	75
1510	75
1509	74.9
1508	74.9
1507	74.8
1506	74.8
1505	74.8
1504	74.7
1503	74.7
1502	74.7
1501	74.7
1500	74.6
1499	74.6
1498	74.6
1497	74.6
1496	74.6
1495	74.5
1494	74.5
1493	74.5
1492	74.5
1491	74.5
1490	74.4
1489	74.5
1488	74.5
1487	74.4
1486	74.4
1485	74.4
1484	74.4
1483	74.4
1482	74.4
1481	74.4
1480	74.4
1479	74.5
1478	74.5
1477	74.5
1476	74.5
1475	74.5
1474	74.5
1473	74.6
1472	74.6
1471	74.6
1470	74.6
1469	74.7
1468	74.7
1467	74.8
1466	74.8
1465	74.8
1464	74.9
1463	74.9
1462	75
1461	75
1460	75.1
1459	75.2
1458	75.3
1457	75.3
1456	75.4
1455	75.5
1454	75.5
1453	75.6
1452	75.7
1451	75.8
1450	75.8
1449	75.9
1448	76
1447	76.1
1446	76.2
1445	76.3
1444	76.4
1443	76.5
1442	76.6
1441	76.7
1440	76.7
1439	76.8
1438	76.9
1437	77
1436	77.2
1435	77.3
1434	77.4
1433	77.5
1432	77.6
1431	77.7
1430	77.8
1429	77.9
1428	78
1427	78.2
1426	78.3
1425	78.4
1424	78.6
1423	78.7
1422	78.8
1421	79
1420	79.1
1419	79.2
1418	79.4
1417	79.5
1416	79.7
1415	79.8
1414	79.9
1413	80.1
1412	80.2
1411	80.3
1410	80.5
1409	80.6
1408	80.8
1407	80.9
1406	81.1
1405	81.2
1404	81.3
1403	81.5
1402	81.6
1401	81.7
1400	81.9
1399	82
1398	82.1
1397	82.2
1396	82.3
1395	82.4
1394	82.5
1393	82.6
1392	82.7
1391	82.8
1390	82.9
1389	82.9
1388	83
1387	83.1
1386	83.2
1385	83.3
1384	83.4
1383	83.4
1382	83.5
1381	83.6
1380	83.7
1379	83.7
1378	83.7
1377	83.8
1376	83.8
1375	83.8
1374	83.9
1373	83.9
1372	84
1371	84
1370	84.1
1369	84.1
1368	84.2
1367	84.2
1366	84.2
1365	84.3
1364	84.3
1363	84.4
1362	84.4
1361	84.4
1360	84.5
1359	84.5
1358	84.5
1357	84.5
1356	84.6
1355	84.6
1354	84.6
1353	84.6
1352	84.6
1351	84.7
1350	84.7
1349	84.8
1348	84.8
1347	84.7
1346	84.8
1345	84.8
1344	84.8
1343	84.8
1342	84.8
1341	84.9
1340	84.9
1339	84.9
1338	84.9
1337	85
1336	85
1335	85
1334	85
1333	85
1332	85.1
1331	85.1
1330	85.1
1329	85.1
1328	85.1
1327	85.1
1326	85.1
1325	85.1
1324	85.1
1323	85.1
1322	85.1
1321	85.2
1320	85.2
1319	85.2
1318	85.2
1317	85.2
1316	85.2
1315	85.2
1314	85.2
1313	85.2
1312	85.3
1311	85.3
1310	85.3
1309	85.3
1308	85.3
1307	85.2
1306	85.2
1305	85.2
1304	85.2
1303	85.2
1302	85.2
1301	85.2
1300	85.2
1299	85.3
1298	85.3
1297	85.3
1296	85.3
1295	85.3
1294	85.3
1293	85.2
1292	85.2
1291	85.2
1290	85.2
1289	85.2
1288	85.2
1287	85.2
1286	85.2
1285	85.3
1284	85.2
1283	85.2
1282	85.2
1281	85.2
1280	85.2
1279	85.2
1278	85.2
1277	85.2
1276	85.2
1275	85.2
1274	85.1
1273	85.1
1272	85.1
1271	85.1
1270	85.1
1269	85.1
1268	85.1
1267	85.1
1266	85.1
1265	85
1264	85
1263	85
1262	85
1261	85
1260	85
1259	85
1258	85
1257	85
1256	85
1255	85
1254	84.9
1253	84.9
1252	84.9
1251	84.9
1250	84.9
1249	84.9
1248	84.9
1247	84.9
1246	84.9
1245	84.9
1244	84.8
1243	84.8
1242	84.8
1241	84.8
1240	84.8
1239	84.7
1238	84.7
1237	84.7
1236	84.6
1235	84.6
1234	84.6
1233	84.6
1232	84.6
1231	84.6
1230	84.6
1229	84.6
1228	84.5
1227	84.5
1226	84.5
1225	84.5
1224	84.5
1223	84.4
1222	84.4
1221	84.4
1220	84.4
1219	84.3
1218	84.3
1217	84.3
1216	84.3
1215	84.2
1214	84.2
1213	84.2
1212	84.1
1211	84.1
1210	84.1
1209	84.1
1208	84.1
1207	84
1206	84
1205	84
1204	84
1203	84
1202	84
1201	84
1200	84
1199	84
1198	84
1197	84
1196	84
1195	84.1
1194	84.1
1193	84.1
1192	84.1
1191	84.2
1190	84.2
1189	84.2
1188	84.3
1187	84.3
1186	84.4
1185	84.4
1184	84.5
1183	84.5
1182	84.5
1181	84.6
1180	84.6
1179	84.7
1178	84.7
1177	84.7
1176	84.8
1175	84.8
1174	84.8
1173	84.9
1172	84.9
1171	84.9
1170	84.9
1169	85
1168	85
1167	85
1166	85
1165	85.1
1164	85.1
1163	85.1
1162	85.1
1161	85.1
1160	85.1
1159	85.2
1158	85.2
1157	85.2
1156	85.2
1155	85.2
1154	85.2
1153	85.3
1152	85.3
1151	85.3
1150	85.3
1149	85.4
1148	85.4
1147	85.4
1146	85.4
1145	85.5
1144	85.5
1143	85.5
1142	85.5
1141	85.5
1140	85.6
1139	85.6
1138	85.6
1137	85.6
1136	85.7
1135	85.6
1134	85.7
1133	85.7
1132	85.7
1131	85.7
1130	85.8
1129	85.8
1128	85.8
1127	85.8
1126	85.8
1125	85.8
1124	85.8
1123	85.8
1122	85.8
1121	85.8
1120	85.8
1119	85.8
1118	85.8
1117	85.9
1116	85.9
1115	85.9
1114	85.9
1113	85.9
1112	85.9
1111	85.9
1110	85.9
1109	85.9
1108	85.9
1107	85.9
1106	85.9
1105	85.9
1104	85.9
1103	85.9
1102	85.9
1101	85.9
1100	85.9
1099	85.9
1098	85.9
1097	85.9
1096	85.9
1095	85.9
1094	85.9
1093	85.9
1092	85.9
1091	85.9
1090	85.9
1089	85.9
1088	85.9
1087	85.9
1086	85.9
1085	85.9
1084	85.9
1083	85.9
1082	85.9
1081	85.9
1080	85.9
1079	85.9
1078	85.9
1077	85.9
1076	85.9
1075	85.9
1074	85.9
1073	85.9
1072	85.9
1071	85.9
1070	85.9
1069	85.9
1068	85.9
1067	85.9
1066	85.9
1065	85.9
1064	85.9
1063	85.9
1062	85.9
1061	85.9
1060	85.9
1059	85.8
1058	85.9
1057	85.9
1056	85.8
1055	85.8
1054	85.9
1053	85.9
1052	85.9
1051	85.9
1050	85.9
1049	85.9
1048	85.9
1047	85.9
1046	85.9
1045	85.8
1044	85.9
1043	85.8
1042	85.8
1041	85.8
1040	85.8
1039	85.9
1038	85.8
1037	85.9
1036	85.9
1035	85.9
1034	85.8
1033	85.8
1032	85.9
1031	85.8
1030	85.8
1029	85.8
1028	85.8
1027	85.8
1026	85.8
1025	85.8
1024	85.8
1023	85.8
1022	85.8
1021	85.8
1020	85.8
1019	85.8
1018	85.9
1017	85.8
1016	85.8
1015	85.8
1014	85.8
1013	85.8
1012	85.8
1011	85.8
1010	85.8
1009	85.8
1008	85.8
1007	85.8
1006	85.8
1005	85.8
1004	85.8
1003	85.8
1002	85.8
1001	85.8
1000	85.8
999	85.8
998	85.9
997	85.9
996	85.9
995	85.9
994	85.8
993	85.8
992	85.8
991	85.8
990	85.8
989	85.8
988	85.9
987	85.9
986	85.9
985	85.9
984	85.8
983	85.8
982	85.9
981	85.9
980	85.9
979	85.9
978	85.9
977	85.9
976	85.9
975	85.8
974	85.9
973	85.9
972	85.9
971	85.9
970	85.9
969	85.9
968	85.9
967	85.9
966	85.9
965	85.9
964	85.9
963	85.9
962	85.9
961	85.9
960	85.9
959	85.9
958	85.9
957	85.8
956	85.8
955	85.9
954	85.9
953	85.9
952	85.9
951	85.9
950	85.9
949	85.9
948	85.9
947	85.9
946	85.9
945	85.9
944	85.9
943	85.8
942	85.8
941	85.8
940	85.9
939	86
938	86.1
937	86.2
936	86.2
935	86.3
934	86.2
933	86.1
932	86
931	86
930	85.9
929	85.9
928	85.8
927	85.8
926	85.9
925	85.8
924	85.8
923	85.9
922	85.9
921	85.9
920	85.9
919	85.9
918	85.9
917	85.9
916	85.9
915	85.9
914	85.9
913	85.8
912	85.8
911	85.8
910	85.8
909	85.8
908	85.8
907	85.8
906	85.8
905	85.8
904	85.8
903	85.8
902	85.8
901	85.8
900	85.8
899	85.8
898	85.8
897	85.8
896	85.8
895	85.8
894	85.8
893	85.8
892	85.9
891	85.9
890	85.9
889	85.9
888	85.9
887	85.9
886	85.9
885	85.8
884	85.9
883	85.8
882	85.8
881	85.8
880	85.8
879	85.8
878	85.9
877	85.8
876	85.8
875	85.8
874	85.9
873	85.8
872	85.8
871	85.8
870	85.8
869	85.8
868	85.8
867	85.8
866	85.8
865	85.8
864	85.8
863	85.8
862	85.8
861	85.8
860	85.8
859	85.8
858	85.8
857	85.8
856	85.7
855	85.8
854	85.8
853	85.8
852	85.8
851	85.6
850	85.4
849	85.2
848	85.1
847	85.1
846	85
845	84.9
844	85
843	85
842	85
841	85
840	85.1
839	85.1
838	85
837	84.9
836	84.9
835	84.9
834	84.9
833	84.9
832	85
831	85
830	84.9
829	84.9
828	84.8
827	84.7
826	84.8
825	84.8
824	84.9
823	84.8
822	84.8
821	84.8
820	84.8
819	84.7
818	84.8
817	84.9
816	84.9
815	85
814	85
813	84.9
812	84.8
811	84.9
810	84.9
809	84.8
808	84.8
807	84.7
806	84.6
805	84.6
804	84.6
803	84.6
802	84.7
801	84.7
800	84.7
799	84.6
798	84.6
797	84.7
796	84.6
795	84.6
794	84.6
793	84.7
792	84.7
791	84.6
790	84.6
789	84.6
788	84.6
787	84.6
786	84.6
785	84.5
784	84.6
783	84.5
782	84.5
781	84.4
780	84.3
779	84.4
778	84.5
777	84.5
776	84.5
775	84.5
774	84.4
773	84.3
772	84.3
771	84.3
770	84.3
769	84.3
768	84.3
767	84.3
766	84.3
765	84.3
764	84.2
763	84.2
762	84.3
761	84.3
760	84.2
759	84.2
758	84.2
757	84.2
756	84.2
755	84.2
754	84.2
753	84.1
752	84.1
751	84.1
750	84.1
749	84.1
748	84.1
747	84.1
746	84.1
745	84.1
744	84
743	84
742	83.9
741	83.9
740	83.9
739	83.8
738	83.8
737	83.7
736	83.7
735	83.7
734	83.7
733	83.7
732	83.7
731	83.7
730	83.6
729	83.6
728	83.6
727	83.6
726	83.5
725	83.5
724	83.4
723	83.3
722	83.2
721	83.1
720	83
719	83
718	82.9
717	82.9
716	82.8
715	82.7
714	82.6
713	82.6
712	82.5
711	82.4
710	82.3
709	82.1
708	82
707	81.9
706	81.8
705	81.6
704	81.4
703	81.3
702	81.1
701	80.9
700	80.8
699	80.6
698	80.4
697	80.1
696	79.8
695	79.5
694	79.3
693	79
692	78.7
691	78.3
690	77.9
689	77.5
688	77
687	76.5
686	76
685	75.5
684	74.9
683	74.3
682	73.7
681	72.9
680	72.2
679	71.5
678	70.7
677	70
676	69.3
675	68.5
674	67.8
673	67.1
672	66.5
671	65.9
670	65.4
669	65.1
668	64.8
667	64.6
666	64.6
665	64.7
664	64.9
663	65.2
662	65.5
661	66.1
660	66.6
659	67.2
658	68
657	68.7
656	69.4
655	70.2
654	70.9
653	71.5
652	72.2
651	72.7
650	73.3
649	73.7
648	74.2
647	74.5
646	74.9
645	75.2
644	75.4
643	75.6
642	75.8
641	76
640	76.2
639	76.3
638	76.4
637	76.5
636	76.6
635	76.7
634	76.7
633	76.8
632	76.9
631	76.9
630	77
629	77
628	77
627	77
626	76.9
625	76.9
624	76.9
623	76.9
622	76.9
621	76.9
620	76.9
619	76.9
618	76.9
617	76.9
616	76.9
615	76.8
614	76.8
613	76.8
612	76.8
611	76.8
610	76.8
609	76.9
608	76.9
607	77
606	77
605	77.1
604	77.1
603	77.2
602	77.3
601	77.4
600	77.5
599	77.5
598	77.6
597	77.7
596	77.7
595	77.8
594	77.8
593	77.9
592	77.9
591	77.9
[truncated: 391 more rows]

## Sheet: No.10
Report Date:	20:37:17, 04/01/2019
Wavelength data table
Sample Name	800.00nm(%T)	750.00nm(%T)	700.00nm(%T)	650.00nm(%T)	600.00nm(%T)	550.00nm(%T)	500.00nm(%T)	450.00nm(%T)	400.00nm(%T)	350.00nm(%T)	300.00nm(%T)	250.00nm(%T)
'zz	84.2	83.4	80.2	73	76.8	75.1	65.9	54.6	26.3	22.2	7.6	0.9
Sample:	'zz
File name:
Run Date:	20:32:05, 04/01/2019
Operator:	Administrator
Comment:	'
Instrument
Model:	U-4100 Spectrophotometer(Solid)
Serial Number:	'
ROM Version:	5300 05
Instrument Parameters
Measurement Type:	Wavelength Scan
Data Mode:	%T
Start Wavelength:	2500.00 nm
End Wavelength:	200.00 nm
Scan Speed:	300 nm/min
Sampling Interval:	1.00 nm
Delay:	0 s
Cycle Time:	0.0 min
Replicates:	1
Auto Zero before each run:	Off
Slit Width:	4.00 nm
PMT Voltage:	Auto1
Lamp Change Mode:	Auto
Lamp Change Wavelength:	340.00 nm
Baseline Correction:	User 1
High Resolution:	Off
D2 Lamp:	On
WI Lamp:	On
R/S Reverse:	Off
Attenuation:	'None
--- NIR ---
Scan Speed:	750 nm/min
Slit:	Auto change
PbS Gain:	1
Detector change correct:	OFF
Detector change Wavelength:	850.0 nm
Light control:	Fixed
--------------
Path Length:	10.0 mm
Peak Detection
Integration Method:	Rectangular
Sensitivity:	1
Threshold:	0.01
Peaks
Peak #	Start (nm)	Apex (nm)	End (nm)	Height (%T)	Valley (nm)	Valley (%T)
1	2500	2497	2391	18.5	2391	29.4
2	2391	2351	2343	28.4	2343	28.5
3	2343	2306	2238	25.9	2238	49.1
4	2238	2205	2166	44.6	2166	50.4
5	2166	2089	2012	43.6	2012	53.5
6	2012	1946	1852	48.3	1852	73.5
7	1852	1717	1664	67	1664	73.9
8	1664	1559	1556	70.7	1556	70.7
9	1556	1481	1309	68.6	1309	84.2
10	1309	1306	1301	84.2	1301	84.3
11	1301	1203	1095	82.3	1095	85.2
12	1095	1086	1081	85.2	1081	85.3
13	1081	1063	1057	85.2	1057	85.2
14	1057	1047	1045	85.1	1045	85.2
15	1045	1038	1031	85.1	1031	85.1
16	1031	1015	1009	85.1	1009	85.1
17	1009	1000	994	85.1	994	85.2
18	994	990	983	85.1	983	85.2
19	983	977	968	85.2	968	85.2
20	968	958	945	85.1	945	85.3
21	945	942	936	85.2	936	85.6
22	936	928	926	85.1	926	85.2
23	926	905	892	85.1	892	85.2
24	892	887	882	85.1	882	85.2
25	882	879	872	85.2	872	85.2
26	872	859	853	85.1	853	85.2
27	853	838	830	84.3	830	84.5
28	830	812	807	84	807	84.3
29	807	803	799	84	799	84.3
30	799	792	787	84	787	84.2
31	787	782	778	83.9	778	84.1
32	778	770	763	83.6	763	83.8
33	763	666	626	64.5	626	76.8
34	626	611	590	76.3	590	77.3
35	590	402	382	26.1	382	28.5
36	382	270	258	0.8	258	0.9
37	258	240	225	0.8	225	0.9
Data Points
nm	%T
2500	18.6
2499	18.5
2498	18.5
2497	18.5
2496	18.6
2495	18.6
2494	18.6
2493	18.6
2492	18.6
2491	18.6
2490	18.7
2489	18.7
2488	18.8
2487	18.9
2486	19
2485	19
2484	19
2483	19.1
2482	19.3
2481	19.3
2480	19.5
2479	19.7
2478	19.8
2477	19.9
2476	20
2475	20.1
2474	20.2
2473	20.3
2472	20.4
2471	20.5
2470	20.7
2469	20.9
2468	21.1
2467	21.2
2466	21.4
2465	21.6
2464	21.8
2463	22
2462	22.2
2461	22.4
2460	22.6
2459	22.8
2458	23
2457	23.2
2456	23.3
2455	23.5
2454	23.7
2453	23.9
2452	24.1
2451	24.3
2450	24.4
2449	24.5
2448	24.7
2447	24.9
2446	25
2445	25.2
2444	25.3
2443	25.5
2442	25.6
2441	25.8
2440	25.9
2439	26.1
2438	26.2
2437	26.3
2436	26.4
2435	26.5
2434	26.5
2433	26.6
2432	26.7
2431	26.8
2430	26.9
2429	27
2428	27.1
2427	27.1
2426	27.2
2425	27.3
2424	27.4
2423	27.5
2422	27.6
2421	27.7
2420	27.7
2419	27.8
2418	27.9
2417	28
2416	28.1
2415	28.2
2414	28.2
2413	28.3
2412	28.4
2411	28.5
2410	28.6
2409	28.7
2408	28.8
2407	28.9
2406	29
2405	29
2404	29.1
2403	29.1
2402	29.1
2401	29.2
2400	29.2
2399	29.3
2398	29.3
2397	29.4
2396	29.4
2395	29.4
2394	29.4
2393	29.4
2392	29.4
2391	29.4
2390	29.4
2389	29.4
2388	29.4
2387	29.4
2386	29.3
2385	29.3
2384	29.3
2383	29.2
2382	29.1
2381	29.1
2380	29
2379	29
2378	29
2377	29
2376	28.9
2375	28.9
2374	28.8
2373	28.8
2372	28.7
2371	28.7
2370	28.7
2369	28.6
2368	28.6
2367	28.5
2366	28.5
2365	28.5
2364	28.5
2363	28.5
2362	28.5
2361	28.5
2360	28.4
2359	28.4
2358	28.4
2357	28.4
2356	28.4
2355	28.4
2354	28.4
2353	28.4
2352	28.4
2351	28.4
2350	28.4
2349	28.4
2348	28.4
2347	28.4
2346	28.5
2345	28.5
2344	28.5
2343	28.5
2342	28.5
2341	28.5
2340	28.5
2339	28.4
2338	28.4
2337	28.4
2336	28.3
2335	28.3
2334	28.2
2333	28.2
2332	28.2
2331	28.1
2330	28.1
2329	28
2328	27.9
2327	27.8
2326	27.7
2325	27.5
2324	27.4
2323	27.3
2322	27.1
2321	27
2320	26.9
2319	26.7
2318	26.6
2317	26.5
2316	26.4
2315	26.3
2314	26.2
2313	26.1
2312	26.1
2311	26
2310	26
2309	26
2308	26
2307	26
2306	25.9
2305	26
2304	26
2303	26.1
2302	26.2
2301	26.4
2300	26.6
2299	26.8
2298	27.1
2297	27.3
2296	27.6
2295	27.9
2294	28.2
2293	28.6
2292	28.9
2291	29.3
2290	29.8
2289	30.2
2288	30.6
2287	31.1
2286	31.6
2285	32.1
2284	32.7
2283	33.2
2282	33.8
2281	34.4
2280	35
2279	35.6
2278	36.2
2277	36.8
2276	37.4
2275	37.9
2274	38.5
2273	39
2272	39.5
2271	40
2270	40.5
2269	41
2268	41.5
2267	42
2266	42.5
2265	43
2264	43.5
2263	43.9
2262	44.3
2261	44.8
2260	45.2
2259	45.5
2258	45.9
2257	46.2
2256	46.5
2255	46.8
2254	47
2253	47.2
2252	47.5
2251	47.7
2250	47.9
2249	48.1
2248	48.2
2247	48.4
2246	48.6
2245	48.7
2244	48.8
2243	48.9
2242	49
2241	49
2240	49.1
2239	49.1
2238	49.1
2237	49.1
2236	49.1
2235	49
2234	48.9
2233	48.9
2232	48.8
2231	48.7
2230	48.5
2229	48.4
2228	48.3
2227	48.1
2226	47.9
2225	47.7
2224	47.5
2223	47.3
2222	47.1
2221	46.9
2220	46.7
2219	46.5
2218	46.3
2217	46.1
2216	45.9
2215	45.7
2214	45.5
2213	45.3
2212	45.2
2211	45
2210	44.9
2209	44.8
2208	44.7
2207	44.7
2206	44.7
2205	44.6
2204	44.6
2203	44.7
2202	44.7
2201	44.8
2200	44.9
2199	45
2198	45.1
2197	45.2
2196	45.4
2195	45.6
2194	45.8
2193	46
2192	46.2
2191	46.4
2190	46.6
2189	46.8
2188	47
2187	47.2
2186	47.5
2185	47.8
2184	48
2183	48.2
2182	48.5
2181	48.7
2180	49
2179	49.2
2178	49.3
2177	49.5
2176	49.6
2175	49.7
2174	49.9
2173	50
2172	50.1
2171	50.2
2170	50.3
2169	50.3
2168	50.4
2167	50.4
2166	50.4
2165	50.4
2164	50.4
2163	50.4
2162	50.4
2161	50.4
2160	50.4
2159	50.4
2158	50.4
2157	50.3
2156	50.3
2155	50.2
2154	50.1
2153	50
2152	50
2151	49.9
2150	49.8
2149	49.7
2148	49.7
2147	49.6
2146	49.5
2145	49.4
2144	49.3
2143	49.2
2142	49.1
2141	48.9
2140	48.8
2139	48.7
2138	48.6
2137	48.5
2136	48.3
2135	48.2
2134	48.1
2133	48
2132	47.8
2131	47.7
2130	47.6
2129	47.4
2128	47.3
2127	47.2
2126	47
2125	46.9
2124	46.7
2123	46.6
2122	46.5
2121	46.3
2120	46.2
2119	46.1
2118	45.9
2117	45.8
2116	45.7
2115	45.6
2114	45.4
2113	45.3
2112	45.2
2111	45.1
2110	45
2109	44.8
2108	44.8
2107	44.7
2106	44.6
2105	44.5
2104	44.4
2103	44.3
2102	44.2
2101	44.1
2100	44
2099	43.9
2098	43.9
2097	43.8
2096	43.8
2095	43.7
2094	43.7
2093	43.6
2092	43.6
2091	43.6
2090	43.6
2089	43.6
2088	43.6
2087	43.6
2086	43.6
2085	43.7
2084	43.7
2083	43.7
2082	43.7
2081	43.8
2080	43.8
2079	43.9
2078	44
2077	44.1
2076	44.2
2075	44.3
2074	44.4
2073	44.5
2072	44.6
2071	44.7
2070	44.8
2069	45
2068	45.1
2067	45.3
2066	45.4
2065	45.5
2064	45.7
2063	45.9
2062	46.1
2061	46.3
2060	46.5
2059	46.7
2058	46.9
2057	47.1
2056	47.3
2055	47.5
2054	47.6
2053	47.9
2052	48
2051	48.2
2050	48.4
2049	48.6
2048	48.8
2047	49
2046	49.2
2045	49.4
2044	49.6
2043	49.9
2042	50.1
2041	50.3
2040	50.5
2039	50.7
2038	50.8
2037	51
2036	51.2
2035	51.3
2034	51.5
2033	51.7
2032	51.8
2031	52
2030	52.1
2029	52.2
2028	52.4
2027	52.5
2026	52.6
2025	52.7
2024	52.8
2023	52.9
2022	53
2021	53
2020	53.1
2019	53.2
2018	53.3
2017	53.3
2016	53.4
2015	53.4
2014	53.4
2013	53.5
2012	53.5
2011	53.5
2010	53.5
2009	53.5
2008	53.4
2007	53.4
2006	53.4
2005	53.3
2004	53.3
2003	53.3
2002	53.3
2001	53.2
2000	53.2
1999	53.1
1998	53
1997	52.9
1996	52.8
1995	52.8
1994	52.7
1993	52.6
1992	52.5
1991	52.4
1990	52.4
1989	52.3
1988	52.2
1987	52.1
1986	52
1985	51.9
1984	51.7
1983	51.6
1982	51.5
1981	51.4
1980	51.3
1979	51.2
1978	51
1977	50.9
1976	50.8
1975	50.7
1974	50.6
1973	50.4
1972	50.3
1971	50.2
1970	50.1
1969	50
1968	49.9
1967	49.8
1966	49.6
1965	49.5
1964	49.4
1963	49.3
1962	49.2
1961	49.1
1960	49
1959	48.9
1958	48.8
1957	48.7
1956	48.7
1955	48.6
1954	48.5
1953	48.5
1952	48.4
1951	48.4
1950	48.3
1949	48.3
1948	48.3
1947	48.3
1946	48.3
1945	48.3
1944	48.3
1943	48.4
1942	48.4
1941	48.4
1940	48.5
1939	48.6
1938	48.7
1937	48.8
1936	48.9
1935	49
1934	49.1
1933	49.3
1932	49.4
1931	49.5
1930	49.7
1929	49.9
1928	50.2
1927	50.4
1926	50.6
1925	50.9
1924	51.2
1923	51.5
1922	51.8
1921	52.1
1920	52.5
1919	52.8
1918	53.2
1917	53.6
1916	53.9
1915	54.3
1914	54.7
1913	55.2
1912	55.6
1911	56
1910	56.5
1909	57
1908	57.4
1907	57.9
1906	58.4
1905	58.9
1904	59.5
1903	60
1902	60.6
1901	61.1
1900	61.6
1899	62.2
1898	62.7
1897	63.2
1896	63.6
1895	64.1
1894	64.5
1893	65
1892	65.4
1891	65.8
1890	66.2
1889	66.6
1888	67.1
1887	67.5
1886	67.9
1885	68.3
1884	68.6
1883	69
1882	69.3
1881	69.6
1880	69.9
1879	70.2
1878	70.5
1877	70.8
1876	71
1875	71.2
1874	71.4
1873	71.6
1872	71.8
1871	72
1870	72.1
1869	72.3
1868	72.4
1867	72.6
1866	72.7
1865	72.8
1864	72.9
1863	73
1862	73.1
1861	73.2
1860	73.2
1859	73.3
1858	73.3
1857	73.4
1856	73.4
1855	73.4
1854	73.5
1853	73.5
1852	73.5
1851	73.4
1850	73.4
1849	73.4
1848	73.4
1847	73.4
1846	73.3
1845	73.3
1844	73.3
1843	73.2
1842	73.2
1841	73.2
1840	73.1
1839	73.1
1838	73.1
1837	73
1836	73
1835	72.9
1834	72.9
1833	72.8
1832	72.8
1831	72.7
1830	72.6
1829	72.6
1828	72.5
1827	72.5
1826	72.4
1825	72.3
1824	72.3
1823	72.2
1822	72.2
1821	72.1
1820	72
1819	72
1818	71.9
1817	71.9
1816	71.8
1815	71.8
1814	71.7
1813	71.7
1812	71.6
1811	71.5
1810	71.5
1809	71.4
1808	71.4
1807	71.3
1806	71.3
1805	71.3
1804	71.2
1803	71.1
1802	71.1
1801	71
1800	71
1799	70.9
1798	70.8
1797	70.8
1796	70.7
1795	70.7
1794	70.6
1793	70.5
1792	70.5
1791	70.4
1790	70.4
1789	70.3
1788	70.2
1787	70.1
1786	70.1
1785	70
1784	69.9
1783	69.8
1782	69.7
1781	69.7
1780	69.6
1779	69.5
1778	69.4
1777	69.3
1776	69.3
1775	69.2
1774	69.1
1773	69
1772	68.9
1771	68.8
1770	68.8
1769	68.7
1768	68.6
1767	68.5
1766	68.5
1765	68.4
1764	68.3
1763	68.3
1762	68.2
1761	68.2
1760	68.1
1759	68.1
1758	68
1757	68
1756	68
1755	67.9
1754	67.9
1753	67.9
1752	67.8
1751	67.8
1750	67.8
1749	67.8
1748	67.8
1747	67.8
1746	67.8
1745	67.8
1744	67.8
1743	67.8
1742	67.8
1741	67.8
1740	67.7
1739	67.7
1738	67.7
1737	67.7
1736	67.6
1735	67.6
1734	67.6
1733	67.6
1732	67.5
1731	67.5
1730	67.5
1729	67.4
1728	67.4
1727	67.3
1726	67.3
1725	67.2
1724	67.2
1723	67.1
1722	67.1
1721	67.1
1720	67
1719	67
1718	67
1717	67
1716	67
1715	67
1714	67
1713	67
1712	67.1
1711	67.1
1710	67.2
1709	67.2
1708	67.3
1707	67.4
1706	67.5
1705	67.7
1704	67.8
1703	67.9
1702	68.1
1701	68.3
1700	68.5
1699	68.7
1698	68.8
1697	69.1
1696	69.3
1695	69.5
1694	69.7
1693	69.9
1692	70.1
1691	70.3
1690	70.5
1689	70.8
1688	71
1687	71.2
1686	71.4
1685	71.6
1684	71.9
1683	72.1
1682	72.3
1681	72.5
1680	72.7
1679	72.8
1678	73
1677	73.1
1676	73.2
1675	73.3
1674	73.4
1673	73.5
1672	73.6
1671	73.7
1670	73.8
1669	73.8
1668	73.8
1667	73.9
1666	73.9
1665	73.9
1664	73.9
1663	73.9
1662	73.9
1661	73.9
1660	73.8
1659	73.8
1658	73.8
1657	73.7
1656	73.7
1655	73.7
1654	73.6
1653	73.6
1652	73.5
1651	73.4
1650	73.4
1649	73.3
1648	73.3
1647	73.2
1646	73.2
1645	73.1
1644	73.1
1643	73
1642	73
1641	73
1640	73
1639	72.9
1638	72.9
1637	72.9
1636	72.8
1635	72.8
1634	72.8
1633	72.8
1632	72.8
1631	72.8
1630	72.7
1629	72.7
1628	72.7
1627	72.7
1626	72.7
1625	72.7
1624	72.7
1623	72.7
1622	72.6
1621	72.6
1620	72.6
1619	72.6
1618	72.6
1617	72.5
1616	72.5
1615	72.5
1614	72.4
1613	72.4
1612	72.4
1611	72.4
1610	72.3
1609	72.2
1608	72.2
1607	72.2
1606	72.1
1605	72.1
1604	72
1603	72
1602	71.9
1601	71.8
1600	71.7
1599	71.7
1598	71.6
1597	71.6
1596	71.6
1595	71.5
1594	71.5
1593	71.4
1592	71.4
1591	71.3
1590	71.3
1589	71.2
1588	71.2
1587	71.2
1586	71.1
1585	71.1
1584	71
1583	71
1582	71
1581	70.9
1580	70.9
1579	70.9
1578	70.9
1577	70.8
1576	70.8
1575	70.8
1574	70.8
1573	70.8
1572	70.8
1571	70.8
1570	70.8
1569	70.8
1568	70.7
1567	70.7
1566	70.7
1565	70.7
1564	70.7
1563	70.7
1562	70.7
1561	70.7
1560	70.7
1559	70.7
1558	70.7
1557	70.7
1556	70.7
1555	70.7
1554	70.7
1553	70.7
1552	70.7
1551	70.7
1550	70.7
1549	70.7
1548	70.7
1547	70.6
1546	70.6
1545	70.6
1544	70.6
1543	70.6
1542	70.6
1541	70.5
1540	70.5
1539	70.5
1538	70.5
1537	70.5
1536	70.4
1535	70.4
1534	70.4
1533	70.4
1532	70.3
1531	70.3
1530	70.2
1529	70.2
1528	70.2
1527	70.2
1526	70.1
1525	70.1
1524	70
1523	70
1522	69.9
1521	69.9
1520	69.9
1519	69.9
1518	69.8
1517	69.8
1516	69.7
1515	69.7
1514	69.6
1513	69.6
1512	69.6
1511	69.5
1510	69.5
1509	69.4
1508	69.4
1507	69.3
1506	69.3
1505	69.2
1504	69.2
1503	69.2
1502	69.1
1501	69.1
1500	69
1499	69
1498	69
1497	69
1496	68.9
1495	68.9
1494	68.8
1493	68.8
1492	68.8
1491	68.7
1490	68.7
1489	68.7
1488	68.7
1487	68.7
1486	68.7
1485	68.7
1484	68.6
1483	68.6
1482	68.6
1481	68.6
1480	68.6
1479	68.6
1478	68.7
1477	68.7
1476	68.7
1475	68.7
1474	68.7
1473	68.7
1472	68.7
1471	68.8
1470	68.9
1469	68.9
1468	69
1467	69
1466	69.1
1465	69.1
1464	69.2
1463	69.3
1462	69.3
1461	69.4
1460	69.5
1459	69.6
1458	69.7
1457	69.8
1456	69.8
1455	69.9
1454	70
1453	70.1
1452	70.2
1451	70.3
1450	70.4
1449	70.5
1448	70.6
1447	70.8
1446	70.9
1445	71
1444	71.1
1443	71.2
1442	71.4
1441	71.5
1440	71.7
1439	71.8
1438	71.9
1437	72.1
1436	72.2
1435	72.3
1434	72.5
1433	72.6
1432	72.7
1431	72.9
1430	73.1
1429	73.2
1428	73.4
1427	73.6
1426	73.7
1425	73.9
1424	74.1
1423	74.3
1422	74.5
1421	74.7
1420	74.9
1419	75.1
1418	75.3
1417	75.5
1416	75.7
1415	75.9
1414	76.1
1413	76.3
1412	76.5
1411	76.7
1410	76.9
1409	77.1
1408	77.3
1407	77.5
1406	77.7
1405	78
1404	78.1
1403	78.4
1402	78.6
1401	78.8
1400	78.9
1399	79.1
1398	79.3
1397	79.5
1396	79.6
1395	79.8
1394	80
1393	80.1
1392	80.3
1391	80.4
1390	80.5
1389	80.6
1388	80.8
1387	80.9
1386	81
1385	81.2
1384	81.2
1383	81.3
1382	81.4
1381	81.5
1380	81.6
1379	81.7
1378	81.8
1377	81.9
1376	81.9
1375	82
1374	82.1
1373	82.2
1372	82.2
1371	82.3
1370	82.4
1369	82.4
1368	82.5
1367	82.5
1366	82.6
1365	82.7
1364	82.7
1363	82.8
1362	82.8
1361	82.9
1360	82.9
1359	83
1358	83
1357	83.1
1356	83.1
1355	83.1
1354	83.2
1353	83.2
1352	83.3
1351	83.3
1350	83.3
1349	83.4
1348	83.4
1347	83.4
1346	83.5
1345	83.5
1344	83.5
1343	83.5
1342	83.6
1341	83.6
1340	83.7
1339	83.7
1338	83.7
1337	83.8
1336	83.8
1335	83.8
1334	83.8
1333	83.8
1332	83.8
1331	83.9
1330	83.9
1329	83.9
1328	83.9
1327	83.9
1326	83.9
1325	83.9
1324	84
1323	84
1322	84.1
1321	84.1
1320	84.1
1319	84.1
1318	84.1
1317	84.1
1316	84.1
1315	84.1
1314	84.1
1313	84.2
1312	84.2
1311	84.2
1310	84.2
1309	84.2
1308	84.2
1307	84.2
1306	84.2
1305	84.2
1304	84.2
1303	84.2
1302	84.2
1301	84.3
1300	84.2
1299	84.3
1298	84.2
1297	84.2
1296	84.2
1295	84.2
1294	84.2
1293	84.2
1292	84.2
1291	84.2
1290	84.2
1289	84.2
1288	84.2
1287	84.2
1286	84.2
1285	84.2
1284	84.1
1283	84.1
1282	84.1
1281	84.1
1280	84.2
1279	84.2
1278	84.1
1277	84.1
1276	84.1
1275	84.1
1274	84
1273	84
1272	84.1
1271	84
1270	84
1269	84
1268	84
1267	84
1266	84
1265	84
1264	84
1263	83.9
1262	83.9
1261	83.8
1260	83.8
1259	83.8
1258	83.9
1257	83.9
1256	83.9
1255	83.9
1254	83.8
1253	83.8
1252	83.7
1251	83.7
1250	83.7
1249	83.7
1248	83.7
1247	83.6
1246	83.6
1245	83.6
1244	83.6
1243	83.6
1242	83.5
1241	83.5
1240	83.5
1239	83.5
1238	83.4
1237	83.4
1236	83.4
1235	83.3
1234	83.3
1233	83.3
1232	83.3
1231	83.2
1230	83.2
1229	83.2
1228	83.1
1227	83.1
1226	83.1
1225	83
1224	83
1223	83
1222	82.9
1221	82.9
1220	82.8
1219	82.8
1218	82.8
1217	82.7
1216	82.7
1215	82.6
1214	82.6
1213	82.6
1212	82.5
1211	82.5
1210	82.5
1209	82.4
1208	82.4
1207	82.4
1206	82.4
1205	82.3
1204	82.3
1203	82.3
1202	82.3
1201	82.3
1200	82.3
1199	82.3
1198	82.4
1197	82.4
1196	82.4
1195	82.4
1194	82.4
1193	82.5
1192	82.5
1191	82.6
1190	82.6
1189	82.7
1188	82.7
1187	82.8
1186	82.8
1185	82.9
1184	83
1183	83
1182	83.1
1181	83.2
1180	83.2
1179	83.3
1178	83.4
1177	83.4
1176	83.5
1175	83.5
1174	83.5
1173	83.6
1172	83.6
1171	83.6
1170	83.7
1169	83.7
1168	83.7
1167	83.8
1166	83.8
1165	83.8
1164	83.8
1163	83.9
1162	83.9
1161	83.9
1160	84
1159	84
1158	84
1157	84
1156	84.1
1155	84.1
1154	84.1
1153	84.2
1152	84.2
1151	84.2
1150	84.3
1149	84.3
1148	84.4
1147	84.4
1146	84.4
1145	84.5
1144	84.5
1143	84.5
1142	84.6
1141	84.6
1140	84.7
1139	84.7
1138	84.7
1137	84.8
1136	84.8
1135	84.9
1134	84.9
1133	84.9
1132	84.9
1131	84.9
1130	85
1129	85
1128	85
1127	85
1126	85
1125	85
1124	85
1123	85.1
1122	85.1
1121	85.1
1120	85.1
1119	85.1
1118	85.1
1117	85.1
1116	85.1
1115	85.1
1114	85.1
1113	85.2
1112	85.2
1111	85.2
1110	85.2
1109	85.2
1108	85.2
1107	85.2
1106	85.2
1105	85.2
1104	85.2
1103	85.2
1102	85.2
1101	85.2
1100	85.2
1099	85.2
1098	85.2
1097	85.2
1096	85.2
1095	85.2
1094	85.2
1093	85.2
1092	85.2
1091	85.2
1090	85.2
1089	85.2
1088	85.2
1087	85.2
1086	85.2
1085	85.2
1084	85.2
1083	85.2
1082	85.3
1081	85.3
1080	85.3
1079	85.3
1078	85.3
1077	85.2
1076	85.2
1075	85.2
1074	85.2
1073	85.2
1072	85.2
1071	85.2
1070	85.2
1069	85.2
1068	85.2
1067	85.2
1066	85.2
1065	85.2
1064	85.2
1063	85.2
1062	85.2
1061	85.2
1060	85.2
1059	85.2
1058	85.2
1057	85.2
1056	85.2
1055	85.2
1054	85.2
1053	85.2
1052	85.2
1051	85.2
1050	85.2
1049	85.2
1048	85.2
1047	85.1
1046	85.2
1045	85.2
1044	85.2
1043	85.2
1042	85.1
1041	85.1
1040	85.1
1039	85.1
1038	85.1
1037	85.1
1036	85.1
1035	85.1
1034	85.1
1033	85.1
1032	85.1
1031	85.1
1030	85.1
1029	85.1
1028	85.1
1027	85.1
1026	85.1
1025	85.1
1024	85.1
1023	85.1
1022	85.1
1021	85.1
1020	85.1
1019	85.1
1018	85.1
1017	85.1
1016	85.1
1015	85.1
1014	85.1
1013	85.1
1012	85.1
1011	85.1
1010	85.1
1009	85.1
1008	85.1
1007	85.1
1006	85.1
1005	85.1
1004	85.1
1003	85.1
1002	85.1
1001	85.1
1000	85.1
999	85.1
998	85.1
997	85.1
996	85.1
995	85.1
994	85.2
993	85.2
992	85.1
991	85.1
990	85.1
989	85.1
988	85.1
987	85.1
986	85.1
985	85.1
984	85.2
983	85.2
982	85.2
981	85.2
980	85.2
979	85.2
978	85.2
977	85.2
976	85.2
975	85.2
974	85.2
973	85.2
972	85.2
971	85.2
970	85.2
969	85.2
968	85.2
967	85.2
966	85.2
965	85.2
964	85.2
963	85.2
962	85.2
961	85.2
960	85.2
959	85.1
958	85.1
957	85.1
956	85.2
955	85.2
954	85.2
953	85.2
952	85.2
951	85.2
950	85.2
949	85.2
948	85.2
947	85.2
946	85.2
945	85.3
944	85.2
943	85.2
942	85.2
941	85.2
940	85.3
939	85.3
938	85.4
937	85.5
936	85.6
935	85.6
934	85.5
933	85.4
932	85.3
931	85.2
930	85.2
929	85.2
928	85.1
927	85.2
926	85.2
925	85.2
924	85.2
923	85.2
922	85.2
921	85.2
920	85.2
919	85.2
918	85.2
917	85.2
916	85.2
915	85.2
914	85.1
913	85.1
912	85.2
911	85.2
910	85.2
909	85.1
908	85.1
907	85.1
906	85.1
905	85.1
904	85.1
903	85.1
902	85.2
901	85.2
900	85.2
899	85.2
898	85.2
897	85.2
896	85.2
895	85.2
894	85.2
893	85.2
892	85.2
891	85.2
890	85.2
889	85.1
888	85.1
887	85.1
886	85.1
885	85.2
884	85.2
883	85.2
882	85.2
881	85.2
880	85.2
879	85.2
878	85.2
877	85.2
876	85.2
875	85.2
874	85.2
873	85.2
872	85.2
871	85.2
870	85.2
869	85.2
868	85.2
867	85.2
866	85.2
865	85.2
864	85.1
863	85.1
862	85.1
861	85.1
860	85.1
859	85.1
858	85.1
857	85.1
856	85.1
855	85.1
854	85.1
853	85.2
852	85.1
851	85
850	84.9
849	84.7
848	84.6
847	84.5
846	84.5
845	84.5
844	84.6
843	84.5
842	84.5
841	84.5
840	84.4
839	84.4
838	84.3
837	84.3
836	84.4
835	84.3
834	84.4
833	84.4
832	84.4
831	84.5
830	84.5
829	84.4
828	84.3
827	84.3
826	84.4
825	84.4
824	84.3
823	84.3
822	84.3
821	84.2
820	84.2
819	84.1
818	84.2
817	84.3
816	84.2
815	84.2
814	84.1
813	84
812	84
811	84.1
810	84.2
809	84.2
808	84.3
807	84.3
806	84.3
805	84.2
804	84.1
803	84
802	84.1
801	84.1
800	84.2
799	84.3
798	84.3
797	84.3
796	84.2
795	84.2
794	84.1
793	84.1
792	84
791	84.1
790	84.1
789	84.2
788	84.2
787	84.2
786	84.1
785	84.1
784	84
783	83.9
782	83.9
781	83.9
780	83.9
779	84
778	84.1
777	84.1
776	84
775	83.9
774	83.9
773	83.8
772	83.7
771	83.7
770	83.6
769	83.7
768	83.6
767	83.7
766	83.7
765	83.7
764	83.7
763	83.8
762	83.7
761	83.7
760	83.7
759	83.7
758	83.6
757	83.6
756	83.5
755	83.5
754	83.5
753	83.5
752	83.5
751	83.4
750	83.4
749	83.4
748	83.3
747	83.3
746	83.4
745	83.4
744	83.3
743	83.3
742	83.3
741	83.3
740	83.2
739	83.2
738	83.2
737	83.1
736	83.1
735	83.1
734	83
733	83
732	82.9
731	82.9
730	82.9
729	82.8
728	82.8
727	82.8
726	82.7
725	82.7
724	82.6
723	82.6
722	82.5
721	82.5
720	82.4
719	82.4
718	82.3
717	82.3
716	82.2
715	82.1
714	82
713	81.9
712	81.8
711	81.8
710	81.7
709	81.6
708	81.5
707	81.4
706	81.2
705	81
704	80.8
703	80.7
702	80.5
701	80.4
700	80.2
699	80.1
698	79.8
697	79.6
696	79.4
695	79.1
694	78.8
693	78.5
692	78.2
691	77.8
690	77.5
689	77
688	76.6
687	76.1
686	75.7
685	75.2
684	74.6
683	74.1
682	73.5
681	72.8
680	72.1
679	71.4
678	70.7
677	70
676	69.3
675	68.5
674	67.8
673	67.1
672	66.5
671	65.9
670	65.4
669	65.1
668	64.8
667	64.6
666	64.5
665	64.6
664	64.7
663	65
662	65.4
661	65.9
660	66.4
659	67.1
658	67.7
657	68.4
656	69.1
655	69.8
654	70.5
653	71.2
652	71.9
651	72.4
650	73
649	73.5
648	73.9
647	74.3
646	74.7
645	75
644	75.3
643	75.5
642	75.7
641	75.9
640	76
639	76.2
638	76.3
637	76.4
636	76.5
635	76.5
634	76.6
633	76.6
632	76.7
631	76.7
630	76.7
629	76.7
628	76.8
627	76.8
626	76.8
625	76.8
624	76.8
623	76.8
622	76.7
621	76.7
620	76.7
619	76.6
618	76.6
617	76.6
616	76.6
615	76.5
614	76.4
613	76.4
612	76.3
611	76.3
610	76.3
609	76.4
608	76.4
607	76.4
606	76.5
605	76.5
604	76.6
603	76.6
602	76.7
601	76.8
600	76.8
599	76.9
598	77
597	77
596	77.1
595	77.1
594	77.2
593	77.2
592	77.2
591	77.2
590	77.3
589	77.3
[truncated: 389 more rows]

[truncated: 2 more sheets: No.11, No.12]
