# Supplementary material for: Preparation of cyanobacteria-enhanced poly(vinyl)alcohol-based films with resistance to blue-violet light / red light and water
Source: PLoS One. 2020 Feb 13;15(2):e0228814. doi: 10.1371/journal.pone.0228814 (PMC7018049; doi:10.1371/journal.pone.0228814)
Supplement: S1 Data — (ZIP) [file pone.0228814.s001.zip › data/Fig.4.xlsx]

## Sheet: Fig.4
film	1			2			3			average
	W1/g	W2/g	A1/%	W1/g	W2/g	A2/%	W1/g	W2/g	A3	A/%
No.1				0.07	0.151	116				116
No.2	0.118	0.228	93	0.113	0.225	99	0.123	0.23	87	93
No.3	0.243	0.42	73	0.247	0.43	74	0.247	0.432	75	74
No.4	0.197	0.337	71	0.187	0.312	67	0.191	0.322	69	69
No.5	0.254	0.432	70	0.25	0.413	65	0.252	0.42	67	67
No.6	0.217	0.325	50	0.217	0.328	51	0.215	0.318	48	50
No.7	0.092	0.202	120	0.094	0.212	125	0.091	0.201	121	123
No.8	0.113	0.232	105	0.109	0.215	97	0.11	0.219	99	100
No.9	0.125	0.213	70	0.125	0.214	71	0.119	0.195	64	68
No.10	0.199	0.332	67	0.192	0.324	69	0.194	0.322	66	67
No.11	0.197	0.324	64	0.198	0.327	65	0.194	0.323	66	65
No.12	0.226	0.355	57	0.218	0.331	52	0.226	0.362	60	57
