# Supplementary material for: Preparation of cyanobacteria-enhanced poly(vinyl)alcohol-based films with resistance to blue-violet light / red light and water
Source: PLoS One. 2020 Feb 13;15(2):e0228814. doi: 10.1371/journal.pone.0228814 (PMC7018049; doi:10.1371/journal.pone.0228814)
Supplement: S1 Data — (ZIP) [file pone.0228814.s001.zip › data/Table 6.xlsx]

## Sheet: Table 6
Film No.7
number	Thickness μm	Oxygen permeability cm3/m2·d·Pa	Oxygen transmission rate cm3·cm/cm3·s·Pa
1	165.8	5.961e-06	1.144e-16
2	178.4	6.376e-06	1.32e-16
3		6.17e-06	1.23e-16
average		6.17e-06	1.23e-16
Film No.8
number	Thickness μm	Oxygen permeability cm3/m2·d·Pa	Oxygen transmission rate cm3·cm/cm3·s·Pa
1	266.6	2.067e-05	6.38e-16
2	266.8	2.013e-05	6.217e-16
3	266.2	1.92e-05	5.92e-16
average		2e-05	6.17e-16
Film No.9
number	Thickness μm	Oxygen permeability cm3/m2·d·Pa	Oxygen transmission rate cm3·cm/cm3·s·Pa
1	325.8	1.81e-05	6.81e-16
2	304.4	2.28e-05	8.05e-16
3	305	2.06e-05	7.27e-16
average		2.05e-05	7.38e-16
Film No.10
number	Thickness μm	Oxygen permeability cm3/m2·d·Pa	Oxygen transmission rate cm3·cm/cm3·s·Pa
1	310	7.374e-05	2.65e-15
2	353	8.627e-05	3.53e-15
3	336	0.000109	4.24e-15
average		8.96e-05	3.47e-15
